# Supplementary material for: Computational modelling of solvent effects in a prolific solvatomorphic porous organic cage
Source: Faraday Discuss. 2018 Apr 16;211(0):383–99. doi: 10.1039/c8fd00031j (PMC6208051; doi:10.1039/c8fd00031j)
Supplement: Supplementary file 2 [file FD-211-C8FD00031J-s002.zip › Experimental_overlaid_minimized/CC1_2oxylene_chloroform_overlay.res]

TITL fort.16 CC1_oxylene_chloroform_overlayed.res.dmain CC1_oxylene_chloroform_overlayed
CELL  0.7 10.9198 23.7867 26.0858 90.0 90.0 90.0
ZERR 4
LATT -1
SYMM -X+1/2,-Y,+Z+1/2
SYMM -X,+Y+1/2,-Z+1/2
SYMM +X+1/2,-Y+1/2,-Z
SFAC  C N H
C1 1     0.290357660     0.322270350     0.611148500 
C2 1     0.172523090     0.324156480     0.631686910 
C3 1     0.136297290     0.368860050     0.663556100 
C4 1     0.219619420     0.411641680     0.674484310 
C5 1     0.338820230     0.410381310     0.654086550 
C6 1     0.373273780     0.365755530     0.622558740 
C7 1     0.326032950     0.274764810     0.578061880 
C8 1     0.012158780     0.371113330     0.685682150 
C9 1     0.427805440     0.455250340     0.665604750 
C10 1     0.350894960     0.349120430     0.398404380 
C11 1     0.385057020     0.401617640     0.379381730 
C12 1     0.303260170     0.433620010     0.349662850 
C13 1     0.186838980     0.412349630     0.339338350 
C14 1     0.150931300     0.359474810     0.358223240 
C15 1     0.233130760     0.328284120     0.387632750 
C16 1     0.438702790     0.316368060     0.429245410 
C17 1     0.338653920     0.489039750     0.329149650 
C18 1     0.028304920     0.336471020     0.347306970 
C19 1    -0.274057670     0.517824250     0.520123130 
C20 1    -0.275852990     0.475206310     0.556826680 
C21 1    -0.275352340     0.418339900     0.542052090 
C22 1    -0.272838040     0.404782520     0.490052520 
C23 1    -0.271000390     0.447249410     0.452541130 
C24 1    -0.271539360     0.503424020     0.467838370 
C25 1    -0.275246590     0.577074070     0.536705720 
C26 1    -0.277853080     0.372962240     0.580535400 
C27 1    -0.268952490     0.433378810     0.397464110 
C28 1     0.144845540     0.654240940     0.503477360 
C29 1     0.230343490     0.642481390     0.465241690 
C30 1     0.347888710     0.622651950     0.477856210 
C31 1     0.378480610     0.614699510     0.529249630 
C32 1     0.293333140     0.626354930     0.568286040 
C33 1     0.177183780     0.645990820     0.555124280 
C34 1     0.022513070     0.675242170     0.489157830 
C35 1     0.439171050     0.610361400     0.437750470 
C36 1     0.324940540     0.618365000     0.622747500 
C37 1     0.458544430     0.220557670     0.527977910 
C38 1     0.509077940     0.238725000     0.475590630 
C39 1    -0.185733310     0.338822150     0.702967730 
C40 1    -0.288187800     0.334398970     0.662833600 
C41 1     0.499018250     0.537459870     0.704594860 
C42 1     0.451819430     0.596733520     0.692160080 
C43 1     0.469924070     0.564621900     0.313076510 
C44 1     0.516018830     0.605655750     0.354234510 
C45 1    -0.166883710     0.334832690     0.310566030 
C46 1    -0.271842540     0.374437960     0.325783370 
C47 1    -0.280580040     0.674591080     0.525935520 
C48 1    -0.175032020     0.709569400     0.503644920 
N1 2     0.433791870     0.269049290     0.560095820 
N2 2    -0.066353060     0.332123020     0.679315170 
N3 2     0.404328640     0.495697440     0.696065980 
N4 2     0.415627780     0.267048680     0.445644300 
N5 2     0.445359530     0.509708010     0.335008820 
N6 2    -0.048920330     0.361471920     0.318671220 
N7 2    -0.279717600     0.617972800     0.505234720 
N8 2    -0.286335930     0.382367900     0.628479140 
N9 2    -0.274376800     0.383086360     0.380836500 
N10 2    -0.057721210     0.689377750     0.522181100 
N11 2     0.419344260     0.619280000     0.390318920 
N12 2     0.431102700     0.603200260     0.637531980 
H1 3     0.007907150     0.295697980     0.365462780 
H2 3     0.475377290     0.418751580     0.387088540 
H3 3     0.207897650     0.287340880     0.402717840 
H4 3     0.517043040     0.451283740     0.646206120 
H5 3     0.464686160     0.363687140     0.606275260 
H6 3     0.106597460     0.291167960     0.623529980 
H7 3     0.194169070     0.446672220     0.698961460 
H8 3     0.252890030     0.244072490     0.570056600 
H9 3    -0.008217170     0.408934680     0.708544550 
H10 3    -0.272669670     0.329967260     0.564944860 
H11 3    -0.263104770     0.469719300     0.371372630 
H12 3    -0.277793410     0.485084390     0.597461890 
H13 3    -0.270157210     0.537083580     0.439720900 
H14 3     0.121797820     0.436133750     0.316505420 
H15 3     0.266299730     0.511479360     0.307965070 
H16 3     0.526719490     0.337393500     0.436973800 
H17 3    -0.272378390     0.361243180     0.477533840 
H18 3    -0.272682630     0.583719390     0.578502700 
H19 3     0.207902000     0.648452340     0.425053200 
H20 3     0.468539340     0.599434710     0.540112820 
H21 3     0.109604680     0.655334500     0.584451920 
H22 3     0.005128920     0.678262040     0.447632930 
H23 3     0.526769270     0.593125650     0.451649710 
H24 3     0.250223300     0.626756900     0.650097760 
H25 3     0.377223800     0.193851660     0.522172640 
H26 3     0.529158750     0.195097280     0.546938630 
H27 3     0.591486590     0.264723810     0.481377450 
H28 3     0.536368640     0.200564160     0.454832060 
H29 3    -0.194976750     0.378884490     0.723849570 
H30 3    -0.198347030     0.304398110     0.730519100 
H31 3    -0.280023020     0.293967140     0.642471390 
H32 3    -0.376009920     0.334628680     0.683344520 
H33 3     0.582671310     0.529214710     0.682171970 
H34 3     0.523477520     0.536593260     0.745421730 
H35 3     0.369218600     0.605301220     0.715158330 
H36 3     0.522950450     0.626841590     0.703645750 
H37 3     0.389380750     0.582903780     0.293818270 
H38 3     0.542888230     0.559838410     0.284434680 
H39 3     0.597676070     0.587753360     0.372959550 
H40 3     0.543469130     0.644635350     0.334821390 
H41 3    -0.176118750     0.325809810     0.269460720 
H42 3    -0.176398890     0.294901300     0.331633820 
H43 3    -0.263383200     0.414048540     0.304140340 
H44 3    -0.358216720     0.354234680     0.314577740 
H45 3    -0.275300010     0.675395240     0.568127360 
H46 3    -0.366801270     0.694741520     0.514448060 
H47 3    -0.181382230     0.709460030     0.461472870 
H48 3    -0.186710730     0.753050820     0.516924750 
END
