# Supplementary material for: Computational modelling of solvent effects in a prolific solvatomorphic porous organic cage
Source: Faraday Discuss. 2018 Apr 16;211(0):383–99. doi: 10.1039/c8fd00031j (PMC6208051; doi:10.1039/c8fd00031j)
Supplement: Supplementary file 2 [file FD-211-C8FD00031J-s002.zip › Experimental_overlaid_minimized/CC1_alpha_2_4598.res]

TITL fort.16 CC1_alpha_2_4598_overlay.res.dmain CC1_alpha_2_4598_overlay ../CC1_alpha_2_
CELL  0.7 11.6578569 13.0851 18.7897645 89.786483 88.626051 82.785575
ZERR 2 0.0 0.0 0.0 0.0 0.0 0.0
LATT 1
SFAC  C N H
C1 1     0.528835700     0.971433890     0.785943480 
C2 1     0.525192610     0.892842620     0.835968160 
C3 1     0.518271290     0.791091190     0.814251880 
C4 1     0.515233400     0.769175950     0.741797290 
C5 1     0.518826630     0.847536350     0.690647870 
C6 1     0.525679400     0.948015440     0.713074720 
C7 1     0.535518160     1.077483220     0.810235240 
C8 1     0.513769050     0.707531880     0.866706310 
C9 1     0.515084050     0.825289620     0.613936650 
C10 1     0.937514160     1.155556930     0.751628500 
C11 1     1.013931220     1.123712360     0.695494140 
C12 1     1.123476120     1.069684070     0.708594450 
C13 1     1.155292540     1.047911640     0.778633210 
C14 1     1.079264310     1.079487930     0.835863620 
C15 1     0.970964940     1.132975390     0.821952840 
C16 1     0.823449260     1.212494780     0.736353510 
C17 1     1.205147400     1.036117070     0.649665260 
C18 1     1.112280300     1.057339690     0.910118900 
C19 1     1.046098770     0.529498440     0.888874710 
C20 1     0.936786170     0.549378300     0.921356390 
C21 1     0.909975610     0.633595200     0.967710830 
C22 1     0.994058330     0.697638090     0.980966880 
C23 1     1.104733320     0.678680470     0.948641920 
C24 1     1.129909550     0.594846300     0.902823820 
C25 1     1.071985690     0.440373560     0.840796710 
C26 1     0.794872800     0.654998690     1.002600880 
C27 1     1.194433740     0.745600060     0.962566780 
C28 1     1.090102460     0.580624130     0.592506970 
C29 1     1.126668950     0.671202110     0.566117860 
C30 1     1.050877420     0.742772400     0.528361530 
C31 1     0.938020100     0.722421050     0.517517120 
C32 1     0.899749670     0.631439100     0.543778080 
C33 1     0.975991920     0.561281590     0.581099610 
C34 1     1.171569310     0.506736080     0.631589700 
C35 1     1.088823470     0.838515820     0.499926470 
C36 1     0.780801980     0.608927620     0.532299970 
C37 1     0.540485510     1.254649320     0.797553960 
C38 1     0.642157070     1.303145110     0.763840100 
C39 1     0.506052000     0.634959560     0.980303330 
C40 1     0.606117410     0.625369900     1.032582760 
C41 1     0.500443710     0.723457050     0.513419870 
C42 1     0.593863880     0.637221250     0.487952130 
C43 1     1.270788450     1.020765780     0.531211430 
C44 1     1.219716620     0.955991730     0.474833000 
C45 1     1.234735000     0.995548150     1.001588850 
C46 1     1.273588450     0.880955110     1.015957790 
C47 1     1.187109670     0.325613680     0.765759400 
C48 1     1.232803270     0.353710240     0.691824340 
N1 2     0.533494090     1.153611720     0.767631360 
N2 2     0.510506900     0.723064870     0.933652850 
N3 2     0.503145870     0.736377380     0.590000980 
N4 2     0.751887460     1.248159010     0.785138520 
N5 2     1.183885040     1.057790010     0.584775120 
N6 2     1.211797920     1.013343120     0.926704360 
N7 2     1.171577550     0.414929720     0.812153490 
N8 2     0.716120780     0.596770320     0.995627790 
N9 2     1.179069610     0.820330510     1.006438700 
N10 2     1.145596800     0.420390550     0.654062890 
N11 2     1.192126450     0.859474520     0.504893160 
N12 2     0.708600940     0.667150650     0.495770750 
H1 3     1.044844560     1.082113640     0.950732450 
H2 3     0.990422940     1.140082330     0.640671380 
H3 3     0.910501000     1.158287080     0.865082430 
H4 3     0.522641510     0.891366830     0.578346920 
H5 3     0.528585000     1.010048230     0.674775920 
H6 3     0.527499930     0.908676320     0.892572080 
H7 3     0.509915900     0.691327890     0.723494480 
H8 3     0.541770480     1.086759630     0.868230140 
H9 3     0.512731510     0.630130440     0.843996680 
H10 3     0.781560170     0.724943010     1.035789030 
H11 3     1.276641800     0.726182940     0.932578290 
H12 3     0.870386730     0.500237380     0.911560640 
H13 3     1.214616950     0.578358940     0.877127000 
H14 3     1.239304870     1.006320290     0.790328670 
H15 3     1.286831550     0.991141430     0.665611530 
H16 3     0.804274890     1.222855720     0.679444860 
H17 3     0.975778300     0.763220690     1.016505180 
H18 3     0.999038580     0.396461020     0.831490280 
H19 3     1.214266870     0.688155550     0.574131410 
H20 3     0.877629020     0.776287950     0.488566430 
H21 3     0.948817680     0.490415830     0.601979510 
H22 3     1.257430810     0.531044050     0.639787490 
H23 3     1.021529290     0.890948200     0.473455250 
H24 3     0.758443600     0.537473880     0.557282710 
H25 3     0.548720030     1.252978910     0.855877970 
H26 3     0.460580110     1.304497470     0.784960870 
H27 3     0.632973850     1.306250480     0.705595480 
H28 3     0.636967480     1.382523400     0.783573660 
H29 3     0.507750530     0.562001040     0.950931280 
H30 3     0.424838440     0.647361030     1.011695970 
H31 3     0.603391670     0.697798730     1.062700290 
H32 3     0.592492100     0.563670200     1.070456630 
H33 3     0.511162730     0.794785970     0.483972490 
H34 3     0.415964900     0.700568560     0.500365600 
H35 3     0.582075690     0.565501170     0.516629440 
H36 3     0.581074490     0.624609730     0.431093640 
H37 3     1.347174680     0.975237430     0.554038060 
H38 3     1.299523790     1.087994000     0.504211300 
H39 3     1.144382730     1.002066660     0.451237970 
H40 3     1.285814040     0.938042510     0.432574310 
H41 3     1.305982870     1.038525870     1.015750500 
H42 3     1.159566690     1.022069270     1.036442750 
H43 3     1.349828350     0.854821120     0.981874200 
H44 3     1.299625740     0.873447590     1.071705030 
H45 3     1.107062740     0.289977930     0.759888100 
H46 3     1.252272360     0.268096320     0.789112740 
H47 3     1.313779540     0.387934130     0.697618080 
H48 3     1.252754670     0.281995250     0.661320080 
END
