# Supplementary material for: Computational modelling of solvent effects in a prolific solvatomorphic porous organic cage
Source: Faraday Discuss. 2018 Apr 16;211(0):383–99. doi: 10.1039/c8fd00031j (PMC6208051; doi:10.1039/c8fd00031j)
Supplement: Supplementary file 2 [file FD-211-C8FD00031J-s002.zip › Experimental_overlaid_minimized/CC1_alphaprime_overlay.res]

TITL fort.16 CC1_alphaprime_overlayed.res.dmain CC1_alphaprime_overlayed ./CC1_alphaprim
CELL  0.7 13.3888 11.1919 37.6489 90.0 94.4231 90.0
ZERR 4
LATT 1
SYMM -X,+Y+1/2,-Z+1/2
SFAC  C N H
C1 1     0.275639450     0.034299740     0.141887760 
C2 1     0.250866320     0.030163600     0.105245340 
C3 1     0.325810920     0.018498240     0.081270550 
C4 1     0.425792620     0.010859330     0.094507070 
C5 1     0.452067770     0.014897280     0.131386550 
C6 1     0.376846200     0.026495480     0.154794680 
C7 1     0.195575530     0.047153370     0.166394100 
C8 1     0.300482710     0.014658510     0.042477380 
C9 1     0.557572010     0.007491450     0.145649430 
C10 1     0.162949050    -0.348736070     0.226900910 
C11 1     0.233783900    -0.435976880     0.237128860 
C12 1     0.223815970    -0.553175990     0.223841350 
C13 1     0.142056370    -0.581674700     0.200154570 
C14 1     0.069927280    -0.494758870     0.189571020 
C15 1     0.080931000    -0.378974950     0.202990430 
C16 1     0.175029210    -0.226752050     0.241379710 
C17 1     0.297992540    -0.646234770     0.234617670 
C18 1    -0.017063560    -0.524104830     0.164690540 
C19 1     0.264184310    -0.545281760     0.013743040 
C20 1     0.233673230    -0.429349480     0.004704620 
C21 1     0.142220710    -0.384298860     0.015037490 
C22 1     0.081904820    -0.456872440     0.034577630 
C23 1     0.111563510    -0.574005010     0.043915000 
C24 1     0.202457860    -0.617303530     0.033457980 
C25 1     0.360186460    -0.590370780     0.002406040 
C26 1     0.109028020    -0.262081830     0.005469260 
C27 1     0.048132610    -0.651675560     0.064413010 
C28 1     0.598488680    -0.610290990     0.111796240 
C29 1     0.582944190    -0.634872350     0.147261700 
C30 1     0.609434950    -0.551080580     0.174199340 
C31 1     0.651531450    -0.442373100     0.165111940 
C32 1     0.667712280    -0.416162590     0.129471510 
C33 1     0.641028160    -0.500220190     0.103086860 
C34 1     0.570460580    -0.700012950     0.084133210 
C35 1     0.593792020    -0.576410010     0.211796470 
C36 1     0.712630580    -0.301765240     0.119598850 
C37 1     0.128559760     0.069587880     0.221523300 
C38 1     0.130328010    -0.027749300     0.250319560 
C39 1     0.195238130     0.021839900    -0.009978060 
C40 1     0.118064020    -0.074813780    -0.021573560 
C41 1     0.731043640    -0.004215940     0.142721780 
C42 1     0.786265890    -0.114269650     0.129731070 
C43 1     0.439902640    -0.726150170     0.266040340 
C44 1     0.548076280    -0.691015170     0.259844600 
C45 1    -0.122294270    -0.647773820     0.128479970 
C46 1    -0.093755770    -0.703822190     0.093428820 
C47 1     0.485985510    -0.731666090    -0.004160620 
C48 1     0.556355380    -0.780182840     0.026640820 
N1 2     0.213305850     0.057299860     0.199989840 
N2 2     0.211318680     0.027034170     0.028548590 
N3 2     0.630184280     0.002710700     0.125731940 
N4 2     0.110661600    -0.144481630     0.234528450 
N5 2     0.371641940    -0.627818760     0.257445670 
N6 2    -0.034243630    -0.629291820     0.152817440 
N7 2     0.390198160    -0.697086150     0.008254480 
N8 2     0.157998860    -0.193289360    -0.013807410 
N9 2    -0.037838920    -0.619871890     0.073293440 
N10 2     0.587065180    -0.685746380     0.051540060 
N11 2     0.560299090    -0.676026060     0.222143230 
N12 2     0.743156100    -0.223609000     0.142524800 
H1 3    -0.067033370    -0.448534840     0.157132760 
H2 3     0.297852510    -0.415176900     0.255550540 
H3 3     0.026416430    -0.310054910     0.195281810 
H4 3     0.569653310     0.007103450     0.174937440 
H5 3     0.394932110     0.029846880     0.183395020 
H6 3     0.173362950     0.035989240     0.094527490 
H7 3     0.485216640     0.001790280     0.076623600 
H8 3     0.118709020     0.048102900     0.153609100 
H9 3     0.364401520     0.000939660     0.026158190 
H10 3     0.038089040    -0.234160170     0.015986430 
H11 3     0.079997560    -0.740132250     0.071431000 
H12 3     0.279813260    -0.371740600    -0.010493640 
H13 3     0.227250050    -0.707367510     0.040291530 
H14 3     0.132450920    -0.671420030     0.189469270 
H15 3     0.285106830    -0.733776330     0.221664520 
H16 3     0.243702210    -0.211471650     0.258862690 
H17 3     0.010932530    -0.424448200     0.042918150 
H18 3     0.404430370    -0.525308010    -0.011765040 
H19 3     0.550233160    -0.719101830     0.154760990 
H20 3     0.672700780    -0.376007020     0.185349790 
H21 3     0.652655820    -0.482402430     0.075353930 
H22 3     0.534423960    -0.781294860     0.093621510 
H23 3     0.613748520    -0.503115760     0.230566340 
H24 3     0.718645840    -0.288463290     0.090838420 
H25 3     0.056002400     0.066813030     0.205580440 
H26 3     0.134756340     0.156465900     0.235072370 
H27 3     0.202287400    -0.023784030     0.266605470 
H28 3     0.070232620    -0.007765050     0.267685120 
H29 3     0.264852290     0.005442310    -0.023042380 
H30 3     0.164710730     0.108303600    -0.019360300 
H31 3     0.047951110    -0.057399320    -0.008922120 
H32 3     0.102184130    -0.067413440    -0.050544630 
H33 3     0.732584630    -0.006316770     0.172030310 
H34 3     0.772176510     0.075431950     0.135045010 
H35 3     0.786038170    -0.111236790     0.100460900 
H36 3     0.864390540    -0.109097480     0.140882870 
H37 3     0.419695370    -0.807795590     0.250762170 
H38 3     0.437233930    -0.746723260     0.294471990 
H39 3     0.568798460    -0.610411360     0.275548170 
H40 3     0.597152740    -0.764302370     0.269758260 
H41 3    -0.171802440    -0.710807130     0.140963250 
H42 3    -0.164644400    -0.564741540     0.122579150 
H43 3    -0.052717760    -0.787789550     0.099290180 
H44 3    -0.163489480    -0.725631120     0.077463840 
H45 3     0.523387900    -0.657812910    -0.017253520 
H46 3     0.472586510    -0.803954580    -0.023671430 
H47 3     0.519541350    -0.855203100     0.039395810 
H48 3     0.623665540    -0.814777720     0.015239170 
END
