# Supplementary material for: Computational modelling of solvent effects in a prolific solvatomorphic porous organic cage
Source: Faraday Discuss. 2018 Apr 16;211(0):383–99. doi: 10.1039/c8fd00031j (PMC6208051; doi:10.1039/c8fd00031j)
Supplement: Supplementary file 2 [file FD-211-C8FD00031J-s002.zip › Experimental_overlaid_minimized/CC1_betaprime_overlay.res]

TITL fort.16 CC1_betaprime_overlayed.res.dmain CC1_betaprime_overlayed ./CC1_betaprime/C
CELL  0.7 21.6072 21.6041 10.8447 90.0067 89.9988 120.0049
ZERR 3
LATT -1
SYMM +X+2/3,+Y+1/3,+Z+1/3
SYMM +X+1/3,+Y+2/3,+Z+2/3
SFAC  C N H
C1 1     0.359050720     0.740672840     0.370341790 
C2 1     0.406699970     0.714870850     0.370252810 
C3 1     0.381566830     0.640942880     0.370263020 
C4 1     0.308113920     0.593282460     0.370172650 
C5 1     0.259327750     0.618412040     0.370270340 
C6 1     0.285132390     0.691874990     0.370266270 
C7 1     0.386893830     0.818437190     0.370934710 
C8 1     0.431475370     0.613099360     0.370814220 
C9 1     0.181574120     0.568485970     0.370794110 
C10 1     0.341988570     0.883853310    -0.050149950 
C11 1     0.286868890     0.846403890    -0.134439320 
C12 1     0.301465720     0.831107720    -0.253440340 
C13 1     0.371964200     0.853745700    -0.286718510 
C14 1     0.428186250     0.891582240    -0.202829860 
C15 1     0.412795150     0.906303180    -0.085201470 
C16 1     0.325171100     0.899441060     0.073764730 
C17 1     0.243638860     0.791868760    -0.343467080 
C18 1     0.502937440     0.916083480    -0.237293020 
C19 1     0.463398330     0.571813140    -0.202918310 
C20 1     0.493479950     0.587204580    -0.085266290 
C21 1     0.541825080     0.658022360    -0.050168860 
C22 1     0.559505920     0.713153530    -0.134428890 
C23 1     0.529648960     0.698556800    -0.253455310 
C24 1     0.481807090     0.628045740    -0.286786770 
C25 1     0.413145820     0.497049520    -0.237409270 
C26 1     0.574204720     0.674841040     0.073763860 
C27 1     0.548250140     0.756401560    -0.343443440 
C28 1     0.168914670     0.470313300    -0.253576760 
C29 1     0.146287800     0.518182010    -0.286878830 
C30 1     0.108461890     0.536587050    -0.203008110 
C31 1     0.093731510     0.506479210    -0.085383550 
C32 1     0.116168680     0.458112580    -0.050311070 
C33 1     0.153614980     0.440430170    -0.134575390 
C34 1     0.208161490     0.451715730    -0.343564260 
C35 1     0.083981740     0.586855780    -0.237477400 
C36 1     0.100561870     0.425699400     0.073589460 
C37 1     0.379797090     0.922859800     0.377115200 
C38 1     0.350377570     0.948420800     0.272041440 
C39 1     0.542971670     0.620186440     0.377049500 
C40 1     0.597978660     0.649628870     0.272011390 
C41 1     0.077163930     0.456955240     0.376946930 
C42 1     0.051611420     0.401960360     0.271864690 
C43 1     0.126201980     0.734425800    -0.416864150 
C44 1     0.066179460     0.662397950    -0.368632670 
C45 1     0.596284450     0.933901090    -0.368452840 
C46 1     0.608261750     0.873870670    -0.416742860 
C47 1     0.337600720     0.403686310    -0.368580420 
C48 1     0.265601400     0.391700500    -0.416883200 
N1 2     0.346451310     0.845544340     0.377037700 
N2 2     0.499025130     0.653544860     0.376997780 
N3 2     0.154468660     0.500926860     0.376900540 
N4 2     0.373174560     0.936369830     0.152989820 
N5 2     0.178603720     0.772731030    -0.321216280 
N6 2     0.521054940     0.907520830    -0.344944420 
N7 2     0.386465360     0.478926080    -0.345061110 
N8 2     0.563159190     0.626827010     0.152937030 
N9 2     0.594137840     0.821447190    -0.321133470 
N10 2     0.227293210     0.405814180    -0.321275360 
N11 2     0.092561570     0.613548730    -0.345115870 
N12 2     0.063656380     0.436801290     0.152812140 
H1 3     0.542523820     0.942913290    -0.163358400 
H2 3     0.231705310     0.828421350    -0.109910540 
H3 3     0.455121320     0.935406910    -0.018533800 
H4 3     0.148130700     0.593688360     0.366284740 
H5 3     0.248713220     0.712796480     0.370334950 
H6 3     0.464042080     0.751299860     0.370307740 
H7 3     0.287190880     0.535932930     0.370160830 
H8 3     0.445541050     0.851885880     0.366421630 
H9 3     0.406267290     0.554446110     0.366197280 
H10 3     0.609284660     0.732171230     0.093316330 
H11 3     0.519910460     0.739468870    -0.432361140 
H12 3     0.480236510     0.544869230    -0.018614600 
H13 3     0.457934920     0.615202950    -0.378041670 
H14 3     0.384807860     0.842685950    -0.377951260 
H15 3     0.260575820     0.780434980    -0.432355920 
H16 3     0.267852620     0.877241480     0.093262280 
H17 3     0.596666800     0.768327740    -0.109857040 
H18 3     0.400368220     0.457459740    -0.163479680 
H19 3     0.157352090     0.542080170    -0.378110550 
H20 3     0.064631200     0.519713960    -0.018735710 
H21 3     0.171593100     0.403246070    -0.110030440 
H22 3     0.219588690     0.480065440    -0.432468610 
H23 3     0.057127460     0.599595140    -0.163567350 
H24 3     0.122775290     0.390592950     0.093111290 
H25 3     0.438492220     0.949897170     0.369789820 
H26 3     0.366425690     0.939070740     0.464533200 
H27 3     0.291779420     0.922204940     0.280466480 
H28 3     0.372483450     1.006226160     0.283293590 
H29 3     0.511295330     0.561484990     0.369666400 
H30 3     0.572531260     0.633535540     0.464486730 
H31 3     0.630357170     0.708236020     0.280463760 
H32 3     0.633675890     0.627533660     0.283280980 
H33 3     0.050135420     0.488621310     0.369601810 
H34 3     0.060948020     0.427375710     0.464360660 
H35 3     0.077824750     0.369575340     0.280293970 
H36 3    -0.006185540     0.366253410     0.283092920 
H37 3     0.149873120     0.725269770    -0.500016250 
H38 3     0.102015890     0.766677580    -0.443455920 
H39 3     0.041784390     0.671650850    -0.286575880 
H40 3     0.025115680     0.638883270    -0.440742370 
H41 3     0.613855470     0.974985520    -0.440525200 
H42 3     0.629926010     0.958278210    -0.286378470 
H43 3     0.575435540     0.850210390    -0.499904210 
H44 3     0.664699270     0.898054310    -0.443332440 
H45 3     0.328322850     0.370042160    -0.286512170 
H46 3     0.361108860     0.386108820    -0.440654990 
H47 3     0.274784290     0.424536160    -0.500029040 
H48 3     0.233348670     0.335255260    -0.443499590 
END
