# Supplementary material for: Computational modelling of solvent effects in a prolific solvatomorphic porous organic cage
Source: Faraday Discuss. 2018 Apr 16;211(0):383–99. doi: 10.1039/c8fd00031j (PMC6208051; doi:10.1039/c8fd00031j)
Supplement: Supplementary file 2 [file FD-211-C8FD00031J-s002.zip › Experimental_overlaid_minimized/CC1_chloroform_overlay.res]

TITL fort.16 CC1_chloroform_overlayed.res.dmain CC1_chloroform_overlayed ./CC1_chlorofor
CELL  0.7 18.7833 18.78 24.9278 70.0253 70.0386 70.0342
ZERR 4
LATT 1
SFAC  C N H
C1 1     0.606744280     0.842878170     0.758066480 
C2 1     0.619952080     0.896031730     0.702957250 
C3 1     0.692408200     0.915344830     0.676880450 
C4 1     0.751418640     0.880609970     0.706712400 
C5 1     0.739062810     0.826888250     0.762326650 
C6 1     0.666883230     0.808382630     0.787564510 
C7 1     0.530097140     0.824008100     0.784478920 
C8 1     0.706846180     0.971768570     0.618779780 
C9 1     0.800919220     0.790130920     0.794367470 
C10 1     0.570750490     0.550895010     0.772840430 
C11 1     0.634635500     0.485590830     0.776275720 
C12 1     0.670920590     0.449156090     0.729466050 
C13 1     0.642405570     0.479090490     0.679193510 
C14 1     0.578018940     0.544901860     0.675018400 
C15 1     0.542720630     0.580339500     0.721821590 
C16 1     0.533622610     0.587685970     0.822687500 
C17 1     0.738240970     0.379856010     0.732762080 
C18 1     0.547155810     0.576764810     0.622201420 
C19 1     0.860583620     0.746882220     0.444886570 
C20 1     0.814919640     0.819410530     0.455052670 
C21 1     0.732772530     0.837629770     0.467707870 
C22 1     0.697048120     0.782187610     0.470123740 
C23 1     0.742237900     0.708759060     0.459983150 
C24 1     0.823619840     0.691630110     0.447486050 
C25 1     0.946589360     0.729516670     0.431429530 
C26 1     0.683973000     0.914272140     0.478233950 
C27 1     0.705083630     0.649875650     0.462141330 
C28 1     1.026693410     0.535176490     0.610225900 
C29 1     0.995266100     0.474767600     0.651746000 
C30 1     0.968681740     0.473645860     0.711985530 
C31 1     0.973911630     0.533882810     0.730013200 
C32 1     1.005451400     0.595248920     0.688710160 
C33 1     1.031546060     0.595479440     0.629151590 
C34 1     1.054460420     0.534656380     0.547407630 
C35 1     0.935725070     0.409855880     0.756279990 
C36 1     1.011613790     0.659003560     0.707333240 
C37 1     0.435559600     0.764607360     0.857348570 
C38 1     0.441229730     0.676460970     0.875109170 
C39 1     0.675166510     1.062712250     0.533688430 
C40 1     0.659201190     1.041999370     0.485086030 
C41 1     0.923172790     0.767442710     0.810528790 
C42 1     1.001096430     0.726065620     0.774396140 
C43 1     0.831291570     0.279251100     0.776712010 
C44 1     0.899157680     0.291796350     0.790512910 
C45 1     0.539120020     0.581458490     0.529477710 
C46 1     0.601374960     0.600782410     0.471646510 
C47 1     1.075641680     0.655299810     0.406336880 
C48 1     1.112322900     0.579474100     0.447213330 
N1 2     0.512869020     0.778949340     0.835813540 
N2 2     0.654339540     1.008451590     0.590509270 
N3 2     0.866712140     0.807279990     0.775204750 
N4 2     0.472822950     0.644998120     0.823648930 
N5 2     0.764775420     0.347269110     0.778443830 
N6 2     0.574141390     0.544996070     0.579174110 
N7 2     0.991856250     0.666034490     0.418894550 
N8 2     0.712909320     0.968901660     0.473812030 
N9 2     0.631444400     0.663098700     0.470447660 
N10 2     1.087216230     0.585872680     0.507636110 
N11 2     0.932769170     0.351162990     0.743235830 
N12 2     0.992455030     0.660375620     0.761235240 
H1 3     0.498458590     0.630088850     0.622538760 
H2 3     0.657515960     0.461593070     0.815122730 
H3 3     0.492932450     0.631224710     0.719814440 
H4 3     0.786195580     0.746806730     0.836543230 
H5 3     0.655698970     0.767107100     0.830441820 
H6 3     0.574593700     0.923561460     0.679175250 
H7 3     0.807936460     0.894408470     0.687641520 
H8 3     0.488142960     0.852047440     0.756785630 
H9 3     0.766454020     0.980548860     0.601402240 
H10 3     0.620242960     0.921456390     0.489904160 
H11 3     0.745605590     0.593313950     0.455688160 
H12 3     0.841862810     0.863188230     0.453339340 
H13 3     0.859974870     0.635419690     0.439471090 
H14 3     0.669264000     0.452157630     0.642379560 
H15 3     0.764057830     0.357613360     0.692874000 
H16 3     0.561870710     0.561797210     0.859566070 
H17 3     0.633750510     0.794644780     0.479805990 
H18 3     0.969379910     0.775661850     0.432611760 
H19 3     0.990791780     0.427454180     0.638401440 
H20 3     0.953842660     0.534532840     0.776225620 
H21 3     1.056156560     0.642104320     0.596290400 
H22 3     1.045370310     0.486342530     0.537065520 
H23 3     0.914065300     0.416085410     0.801892250 
H24 3     1.034509110     0.705596910     0.671261560 
H25 3     0.400015100     0.794814660     0.824980590 
H26 3     0.404959830     0.786499760     0.897026940 
H27 3     0.475772150     0.646413230     0.908149140 
H28 3     0.381632420     0.668748300     0.895890640 
H29 3     0.736798950     1.064873950     0.520965180 
H30 3     0.637951710     1.121511740     0.536575610 
H31 3     0.597274230     1.040976600     0.497404670 
H32 3     0.669171800     1.088720780     0.444466280 
H33 3     0.901818040     0.724551150     0.850944710 
H34 3     0.934725520     0.811768380     0.823682890 
H35 3     1.023045570     0.769191830     0.734422110 
H36 3     1.043475840     0.703149620     0.801400360 
H37 3     0.852366620     0.264055710     0.733988190 
H38 3     0.812926380     0.229207720     0.811091790 
H39 3     0.878385070     0.305821080     0.833655160 
H40 3     0.944772590     0.236331960     0.793855510 
H41 3     0.513546910     0.539336840     0.525724330 
H42 3     0.492175990     0.635095150     0.534844750 
H43 3     0.647727090     0.546911040     0.465835510 
H44 3     0.573037860     0.621491260     0.435229250 
H45 3     1.090541100     0.704989350     0.410140210 
H46 3     1.102014370     0.649808030     0.360794530 
H47 3     1.098408580     0.529630130     0.442749260 
H48 3     1.176159750     0.570771380     0.432295620 
C49 1     0.253186120     0.139436220     0.055111120 
C50 1     0.180674250     0.185117580     0.044932030 
C51 1     0.162470540     0.267286500     0.032254310 
C52 1     0.217910250     0.303012650     0.029830850 
C53 1     0.291319980     0.257804700     0.039990600 
C54 1     0.308434630     0.176402420     0.052507440 
C55 1     0.270543100     0.053408440     0.068586550 
C56 1     0.085840720     0.316107350     0.021725220 
C57 1     0.350198040     0.294966580     0.037822830 
C58 1     0.464808450    -0.026699180    -0.110179930 
C59 1     0.525205600     0.004721650    -0.151704720 
C60 1     0.526309550     0.031314570    -0.211945430 
C61 1     0.466073380     0.026090180    -0.229970760 
C62 1     0.404727460    -0.005456210    -0.188665090 
C63 1     0.404508170    -0.031548330    -0.129103930 
C64 1     0.465337370    -0.054464890    -0.047358080 
C65 1     0.590082290     0.064266870    -0.256246010 
C66 1     0.340984480    -0.011624930    -0.207290900 
C67 1     0.157202230     0.393328240    -0.258131840 
C68 1     0.104071600     0.380122920    -0.203024420 
C69 1     0.084754810     0.307653650    -0.176930040 
C70 1     0.119464310     0.248624420    -0.206741890 
C71 1     0.173168430     0.260974610    -0.262350650 
C72 1     0.191675860     0.333169370    -0.287607520 
C73 1     0.176068200     0.469994210    -0.284562430 
C74 1     0.028366580     0.293216800    -0.118826130 
C75 1     0.209900770     0.199103200    -0.294373670 
C76 1     0.449116740     0.429352650    -0.272902840 
C77 1     0.514392840     0.365441310    -0.276316270 
C78 1     0.550833900     0.329145890    -0.229501350 
C79 1     0.520927040     0.357671200    -0.179242000 
C80 1     0.455134380     0.422075860    -0.175084570 
C81 1     0.419697570     0.457391690    -0.221896170 
C82 1     0.412328720     0.466496340    -0.322759800 
C83 1     0.620107340     0.261798300    -0.232778330 
C84 1     0.423287150     0.452944320    -0.122278380 
C85 1     0.344758480    -0.075678230     0.093700600 
C86 1     0.420556590    -0.112369440     0.052839120 
C87 1    -0.041842210     0.340909370     0.014812830 
C88 1    -0.062578990     0.324944060    -0.033778470 
C89 1     0.399281200     0.398707690     0.028295570 
C90 1     0.418588840     0.460969760    -0.029552980 
C91 1     0.708109180     0.100849280    -0.290490520 
C92 1     0.720672200     0.168729510    -0.276710050 
C93 1     0.273944480    -0.001130380    -0.274364860 
C94 1     0.232576580     0.076821860    -0.310508730 
C95 1     0.235427630     0.564563790    -0.357445210 
C96 1     0.323552560     0.558891300    -0.375199180 
N13 2     0.334023830     0.008130910     0.081115490 
N14 2     0.031233430     0.287175110     0.026107730 
N15 2     0.336976510     0.368624190     0.029505450 
N16 2     0.414147030    -0.087243570    -0.007586890 
N17 2     0.648770800     0.067224480    -0.243206190 
N18 2     0.339622560     0.007509030    -0.261197110 
N19 2     0.221086650     0.487236000    -0.335903430 
N20 2    -0.008334770     0.345760760    -0.090597290 
N21 2     0.192762170     0.133290060    -0.275195350 
N22 2     0.355020860     0.527302210    -0.323734210 
N23 2     0.652668800     0.235260810    -0.278451640 
N24 2     0.455035460     0.425933250    -0.079232990 
H49 3     0.294402390    -0.034519270    -0.171220130 
H50 3     0.572522370     0.009181950    -0.138361630 
H51 3     0.357894460    -0.056156040    -0.096238200 
H52 3     0.406745640     0.254433590     0.044291520 
H53 3     0.364630940     0.140029940     0.060535090 
H54 3     0.136896420     0.158172110     0.046656440 
H55 3     0.205466120     0.366326010     0.020131240 
H56 3     0.224390510     0.030613250     0.067430240 
H57 3     0.078669030     0.379852510     0.010038730 
H58 3     0.019579850     0.233597070    -0.101431590 
H59 3     0.253211090     0.213828660    -0.336546450 
H60 3     0.076566760     0.425492770    -0.179255160 
H61 3     0.232935530     0.344347390    -0.330482380 
H62 3     0.465411190     0.046165980    -0.276184520 
H63 3     0.583824240     0.085958640    -0.301855770 
H64 3     0.513649570    -0.045381440    -0.037016670 
H65 3     0.105661260     0.192095920    -0.187656340 
H66 3     0.148069750     0.511949760    -0.256873650 
H67 3     0.538364560     0.342545070    -0.315149330 
H68 3     0.547864130     0.330806040    -0.142423970 
H69 3     0.368832830     0.507198990    -0.219904000 
H70 3     0.438196500     0.438234730    -0.359625100 
H71 3     0.642376090     0.235989930    -0.192895840 
H72 3     0.369980310     0.501658750    -0.122634460 
H73 3     0.295078410    -0.090590480     0.089904670 
H74 3     0.350262590    -0.102049880     0.139246000 
H75 3     0.470393180    -0.098458720     0.057308340 
H76 3     0.429253910    -0.176222270     0.067765810 
H77 3    -0.040804920     0.402848390     0.002478440 
H78 3    -0.088545290     0.330946760     0.055432170 
H79 3    -0.064753130     0.263298500    -0.021034880 
H80 3    -0.121362000     0.362178280    -0.036676080 
H81 3     0.453142610     0.352347660     0.034120980 
H82 3     0.378589110     0.427064740     0.064695680 
H83 3     0.364963970     0.507923870    -0.034937290 
H84 3     0.460702400     0.486557830    -0.025809670 
H85 3     0.694067010     0.121630320    -0.333631850 
H86 3     0.763557640     0.055221230    -0.293826730 
H87 3     0.735884570     0.147646130    -0.233987360 
H88 3     0.770694620     0.187098810    -0.311095630 
H89 3     0.296845970    -0.043512580    -0.301363060 
H90 3     0.230832110    -0.023086660    -0.234393550 
H91 3     0.275451490     0.098186770    -0.350922910 
H92 3     0.188251530     0.065280610    -0.323666650 
H93 3     0.205237670     0.600108350    -0.325082650 
H94 3     0.213530050     0.595181060    -0.397127700 
H95 3     0.353586830     0.524332410    -0.408222230 
H96 3     0.331261340     0.618503920    -0.395998810 
END
