# Supplementary material for: Computational modelling of solvent effects in a prolific solvatomorphic porous organic cage
Source: Faraday Discuss. 2018 Apr 16;211(0):383–99. doi: 10.1039/c8fd00031j (PMC6208051; doi:10.1039/c8fd00031j)
Supplement: Supplementary file 2 [file FD-211-C8FD00031J-s002.zip › Experimental_overlaid_minimized/CC1_DCM_overlay.res]

TITL fort.16 CC1_DCM_overlayed.res.dmain CC1_DCM_overlayed ./CC1_DCM/CC1_DCM_opt_cage1 C
CELL  0.7 21.6304 21.63 21.7634 89.996 89.999 120.0068
ZERR 6
LATT -1
SYMM +X+2/3,+Y+1/3,+Z+1/3
SYMM +X+1/3,+Y+2/3,+Z+2/3
SFAC  C N H
C1 1     0.630988870     0.372118200     1.003980990 
C2 1     0.705428640     0.408354390     1.003957630 
C3 1     0.745424390     0.487049510     1.005698290 
C4 1     0.847210720     0.600663650     1.003590340 
C5 1     0.912625230     0.630113300     1.046093620 
C6 1     0.908803790     0.562864310     1.131028810 
C7 1     0.890128090     0.533259730     1.193693900 
C8 1     0.855141800     0.554641580     1.235275990 
C9 1     0.838419270     0.525258660     1.294550540 
C10 1     0.856865530     0.474290680     1.311908230 
C11 1     0.891986560     0.452279490     1.270827800 
C12 1     0.908308440     0.482165640     1.211977600 
C13 1     0.801935110     0.547121120     1.339510000 
C14 1     0.750568210     0.612332220     1.376840910 
C15 1     0.912221140     0.398944550     1.288300540 
C16 1     0.924509580     0.320060940     1.353616520 
C17 1     0.627863690     0.258864610     1.003979030 
C18 1     0.591635800     0.297070010     1.003966240 
C19 1     0.512942010     0.258357830     1.005714750 
C20 1     0.399327690     0.246498700     1.003598480 
C21 1     0.369874490     0.282445900     1.046113310 
C22 1     0.437133250     0.345912860     1.131024630 
C23 1     0.466745630     0.356860790     1.193683930 
C24 1     0.445372210     0.300492060     1.235274210 
C25 1     0.474750560     0.313165570     1.294546730 
C26 1     0.525710710     0.382593470     1.311893710 
C27 1     0.547719470     0.439726770     1.270802970 
C28 1     0.517831930     0.426149900     1.211956660 
C29 1     0.452886390     0.254812910     1.339511100 
C30 1     0.387670570     0.138215500     1.376845180 
C31 1     0.601061380     0.513305500     1.288265140 
C32 1     0.679959130     0.604477070     1.353579190 
C33 1     0.741120640     0.369007270     1.003971280 
C34 1     0.702910160     0.294565760     1.003958270 
C35 1     0.741620250     0.254589520     1.005704500 
C36 1     0.753495230     0.152845640     1.003605750 
C37 1     0.717539170     0.087418470     1.046106030 
C38 1     0.654079040     0.091222220     1.131019500 
C39 1     0.643135690     0.109888400     1.193678680 
C40 1     0.699501710     0.144879600     1.235266310 
C41 1     0.686829010     0.161590900     1.294536260 
C42 1     0.617405650     0.143131260     1.311884090 
C43 1     0.560275690     0.108007810     1.270797570 
C44 1     0.573851580     0.091693910     1.211952820 
C45 1     0.745171750     0.198067420     1.339504270 
C46 1     0.861747340     0.249428970     1.376857070 
C47 1     0.486699240     0.087767710     1.288262340 
C48 1     0.395520790     0.075462270     1.353580540 
N1 2     0.812966650     0.523453630     0.999561410 
N2 2     0.891450800     0.606625430     1.108974540 
N3 2     0.786175130     0.595464110     1.328685430 
N4 2     0.902236940     0.372116050     1.341970520 
N5 2     0.476536090     0.289484860     0.999563290 
N6 2     0.393386080     0.284780910     1.108985650 
N7 2     0.404551670     0.190698710     1.328686720 
N8 2     0.627893040     0.530145190     1.341930800 
N9 2     0.710498480     0.187048660     0.999566410 
N10 2     0.715203650     0.108574510     1.108984640 
N11 2     0.809281810     0.213837830     1.328689480 
N12 2     0.469852580     0.097740030     1.341932160 
H1 3     0.602023890     0.401112780     1.004582020 
H2 3     0.712772120     0.512462670     1.013040520 
H3 3     0.810641900     0.618949890     1.019430330 
H4 3     0.866333740     0.622944230     0.957569260 
H5 3     0.949836600     0.613831450     1.027720770 
H6 3     0.939409760     0.688606010     1.045028570 
H7 3     0.939464820     0.544313460     1.103894490 
H8 3     0.840954390     0.594174290     1.221715220 
H9 3     0.844444960     0.450939890     1.357577040 
H10 3     0.935533220     0.465428520     1.179707160 
H11 3     0.789471490     0.518785780     1.383874690 
H12 3     0.785381860     0.668387790     1.389994820 
H13 3     0.740168540     0.579158890     1.418230300 
H14 3     0.937239860     0.383862220     1.251557010 
H15 3     0.965209060     0.341289540     1.389921830 
H16 3     0.947978610     0.309473390     1.312816860 
H17 3     0.598860900     0.200898490     1.004575110 
H18 3     0.487530190     0.200287960     1.013071490 
H19 3     0.381044020     0.191634910     1.019429890 
H20 3     0.377048100     0.243347910     0.957581550 
H21 3     0.386130820     0.335936680     1.027734530 
H22 3     0.311383270     0.250709850     1.045070210 
H23 3     0.455658120     0.395123860     1.103883920 
H24 3     0.405844470     0.246761570     1.221721930 
H25 3     0.549056260     0.393534820     1.357561370 
H26 3     0.534560110     0.470113650     1.179681330 
H27 3     0.481212040     0.270686670     1.383876060 
H28 3     0.331615040     0.116969600     1.389999640 
H29 3     0.420837560     0.160989270     1.418233890 
H30 3     0.616155260     0.553410930     1.251517950 
H31 3     0.658725310     0.623949590     1.389876840 
H32 3     0.690576210     0.638546340     1.312778920 
H33 3     0.799085640     0.397979210     1.004562080 
H34 3     0.799689150     0.287261890     1.013052550 
H35 3     0.808345120     0.189439720     1.019456720 
H36 3     0.756678330     0.133744490     0.957586190 
H37 3     0.664050130     0.050189170     1.027724580 
H38 3     0.749268070     0.060662450     1.045047990 
H39 3     0.604870380     0.060566550     1.103875430 
H40 3     0.753228970     0.159075740     1.221714580 
H41 3     0.606464710     0.155540250     1.357549750 
H42 3     0.529890390     0.064460090     1.179680010 
H43 3     0.729291550     0.210514470     1.383867840 
H44 3     0.882992710     0.214620020     1.390002040 
H45 3     0.838956350     0.259793960     1.418248570 
H46 3     0.446600530     0.062768210     1.251512890 
H47 3     0.376038970     0.034740330     1.389872890 
H48 3     0.361461100     0.052017330     1.312778200 
C49 1     0.870328790     0.554209990     0.715282720 
C50 1     0.889813560     0.518274740     0.757278850 
C51 1     0.859971460     0.502097170     0.816572660 
C52 1     0.810311440     0.522304930     0.833152320 
C53 1     0.790076940     0.558584280     0.791353730 
C54 1     0.820174160     0.574218490     0.732747350 
C55 1     0.902724400     0.570779540     0.653543330 
C56 1     0.880473820     0.464456470     0.861428330 
C57 1     0.737892220     0.580499710     0.808518630 
C58 1     0.712872230     0.407672880     0.505765790 
C59 1     0.639102340     0.379475620     0.505785350 
C60 1     0.592384540     0.305203270     0.505766550 
C61 1     0.620574740     0.259629980     0.505810720 
C62 1     0.694844160     0.287188560     0.505780890 
C63 1     0.740423210     0.360960220     0.505806840 
C64 1     0.760584580     0.485742840     0.505490460 
C65 1     0.514317300     0.274831410     0.505475400 
C66 1     0.725198840     0.239482610     0.505501280 
C67 1     0.642080630     0.140002680     0.816606380 
C68 1     0.711949620     0.189681570     0.833192900 
C69 1     0.768474630     0.209963180     0.791394500 
C70 1     0.754023980     0.179895480     0.732780800 
C71 1     0.683862110     0.129718380     0.715311410 
C72 1     0.628430180     0.110185080     0.757307890 
C73 1     0.583922430     0.119468030     0.861456360 
C74 1     0.842576020     0.262166030     0.808564500 
C75 1     0.668048650     0.097342710     0.653569060 
C76 1     0.441415280     0.231459140     0.791372590 
C77 1     0.425812860     0.245910280     0.732751600 
C78 1     0.445828660     0.316075720     0.715266000 
C79 1     0.481745510     0.371509400     0.757252880 
C80 1     0.497895530     0.357857490     0.816559580 
C81 1     0.477670820     0.287985890     0.833163980 
C82 1     0.419486590     0.157354700     0.808558170 
C83 1     0.429278070     0.331891370     0.653517770 
C84 1     0.535524670     0.416017020     0.861402840 
C85 1     0.924929410     0.619602300     0.554726280 
C86 1     0.869952950     0.592370520     0.502374080 
C87 1     0.943896680     0.410696610     0.897995320 
C88 1     0.934603160     0.339786590     0.873935570 
C89 1     0.660219350     0.594845090     0.873868560 
C90 1     0.589301530     0.533223350     0.897931010 
C91 1     0.407686330     0.277537240     0.502362910 
C92 1     0.380439940     0.305262560     0.554716480 
C93 1     0.722448980     0.130119920     0.502404860 
C94 1     0.694683850     0.075145770     0.554765660 
C95 1     0.466716340     0.056029730     0.897997790 
C96 1     0.405112920     0.065333050     0.873924170 
N13 2     0.889935160     0.606423510     0.614054570 
N14 2     0.928003890     0.447606940     0.850343720 
N15 2     0.711040890     0.571023740     0.862153810 
N16 2     0.828289560     0.514978900     0.502425500 
N17 2     0.485077500     0.313291380     0.502406830 
N18 2     0.686721620     0.171776390     0.502432520 
N19 2     0.519537920     0.071938570     0.850357970 
N20 2     0.859955000     0.288953860     0.862217920 
N21 2     0.716495190     0.110145180     0.614088980 
N22 2     0.428949310     0.139984310     0.862198920 
N23 2     0.393618540     0.283445850     0.614043260 
N24 2     0.552404090     0.480403910     0.850288310 
H49 3     0.783912560     0.266498000     0.507774220 
H50 3     0.616336040     0.414262280     0.505749970 
H51 3     0.797981320     0.383736130     0.505792040 
H52 3     0.723839320     0.606249460     0.771683870 
H53 3     0.805550000     0.602166370     0.699531970 
H54 3     0.928401000     0.502179330     0.745056840 
H55 3     0.786396270     0.510509570     0.878607360 
H56 3     0.939379300     0.550473920     0.643828750 
H57 3     0.852018210     0.452100980     0.905712540 
H58 3     0.882381530     0.276269120     0.771722000 
H59 3     0.611085940     0.060675180     0.643847620 
H60 3     0.724059120     0.213579160     0.878652180 
H61 3     0.573748920     0.071578930     0.745080620 
H62 3     0.585784400     0.202070330     0.505800060 
H63 3     0.482621000     0.216115630     0.507748640 
H64 3     0.733574790     0.517443030     0.507729050 
H65 3     0.796605420     0.194562300     0.699564340 
H66 3     0.600014260     0.147905870     0.905745860 
H67 3     0.397885540     0.203327360     0.699541460 
H68 3     0.497848860     0.426194940     0.745014030 
H69 3     0.489435950     0.275874040     0.878632270 
H70 3     0.393744330     0.117542450     0.771729690 
H71 3     0.449577890     0.388854990     0.643794730 
H72 3     0.547846470     0.399922560     0.905703750 
H73 3     0.958971580     0.595273930     0.550528220 
H74 3     0.958953660     0.677577690     0.549110860 
H75 3     0.836617430     0.617533770     0.506027040 
H76 3     0.899419320     0.609411590     0.458808870 
H77 3     0.910811320     0.400386860     0.939421060 
H78 3     1.000071370     0.444522470     0.911266180 
H79 3     0.968498740     0.350224080     0.833040470 
H80 3     0.953445860     0.317501400     0.909853630 
H81 3     0.649797540     0.618311910     0.832972180 
H82 3     0.682506400     0.635975330     0.909784490 
H83 3     0.599595280     0.510454570     0.939368450 
H84 3     0.555474090     0.555570780     0.911183500 
H85 3     0.382533070     0.219033060     0.506013960 
H86 3     0.390647450     0.289960760     0.458798530 
H87 3     0.404760830     0.363638490     0.550519840 
H88 3     0.322465400     0.281293760     0.549103840 
H89 3     0.710031250     0.100653610     0.458844190 
H90 3     0.780952050     0.163463380     0.506065920 
H91 3     0.636307250     0.041101900     0.550565110 
H92 3     0.718626980     0.041119200     0.549170110 
H93 3     0.489484310     0.089101490     0.939429170 
H94 3     0.444347810    -0.000150750     0.911263210 
H95 3     0.381651760     0.031441750     0.833030200 
H96 3     0.363975100     0.046489360     0.909838080 
END
