# Supplementary material for: Computational modelling of solvent effects in a prolific solvatomorphic porous organic cage
Source: Faraday Discuss. 2018 Apr 16;211(0):383–99. doi: 10.1039/c8fd00031j (PMC6208051; doi:10.1039/c8fd00031j)
Supplement: Supplementary file 2 [file FD-211-C8FD00031J-s002.zip › Experimental_overlaid_minimized/CC1_Dioxane_overlay.res]

TITL fort.16 CC1_Dioxane_overlayed.res.dmain CC1_Dioxane_overlayed ./CC1_Dioxane/CC1_Dio
CELL  0.7 25.9635 20.5359 27.3651 90.0 119.902 90.0
ZERR 8
LATT 1
SYMM -X,+Y+1/2,-Z+1/2
SFAC  C N H
C1 1     0.902680620     0.796296870     0.539373480 
C2 1     0.885441060     0.774102850     0.577246630 
C3 1     0.923674260     0.780147380     0.635733090 
C4 1     0.979319430     0.808795260     0.655719980 
C5 1     0.997400450     0.831432150     0.618097740 
C6 1     0.958959460     0.825064770     0.560235980 
C7 1     0.861815920     0.789046150     0.478292080 
C8 1     0.906011500     0.756542750     0.676140740 
C9 1     1.056245990     0.861498070     0.638789600 
C10 1     0.784768380     1.012100070     0.402218680 
C11 1     0.811166320     1.073376930     0.418018790 
C12 1     0.785857970     1.122446120     0.435246100 
C13 1     0.733837620     1.109253560     0.436492890 
C14 1     0.706637840     1.047715890     0.420683590 
C15 1     0.732308560     0.999602230     0.403714520 
C16 1     0.812111450     0.961680880     0.384084090 
C17 1     0.813233880     1.187492410     0.451764180 
C18 1     0.651469210     1.033370260     0.421566430 
C19 1     0.794016980     1.011816340     0.718202180 
C20 1     0.794834140     0.944112070     0.714705270 
C21 1     0.751697530     0.911221570     0.666485500 
C22 1     0.707835340     0.947075350     0.621832550 
C23 1     0.706372070     1.015385160     0.624675110 
C24 1     0.749467720     1.047242010     0.672790550 
C25 1     0.839615380     1.044986710     0.769373560 
C26 1     0.751981690     0.839643600     0.662473300 
C27 1     0.660025030     1.053730760     0.577826520 
C28 1     0.977773440     1.156302690     0.717617380 
C29 1     0.967798130     1.184944920     0.667428110 
C30 1     0.998015300     1.162739710     0.639929810 
C31 1     1.038253770     1.111434290     0.663347020 
C32 1     1.048832280     1.082003120     0.713938780 
C33 1     1.018505760     1.104605440     0.740668570 
C34 1     0.945694410     1.180779230     0.745676570 
C35 1     0.988024250     1.192890210     0.587005930 
C36 1     1.091499440     1.027953950     0.739203900 
C37 1     0.832059730     0.795956290     0.382549580 
C38 1     0.819625690     0.860074560     0.349649860 
C39 1     0.844427410     0.705935260     0.704346760 
C40 1     0.784969810     0.733855760     0.694096680 
C41 1     1.151108890     0.896404290     0.706497810 
C42 1     1.163400600     0.953631450     0.747000240 
C43 1     0.882108080     1.269205190     0.466290890 
C44 1     0.947724670     1.267590580     0.512682080 
C45 1     0.570174090     1.056363250     0.433381990 
C46 1     0.574545640     1.070170800     0.490490330 
C47 1     0.886834470     1.133654030     0.828575900 
C48 1     0.920700630     1.186823270     0.816630650 
N1 2     0.875853450     0.805366600     0.441529970 
N2 2     0.857118410     0.727088340     0.660845200 
N3 2     1.094579400     0.865919670     0.691008250 
N4 2     0.788784820     0.905839640     0.366505740 
N5 2     0.859044620     1.203777190     0.448978050 
N6 2     0.624156830     1.075981710     0.433943240 
N7 2     0.839755540     1.106309790     0.776455960 
N8 2     0.788917940     0.803797430     0.702757600 
N9 2     0.617724560     1.027582540     0.533912510 
N10 2     0.954826500     1.158988900     0.792928310 
N11 2     0.954142450     1.241898670     0.564830120 
N12 2     1.122771090     1.007079110     0.718497470 
H1 3     0.635065110     0.983011690     0.410390770 
H2 3     0.851675090     1.084397870     0.417271430 
H3 3     0.712289450     0.951650610     0.391287450 
H4 3     1.065120030     0.879700770     0.605811660 
H5 3     0.971736350     0.842105630     0.530212740 
H6 3     0.842256860     0.751695380     0.562340630 
H7 3     1.009747610     0.814109030     0.700649270 
H8 3     0.818053580     0.768045610     0.466422940 
H9 3     0.938324720     0.765802110     0.720873750 
H10 3     0.717584060     0.818964690     0.622106960 
H11 3     0.664208740     1.106974350     0.583485640 
H12 3     0.828703480     0.915513160     0.749114020 
H13 3     0.749427590     1.099930010     0.676146680 
H14 3     0.713317250     1.146202710     0.449613870 
H15 3     0.791063560     1.221540800     0.466506920 
H16 3     0.854240760     0.975741010     0.386407430 
H17 3     0.673976990     0.922981330     0.584084930 
H18 3     0.873693840     1.012917980     0.801526720 
H19 3     0.936602160     1.224929470     0.648664240 
H20 3     1.062209900     1.093285270     0.643038640 
H21 3     1.025786640     1.082810000     0.779768470 
H22 3     0.913259540     1.219793710     0.723054480 
H23 3     1.012301260     1.170300330     0.567897760 
H24 3     1.094844600     1.006844660     0.777710020 
H25 3     0.789874590     0.775851050     0.376418340 
H26 3     0.850429780     0.761375800     0.364615980 
H27 3     0.861692620     0.879670430     0.355084000 
H28 3     0.790529590     0.848956350     0.304772580 
H29 3     0.879737990     0.719292850     0.747097900 
H30 3     0.840496190     0.652633920     0.702264840 
H31 3     0.749512340     0.719682630     0.651656350 
H32 3     0.775118010     0.711680330     0.725043890 
H33 3     1.153819470     0.913601160     0.669687660 
H34 3     1.186265770     0.860082480     0.728727680 
H35 3     1.161575960     0.936226230     0.784211650 
H36 3     1.208723540     0.970938170     0.761213160 
H37 3     0.856615470     1.297778340     0.481124340 
H38 3     0.879445750     1.294328960     0.429673560 
H39 3     0.973370180     1.239854860     0.497528550 
H40 3     0.964170270     1.317937470     0.520444370 
H41 3     0.533352190     1.085580830     0.401388200 
H42 3     0.559345830     1.004555820     0.422633420 
H43 3     0.584488040     1.122187700     0.500839580 
H44 3     0.530892420     1.059978450     0.486056330 
H45 3     0.918575640     1.096606210     0.856551310 
H46 3     0.866328100     1.156504660     0.851000550 
H47 3     0.889076420     1.224369970     0.789341480 
H48 3     0.951936740     1.209685130     0.857019330 
C49 1     0.214460580     0.437851500     0.411181420 
C50 1     0.258310960     0.393237340     0.418683270 
C51 1     0.308579180     0.413318510     0.415901270 
C52 1     0.314338500     0.478663980     0.405596270 
C53 1     0.270520160     0.524291180     0.397929520 
C54 1     0.220953200     0.503576560     0.400815260 
C55 1     0.162097970     0.415384000     0.414046470 
C56 1     0.355044470     0.366494950     0.423479940 
C57 1     0.276032280     0.593424030     0.386735740 
C58 1     0.184461250     0.499407560     0.595770590 
C59 1     0.209821730     0.556447020     0.625922040 
C60 1     0.257176720     0.553888380     0.681803050 
C61 1     0.278795090     0.493456450     0.706998640 
C62 1     0.253716990     0.435461860     0.677186940 
C63 1     0.206794110     0.438856180     0.621811910 
C64 1     0.134682260     0.503539010     0.537344920 
C65 1     0.284113310     0.613884350     0.714152900 
C66 1     0.276030570     0.371325310     0.703526080 
C67 1     0.538227180     0.390627920     0.686720220 
C68 1     0.511920670     0.352433770     0.638120840 
C69 1     0.466892350     0.307624240     0.628629890 
C70 1     0.448543970     0.301693820     0.668421830 
C71 1     0.474609150     0.339845440     0.717662120 
C72 1     0.519203250     0.384037330     0.726430330 
C73 1     0.585533680     0.436969090     0.695705720 
C74 1     0.438996240     0.266781640     0.577531520 
C75 1     0.455749360     0.333728780     0.760130770 
C76 1     0.497938090     0.660962160     0.666831360 
C77 1     0.455025720     0.686748420     0.677787750 
C78 1     0.402429270     0.714053170     0.634187340 
C79 1     0.393398290     0.715074100     0.579506010 
C80 1     0.436227170     0.689272150     0.567731970 
C81 1     0.488132670     0.662381010     0.611443030 
C82 1     0.552783310     0.632935620     0.713396470 
C83 1     0.356913410     0.741741950     0.645359750 
C84 1     0.427258130     0.690402760     0.510128790 
C85 1     0.069806580     0.425407050     0.408825650 
C86 1     0.059157000     0.463406190     0.451327420 
C87 1     0.399591740     0.264145490     0.437244350 
C88 1     0.425010880     0.225034630     0.492294880 
C89 1     0.319462030     0.683980090     0.369843270 
C90 1     0.378151750     0.715262240     0.413992750 
C91 1     0.294666350     0.726118350     0.730359970 
C92 1     0.315850840     0.773581620     0.700661140 
C93 1     0.335143990     0.299173260     0.776202840 
C94 1     0.402304700     0.290470810     0.800496010 
C95 1     0.659180240     0.514985780     0.744620740 
C96 1     0.646943130     0.585028650     0.755734930 
N13 2     0.119109250     0.452878430     0.404900670 
N14 2     0.351163980     0.305682940     0.430259070 
N15 2     0.318621580     0.614977300     0.380834160 
N16 2     0.107623240     0.453476400     0.508413620 
N17 2     0.264675310     0.670511490     0.694684800 
N18 2     0.316735700     0.364723060     0.754741840 
N19 2     0.613384730     0.470984760     0.740353880 
N20 2     0.455654340     0.267408300     0.540923750 
N21 2     0.417395310     0.292165580     0.756097620 
N22 2     0.594984640     0.611480750     0.706842770 
N23 2     0.363614950     0.745257830     0.694677890 
N24 2     0.382296360     0.717022400     0.468852110 
H49 3     0.254749900     0.329073660     0.675848980 
H50 3     0.193483190     0.603867880     0.606889710 
H51 3     0.186576820     0.394883390     0.597781030 
H52 3     0.240374100     0.625455210     0.383431860 
H53 3     0.186430890     0.537723280     0.395065270 
H54 3     0.254470600     0.342195230     0.426745330 
H55 3     0.352674270     0.495548810     0.403233920 
H56 3     0.162428710     0.363467660     0.424396570 
H57 3     0.393550140     0.387690870     0.422564760 
H58 3     0.402718250     0.235068500     0.573225080 
H59 3     0.477463500     0.367514700     0.796093220 
H60 3     0.525711890     0.356495680     0.606738560 
H61 3     0.540114420     0.414120330     0.764056950 
H62 3     0.315310760     0.490008570     0.750078280 
H63 3     0.322303270     0.606451290     0.756795460 
H64 3     0.122047730     0.553247520     0.520308200 
H65 3     0.413873260     0.267510350     0.662198400 
H66 3     0.595544130     0.440015690     0.661084910 
H67 3     0.461404460     0.686308350     0.720138420 
H68 3     0.353214860     0.735840220     0.545020520 
H69 3     0.521962380     0.642109650     0.603587370 
H70 3     0.555056720     0.632116120     0.754696190 
H71 3     0.316499320     0.759737280     0.607951700 
H72 3     0.462489610     0.666818930     0.505136690 
H73 3     0.076190070     0.373463320     0.420532020 
H74 3     0.029615390     0.429906690     0.367313910 
H75 3     0.051873700     0.515188230     0.439130310 
H76 3     0.018370770     0.444379880     0.448807370 
H77 3     0.435769110     0.291523760     0.436606770 
H78 3     0.381795280     0.229243660     0.402177170 
H79 3     0.388990510     0.196907610     0.492557950 
H80 3     0.457538710     0.190415820     0.492855360 
H81 3     0.282034160     0.710667700     0.368687280 
H82 3     0.316336160     0.689276110     0.328514350 
H83 3     0.415549970     0.689188340     0.414549050 
H84 3     0.378545540     0.765667920     0.400780780 
H85 3     0.332747060     0.712062940     0.771399730 
H86 3     0.262556680     0.752072170     0.738273390 
H87 3     0.277606910     0.788408290     0.660004320 
H88 3     0.333238680     0.817141220     0.727253190 
H89 3     0.325680740     0.291621170     0.810685250 
H90 3     0.311253290     0.261485040     0.744010590 
H91 3     0.426227570     0.327545320     0.833289270 
H92 3     0.414518120     0.242326330     0.820563090 
H93 3     0.663939870     0.514284500     0.706785460 
H94 3     0.701663920     0.499685730     0.780767640 
H95 3     0.643068190     0.585888190     0.794051150 
H96 3     0.685442400     0.614866370     0.763627750 
END
