# Supplementary material for: Computational modelling of solvent effects in a prolific solvatomorphic porous organic cage
Source: Faraday Discuss. 2018 Apr 16;211(0):383–99. doi: 10.1039/c8fd00031j (PMC6208051; doi:10.1039/c8fd00031j)
Supplement: Supplementary file 2 [file FD-211-C8FD00031J-s002.zip › Experimental_overlaid_minimized/CC1_EtOAc_overlay.res]

TITL fort.16 CC1_EtOAc_overlayed.res.dmain CC1_EtOAc_overlayed ./CC1_EtOAc/CC1_EtOAc_opt
CELL  0.7 29.0442 10.9228 36.7338 90.0 94.3617 90.0
ZERR 8
LATT 7
SYMM -X,+Y,-Z+1/2
SFAC  C N H
C1 1     0.285492350     1.239315820     0.137188730 
C2 1     0.319593330     1.235479580     0.166018600 
C3 1     0.366642270     1.235996460     0.159348460 
C4 1     0.379034610     1.240594680     0.123434920 
C5 1     0.345076890     1.244493220     0.094042670 
C6 1     0.298583850     1.243913150     0.101128920 
C7 1     0.236441150     1.238070860     0.144974420 
C8 1     0.402966700     1.231324570     0.189617770 
C9 1     0.357803580     1.248755360     0.055968150 
C10 1     0.174619150     1.660260390     0.118578680 
C11 1     0.185340100     1.747239130     0.092749330 
C12 1     0.201518670     1.863969890     0.103652630 
C13 1     0.206858290     1.892251340     0.140753560 
C14 1     0.196195970     1.805596700     0.167158460 
C15 1     0.180198650     1.690275450     0.155888220 
C16 1     0.157518180     1.538821520     0.106364880 
C17 1     0.212732420     1.956806380     0.076567970 
C18 1     0.201486290     1.834776970     0.206439570 
C19 1     0.444801930     1.797483820     0.217786030 
C20 1     0.442555660     1.678839710     0.231561050 
C21 1     0.405020210     1.641746780     0.250954000 
C22 1     0.369771180     1.725027170     0.256298310 
C23 1     0.371500190     1.845032480     0.242585460 
C24 1     0.408961900     1.880342130     0.223420460 
C25 1     0.484670010     1.834044410     0.197717680 
C26 1     0.402421000     1.516729300     0.265787540 
C27 1     0.334535070     1.933976650     0.248238410 
C28 1     0.428034460     1.867397570     0.065639260 
C29 1     0.385447430     1.902928650     0.048854520 
C30 1     0.359751050     1.822797640     0.025219370 
C31 1     0.377266230     1.706641880     0.018685450 
C32 1     0.420160180     1.669359380     0.035393890 
C33 1     0.445201520     1.749921270     0.058753410 
C34 1     0.454331490     1.953490290     0.090147280 
C35 1     0.314802550     1.859664000     0.007190430 
C36 1     0.439100800     1.547000290     0.028529530 
C37 1     0.156624290     1.234296500     0.130802690 
C38 1     0.128627100     1.341135110     0.113257080 
C39 1     0.432627040     1.217144450     0.250426290 
C40 1     0.428201820     1.317868360     0.279123710 
C41 1     0.407934910     1.248287980     0.009116730 
C42 1     0.440998320     1.353433470     0.001561930 
C43 1     0.218757950     2.037164020     0.018151850 
C44 1     0.253364970     1.992413670    -0.008517650 
C45 1     0.217764600     1.958420020     0.257739230 
C46 1     0.266214760     2.004399190     0.270755360 
C47 1     0.530626180     1.968037250     0.166593640 
C48 1     0.517066980     2.020990960     0.128551420 
N1 2     0.203616630     1.235438710     0.119928690 
N2 2     0.394072570     1.220983850     0.222905860 
N3 2     0.399490440     1.243479950     0.047518590 
N4 2     0.144964330     1.457376160     0.128372780 
N5 2     0.206526550     1.939129290     0.042267890 
N6 2     0.213742520     1.940109880     0.218501590 
N7 2     0.489991600     1.942471300     0.185973720 
N8 2     0.434471860     1.438137970     0.263471120 
N9 2     0.300543790     1.909647600     0.266982360 
N10 2     0.494384030     1.929174790     0.104935150 
N11 2     0.297876960     1.966300030     0.010547520 
N12 2     0.419128080     1.471284950     0.006167580 
H1 3     0.193808580     1.759015290     0.224844250 
H2 3     0.181364710     1.726603540     0.063762000 
H3 3     0.171704730     1.621564040     0.175666630 
H4 3     0.328608860     1.256108720     0.035093680 
H5 3     0.271627900     1.246865750     0.078976650 
H6 3     0.310496990     1.231891700     0.194131080 
H7 3     0.415085940     1.241119070     0.117473300 
H8 3     0.229977210     1.238867420     0.174150080 
H9 3     0.438653170     1.236706840     0.181469290 
H10 3     0.370780760     1.495787020     0.279346910 
H11 3     0.338414240     2.023958840     0.235249380 
H12 3     0.469724110     1.612931350     0.227619310 
H13 3     0.411207140     1.972389890     0.212526190 
H14 3     0.219283970     1.981634980     0.149960350 
H15 3     0.226713940     2.043559930     0.088045020 
H16 3     0.156010740     1.523260100     0.076655910 
H17 3     0.340374670     1.698915530     0.271160050 
H18 3     0.509929930     1.760929960     0.193682830 
H19 3     0.371343630     1.993057040     0.053669830 
H20 3     0.358180120     1.642871520     0.000568450 
H21 3     0.478411410     1.723605160     0.072028560 
H22 3     0.437029440     2.041361700     0.094702490 
H23 3     0.296773630     1.788516380    -0.009720410 
H24 3     0.472104400     1.525395940     0.043997920 
H25 3     0.154944310     1.237766690     0.160661930 
H26 3     0.140213860     1.148826770     0.120845470 
H27 3     0.129724900     1.336581340     0.083358800 
H28 3     0.092585070     1.329380860     0.119699810 
H29 3     0.466328040     1.225741240     0.238742010 
H30 3     0.431795550     1.128479060     0.264455230 
H31 3     0.394788760     1.308157940     0.291192800 
H32 3     0.455780670     1.303698710     0.300863040 
H33 3     0.375953890     1.258101560    -0.008813400 
H34 3     0.424653080     1.162222480     0.002053950 
H35 3     0.473255840     1.342590960     0.019099710 
H36 3     0.449392910     1.345872950    -0.027000230 
H37 3     0.233145830     2.117775820     0.033060400 
H38 3     0.187271340     2.065875930     0.001952750 
H39 3     0.238680470     1.912942980    -0.023822980 
H40 3     0.258113070     2.066530830    -0.028082160 
H41 3     0.192892550     2.029369160     0.264254270 
H42 3     0.210029810     1.874972380     0.273007820 
H43 3     0.273674670     2.088878510     0.255879460 
H44 3     0.265986420     2.027095890     0.299864890 
H45 3     0.552549040     1.886698230     0.163819230 
H46 3     0.551197340     2.037522220     0.182107620 
H47 3     0.495717200     2.103391720     0.131364460 
H48 3     0.548949930     2.048751210     0.116547200 
END
