# Supplementary material for: Computational modelling of solvent effects in a prolific solvatomorphic porous organic cage
Source: Faraday Discuss. 2018 Apr 16;211(0):383–99. doi: 10.1039/c8fd00031j (PMC6208051; doi:10.1039/c8fd00031j)
Supplement: Supplementary file 2 [file FD-211-C8FD00031J-s002.zip › Experimental_overlaid_minimized/CC1_MeOH_overlay.res]

TITL fort.16 CC1_MeOH_overlayed.res.dmain CC1_MeOH_overlayed ./optimised/CC1_MeOH/CC1_Me
CELL  0.7 21.6282 21.6294 21.7639 90.0025 89.9918 119.9918
ZERR 6
LATT -3
SFAC  C N H
C1 1    -0.193311820    -0.024520330     0.261397530 
C2 1    -0.143643110     0.045345110     0.244820660 
C3 1    -0.123380320     0.101850020     0.286631140 
C4 1    -0.153457740     0.087382170     0.345244770 
C5 1    -0.203630990     0.017223940     0.362702530 
C6 1    -0.223143170    -0.038187650     0.320695500 
C7 1    -0.213824700    -0.082660870     0.216540110 
C8 1    -0.071198840     0.175950950     0.269470230 
C9 1    -0.236013600     0.001397500     0.424446890 
C10 1    -0.101816070    -0.225189610     0.286601340 
C11 1    -0.087373040    -0.240819460     0.345212010 
C12 1    -0.017212040    -0.220813900     0.362688690 
C13 1     0.038223790    -0.184888570     0.320701310 
C14 1     0.024578710    -0.168722970     0.261401710 
C15 1    -0.045287510    -0.188928120     0.244809290 
C16 1    -0.175914020    -0.247096720     0.269425700 
C17 1    -0.001400940    -0.237389100     0.424424560 
C18 1     0.082741850    -0.131097100     0.216556930 
C19 1     0.220838230     0.203604410     0.362722960 
C20 1     0.184905050     0.223105800     0.320739980 
C21 1     0.168744310     0.193289170     0.261442710 
C22 1     0.188965250     0.143634990     0.244845250 
C23 1     0.225235660     0.123378520     0.286632230 
C24 1     0.240855910     0.153453120     0.345242150 
C25 1     0.237393770     0.235981160     0.424463970 
C26 1     0.131093640     0.213801000     0.216607240 
C27 1     0.247167590     0.071201540     0.269452750 
C28 1     0.074295620     0.046142080     0.572237200 
C29 1     0.046112770    -0.027620380     0.572196480 
C30 1    -0.028152720    -0.074329760     0.572220280 
C31 1    -0.073733830    -0.046137850     0.572194020 
C32 1    -0.046189140     0.028125140     0.572233560 
C33 1     0.027575420     0.073695700     0.572212030 
C34 1     0.152358290     0.093842690     0.572516830 
C35 1    -0.058506270    -0.152390250     0.572491350 
C36 1    -0.093899690     0.058486220     0.572519870 
C37 1    -0.277232370    -0.199854020     0.179998120 
C38 1    -0.267922550    -0.261461650     0.204059030 
C39 1     0.006465690     0.267985780     0.204132270 
C40 1     0.077381610     0.277286410     0.180057620 
C41 1    -0.258230700     0.028017260     0.523256170 
C42 1    -0.203259390     0.055759430     0.575605090 
C43 1    -0.028025410    -0.286238620     0.523220540 
C44 1    -0.055767300    -0.259011160     0.575587090 
C45 1     0.199947180    -0.077356510     0.180020760 
C46 1     0.261541910    -0.006454330     0.204094310 
C47 1     0.286202840     0.258170800     0.523268950 
C48 1     0.258970260     0.203187090     0.575614430 
N1 2    -0.261329240    -0.147043240     0.227641790 
N2 2    -0.044359100     0.193341660     0.215832100 
N3 2    -0.223232110     0.049832370     0.463929490 
N4 2    -0.193276510    -0.237632110     0.215786140 
N5 2    -0.049843820    -0.273051400     0.463902110 
N6 2     0.147118310    -0.114258090     0.227659290 
N7 2     0.273053180     0.223196740     0.463937740 
N8 2     0.114282920     0.261365920     0.227694290 
N9 2     0.237699910     0.044359080     0.215817900 
N10 2     0.181584260     0.161541320     0.575575860 
N11 2    -0.020035180    -0.181628310     0.575548010 
N12 2    -0.161602680     0.020021240     0.575565260 
H1 3     0.066657740    -0.118756360     0.172262550 
H2 3    -0.129959910    -0.268761440     0.378418710 
H3 3    -0.057395030    -0.177144050     0.199348930 
H4 3    -0.272677030    -0.055559890     0.434162290 
H5 3    -0.261743140    -0.092867420     0.332911960 
H6 3    -0.119743330     0.057467990     0.199359410 
H7 3    -0.138806070     0.129946670     0.378470670 
H8 3    -0.185400170    -0.066555720     0.172241910 
H9 3    -0.057112580     0.215737760     0.306321880 
H10 3     0.118750160     0.185365180     0.172317970 
H11 3     0.272909320     0.057133690     0.306281900 
H12 3     0.168793530     0.261683960     0.332977120 
H13 3     0.268799700     0.138812150     0.378445630 
H14 3     0.092905870    -0.168793460     0.332934340 
H15 3     0.055561850    -0.217073800     0.434147090 
H16 3    -0.215731110    -0.272849120     0.306251870 
H17 3     0.177182650     0.119739790     0.199386300 
H18 3     0.217055660     0.272612950     0.434197760 
H19 3     0.080904430    -0.050389580     0.572210100 
H20 3    -0.131288330    -0.080920560     0.572208690 
H21 3     0.050338450     0.131247720     0.572241550 
H22 3     0.184063670     0.066830020     0.570262020 
H23 3    -0.117218300    -0.184081690     0.570245360 
H24 3    -0.066890200     0.117195260     0.570258200 
H25 3    -0.244163920    -0.177087960     0.138561990 
H26 3    -0.333409600    -0.222209560     0.166744980 
H27 3    -0.301825330    -0.284931870     0.244948630 
H28 3    -0.286744450    -0.302584080     0.168140040 
H29 3     0.016884980     0.301858710     0.245036730 
H30 3    -0.015819610     0.286844400     0.168228220 
H31 3     0.067083400     0.244221600     0.138623060 
H32 3     0.111197210     0.333460670     0.166800050 
H33 3    -0.292268840    -0.030352780     0.527455850 
H34 3    -0.292256290     0.051968670     0.528869860 
H35 3    -0.169919610     0.114256220     0.571947410 
H36 3    -0.232724280     0.043342330     0.619170750 
H37 3     0.030348010    -0.261919170     0.527407780 
H38 3    -0.051976170    -0.344208100     0.528825070 
H39 3    -0.114268410    -0.284162840     0.571945330 
H40 3    -0.043339130    -0.276058380     0.619142860 
H41 3     0.222311320    -0.111176700     0.166764580 
H42 3     0.177189540    -0.067049250     0.138586380 
H43 3     0.285000390    -0.016886130     0.244987860 
H44 3     0.302683340     0.015845790     0.168183800 
H45 3     0.261859520     0.292207260     0.527470930 
H46 3     0.344170790     0.292190990     0.528886740 
H47 3     0.284133060     0.169844420     0.571949290 
H48 3     0.276006150     0.232641120     0.619180240 
C49 1    -0.297669020    -0.592207080     0.407356260 
C50 1    -0.372104810    -0.630410090     0.407381480 
C51 1    -0.412102990    -0.591711000     0.405639210 
C52 1    -0.513889070    -0.579883120     0.407746790 
C53 1    -0.579297380    -0.615847030     0.365246260 
C54 1    -0.575465960    -0.679273080     0.280315910 
C55 1    -0.556785940    -0.690201270     0.217652770 
C56 1    -0.521802090    -0.633833390     0.176069080 
C57 1    -0.505075270    -0.646493100     0.116796480 
C58 1    -0.523514790    -0.715906390     0.099442340 
C59 1    -0.558633290    -0.773038350     0.140524410 
C60 1    -0.574959500    -0.759474760     0.199372630 
C61 1    -0.468593530    -0.588146730     0.071835410 
C62 1    -0.417234290    -0.471569700     0.034500080 
C63 1    -0.578860760    -0.846606880     0.123055410 
C64 1    -0.591137980    -0.937777290     0.057745080 
C65 1    -0.294535180    -0.702334330     0.407363130 
C66 1    -0.258313640    -0.627901910     0.407372520 
C67 1    -0.179623920    -0.587920880     0.405622110 
C68 1    -0.066019220    -0.486167040     0.407733550 
C69 1    -0.036569050    -0.420766980     0.365216760 
C70 1    -0.103821630    -0.424557740     0.280307770 
C71 1    -0.133428440    -0.443221310     0.217650850 
C72 1    -0.112050080    -0.478215890     0.176063090 
C73 1    -0.141423230    -0.494919910     0.116792790 
C74 1    -0.192383150    -0.476452050     0.099445500 
C75 1    -0.214396830    -0.441328240     0.140533740 
C76 1    -0.184514450    -0.425018390     0.199377860 
C77 1    -0.119553810    -0.531407620     0.071831070 
C78 1    -0.054332560    -0.582788450     0.034500040 
C79 1    -0.267738620    -0.421091340     0.123071190 
C80 1    -0.346632460    -0.408816820     0.057758300 
C81 1    -0.407790420    -0.705448330     0.407371240 
C82 1    -0.369577570    -0.741679070     0.407385800 
C83 1    -0.408280850    -0.820364470     0.405643200 
C84 1    -0.420146840    -0.933982140     0.407746990 
C85 1    -0.384186400    -0.963452600     0.365248960 
C86 1    -0.320727380    -0.896188720     0.280334390 
C87 1    -0.309782800    -0.866578920     0.217675360 
C88 1    -0.366143950    -0.887952970     0.176089790 
C89 1    -0.353470230    -0.858568720     0.116819910 
C90 1    -0.284050770    -0.807605530     0.099470090 
C91 1    -0.226925710    -0.785599780     0.140554530 
C92 1    -0.240502550    -0.815489820     0.199399240 
C93 1    -0.411807840    -0.880434140     0.071854070 
C94 1    -0.528374570    -0.945646860     0.034505310 
C95 1    -0.153353390    -0.732264000     0.123087640 
C96 1    -0.062178480    -0.653391370     0.057767290 
N13 2    -0.479642280    -0.622848730     0.411777470 
N14 2    -0.558119320    -0.618159860     0.302366900 
N15 2    -0.452839460    -0.524044580     0.082656840 
N16 2    -0.568872190    -0.863450500     0.069387440 
N17 2    -0.143224160    -0.520388790     0.411770330 
N18 2    -0.060074950    -0.441942660     0.302346920 
N19 2    -0.071219100    -0.547187150     0.082655800 
N20 2    -0.294565970    -0.431082610     0.069407310 
N21 2    -0.377156970    -0.856783310     0.411782710 
N22 2    -0.381849050    -0.939960670     0.302370800 
N23 2    -0.475913890    -0.928773240     0.082670890 
N24 2    -0.136505890    -0.705444800     0.069417870 
H49 3    -0.268708950    -0.534248190     0.406752600 
H50 3    -0.379455290    -0.533646190     0.398294500 
H51 3    -0.477324110    -0.525028550     0.391904660 
H52 3    -0.533014810    -0.576725990     0.453766670 
H53 3    -0.616505140    -0.669339780     0.383621140 
H54 3    -0.606084130    -0.584139120     0.366309920 
H55 3    -0.606124320    -0.728484650     0.307451850 
H56 3    -0.507619910    -0.580114000     0.189627100 
H57 3    -0.511090820    -0.726836070     0.053775080 
H58 3    -0.602182370    -0.803436460     0.231644320 
H59 3    -0.456126200    -0.604017880     0.027472460 
H60 3    -0.452048390    -0.450327800     0.021345620 
H61 3    -0.406830510    -0.494342740    -0.006887320 
H62 3    -0.603878170    -0.886707810     0.159799900 
H63 3    -0.631833260    -0.957247510     0.021441590 
H64 3    -0.614606430    -0.971833860     0.098545330 
H65 3    -0.265530450    -0.731297430     0.406768290 
H66 3    -0.154209420    -0.620578580     0.398266950 
H67 3    -0.047731960    -0.522746660     0.391904120 
H68 3    -0.043744150    -0.467038950     0.453748490 
H69 3    -0.052829200    -0.383533060     0.383593470 
H70 3     0.021919230    -0.394012240     0.366258520 
H71 3    -0.122350280    -0.393872160     0.307446500 
H72 3    -0.072522540    -0.492418720     0.189615600 
H73 3    -0.215724730    -0.488855630     0.053779530 
H74 3    -0.201246460    -0.397783390     0.231651230 
H75 3    -0.147875490    -0.543858880     0.027467780 
H76 3     0.001720270    -0.547979190     0.021344230 
H77 3    -0.087495860    -0.593181080    -0.006887150 
H78 3    -0.282836440    -0.396080380     0.159816420 
H79 3    -0.325399980    -0.368110600     0.021459670 
H80 3    -0.357253670    -0.385365260     0.098556580 
H81 3    -0.465752350    -0.734440950     0.406781870 
H82 3    -0.466346560    -0.845760530     0.398296570 
H83 3    -0.474993630    -0.952237470     0.391897330 
H84 3    -0.423330860    -0.956266600     0.453766460 
H85 3    -0.330700420    -0.947193340     0.383629150 
H86 3    -0.415910340    -1.021936840     0.366309660 
H87 3    -0.271522420    -0.877636310     0.307476880 
H88 3    -0.419868200    -0.927483690     0.189643070 
H89 3    -0.273109110    -0.784255410     0.053804450 
H90 3    -0.196545150    -0.798763030     0.231670440 
H91 3    -0.395927450    -0.852106780     0.027490260 
H92 3    -0.549614460    -1.001700420     0.021363190 
H93 3    -0.505584040    -0.912490880    -0.006886730 
H94 3    -0.113258560    -0.717165390     0.159835460 
H95 3    -0.042693090    -0.674630950     0.021476720 
H96 3    -0.028122480    -0.642777210     0.098568120 
END
