# Supplementary material for: Computational modelling of solvent effects in a prolific solvatomorphic porous organic cage
Source: Faraday Discuss. 2018 Apr 16;211(0):383–99. doi: 10.1039/c8fd00031j (PMC6208051; doi:10.1039/c8fd00031j)
Supplement: Supplementary file 2 [file FD-211-C8FD00031J-s002.zip › Experimental_overlaid_minimized/CC1_mesitylene_overlay.res]

TITL fort.16 CC1_mesitylene_overlayed.res.dmain CC1_mesitylene_overlayed ./CC1_mesitylen
CELL  0.7 13.0842 16.3937 18.7951 90.8219 90.1712 135.1441
ZERR 2
LATT 1
SFAC  C N H
C1 1     0.793084670     0.050640670     0.471640360 
C2 1     0.659807050    -0.062251470     0.482455590 
C3 1     0.530606630    -0.100489720     0.456178560 
C4 1     0.536814130    -0.024185950     0.418863870 
C5 1     0.670335530     0.089963000     0.407491390 
C6 1     0.797425780     0.126499080     0.433900680 
C7 1     0.926725110     0.088552030     0.500078400 
C8 1     0.389073260    -0.219468730     0.467632950 
C9 1     0.678033740     0.171493440     0.368421250 
C10 1     1.192927580     0.123391090     0.291407660 
C11 1     1.203131100     0.155280180     0.221391080 
C12 1     1.158713280     0.079260280     0.164175280 
C13 1     1.103814580    -0.029086840     0.178075890 
C14 1     1.092814800    -0.062599750     0.248376740 
C15 1     1.137316150     0.013795840     0.304497160 
C16 1     1.240933600     0.205023970     0.350331690 
C17 1     1.169709400     0.112325650     0.089942100 
C18 1     1.035646980    -0.176697490     0.263639170 
C19 1     0.309009520    -0.481897850     0.185751480 
C20 1     0.283955360    -0.484955620     0.258185900 
C21 1     0.365871460    -0.481343640     0.309323090 
C22 1     0.473269850    -0.474451420     0.286906900 
C23 1     0.499937170    -0.471285570     0.214059670 
C24 1     0.417736650    -0.474950170     0.164045860 
C25 1     0.221014570    -0.486383560     0.133310270 
C26 1     0.339778060    -0.485109120     0.386012270 
C27 1     0.612719630    -0.464583300     0.189776750 
C28 1     0.543654270    -0.089958350     0.032329820 
C29 1     0.691830130    -0.005868020     0.019079190 
C30 1     0.783558480     0.104800460     0.051417260 
C31 1     0.724859970     0.129958470     0.097244340 
C32 1     0.575648570     0.046140340     0.111185590 
C33 1     0.486204370    -0.063161200     0.078687920 
C34 1     0.449947590    -0.205054110    -0.002571700 
C35 1     0.940231170     0.194514940     0.037495360 
C36 1     0.512366700     0.072019610     0.159261600 
C37 1     1.175115190     0.219427440     0.525131910 
C38 1     1.291065880     0.270566710     0.468764220 
C39 1     0.230244130    -0.406481160     0.511964580 
C40 1     0.223064980    -0.499915690     0.486501120 
C41 1     0.586372360     0.232804220     0.308203440 
C42 1     0.512687540     0.187143990     0.234289570 
C43 1     1.230544270     0.234841540    -0.001511860 
C44 1     1.154838650     0.273714910    -0.015900550 
C45 1     0.944953420    -0.358028830     0.236150020 
C46 1     0.794798990    -0.459673330     0.202443580 
C47 1     0.140939350    -0.493993360     0.019745320 
C48 1     0.231551530    -0.393852930    -0.032501820 
N1 2     1.051041910     0.191867320     0.495100280 
N2 2     0.374971090    -0.291719330     0.504168730 
N3 2     0.565752100     0.145547950     0.345951960 
N4 2     1.241231580     0.183693230     0.415196830 
N5 2     1.225274090     0.211870220     0.073353700 
N6 2     0.999807210    -0.248241270     0.214863060 
N7 2     0.233411470    -0.489587630     0.066383720 
N8 2     0.238794850    -0.497174530     0.409941660 
N9 2     0.686746900    -0.466650080     0.232366940 
N10 2     0.312945650    -0.283853610     0.004457520 
N11 2     0.999648470     0.179176590    -0.006382450 
N12 2     0.586529930     0.171611130     0.187914720 
H1 3     1.026675520    -0.195936840     0.320530170 
H2 3     1.245643910     0.239337970     0.209704500 
H3 3     1.130054150    -0.009762980     0.359303730 
H4 3     0.788251300     0.257375930     0.360236580 
H5 3     0.902028340     0.214125710     0.425916640 
H6 3     0.653190110    -0.122692290     0.511395520 
H7 3     0.438818390    -0.051339340     0.397963430 
H8 3     0.911784790     0.021206360     0.526524530 
H9 3     0.295317590    -0.241804280     0.442629300 
H10 3     0.413422860    -0.477498910     0.421590910 
H11 3     0.628336430    -0.458305970     0.131798540 
H12 3     0.200745170    -0.490293470     0.276480570 
H13 3     0.435951590    -0.472636670     0.107459170 
H14 3     1.068698090    -0.089538310     0.134954600 
H15 3     1.127080810     0.044889960     0.049344580 
H16 3     1.277764590     0.286769440     0.334403550 
H17 3     0.538188890    -0.471520030     0.325198560 
H18 3     0.142522530    -0.487446760     0.156011530 
H19 3     0.739166150    -0.024134670    -0.016465040 
H20 3     0.793084580     0.214657820     0.122955360 
H21 3     0.370621880    -0.129559820     0.088469330 
H22 3     0.506602330    -0.218339710    -0.035791720 
H23 3     1.003006640     0.276724560     0.067476260 
H24 3     0.395458600    -0.000929880     0.168552300 
H25 3     1.145801550     0.144051890     0.548699890 
H26 3     1.223221560     0.285499480     0.567390220 
H27 3     1.321977670     0.346995470     0.445966990 
H28 3     1.386999010     0.299277610     0.495746280 
H29 3     0.146797750    -0.418232680     0.483286120 
H30 3     0.204718190    -0.419325800     0.568802860 
H31 3     0.305079700    -0.489209840     0.515935130 
H32 3     0.115652530    -0.584417780     0.499556280 
H33 3     0.701609520     0.313800220     0.302412710 
H34 3     0.534566380     0.252747230     0.338697860 
H35 3     0.396965290     0.107085210     0.240157820 
H36 3     0.520403790     0.252340310     0.210933500 
H37 3     1.181941000     0.159671510    -0.036348680 
H38 3     1.344817790     0.306110390    -0.015666990 
H39 3     1.204916360     0.349964610     0.018160720 
H40 3     1.173471550     0.299771980    -0.071635870 
H41 3     1.019152040    -0.363233300     0.216419380 
H42 3     0.938777810    -0.367251610     0.294376870 
H43 3     0.801454910    -0.451391230     0.144137390 
H44 3     0.764657120    -0.539626700     0.215020140 
H45 3     0.069620230    -0.492319030     0.049107100 
H46 3     0.072163490    -0.575192780    -0.011652580 
H47 3     0.301296570    -0.396563300    -0.062619660 
H48 3     0.156291350    -0.407431600    -0.070359660 
END
