# Supplementary material for: Computational modelling of solvent effects in a prolific solvatomorphic porous organic cage
Source: Faraday Discuss. 2018 Apr 16;211(0):383–99. doi: 10.1039/c8fd00031j (PMC6208051; doi:10.1039/c8fd00031j)
Supplement: Supplementary file 2 [file FD-211-C8FD00031J-s002.zip › Experimental_overlaid_minimized/CC1_oxylene_DCM_overlay.res]

TITL fort.16 CC1_oxylene_DCM_overlayed.res.dmain CC1_oxylene_DCM_overlayed ./CC1_oxylene
CELL  0.7 17.3224 10.946 31.4199 90.0 93.7424 90.0
ZERR 4
LATT 1
SYMM -X+1/2,+Y+1/2,-Z+1/2
SFAC  C N H
C1 1     0.707279950     0.124042610     0.138299970 
C2 1     0.658163940     0.158420370     0.103421260 
C3 1     0.640571740     0.076450980     0.069700390 
C4 1     0.672743520    -0.040368570     0.071440890 
C5 1     0.722394920    -0.076503530     0.106383810 
C6 1     0.739248210     0.005878860     0.139551560 
C7 1     0.725013170     0.212036170     0.173097080 
C8 1     0.589038310     0.112076190     0.032576640 
C9 1     0.757016590    -0.199574580     0.108438710 
C10 1     0.584006790     0.069771510     0.298473170 
C11 1     0.565776220    -0.047081710     0.312380800 
C12 1     0.488383760    -0.081440730     0.316512840 
C13 1     0.429574600     0.002756210     0.306473840 
C14 1     0.446961050     0.120989880     0.292409630 
C15 1     0.523995190     0.153586630     0.288482330 
C16 1     0.665657020     0.103494270     0.294631160 
C17 1     0.468494670    -0.204527230     0.331391230 
C18 1     0.385257130     0.210901770     0.281928520 
C19 1     0.261291830    -0.072856960     0.087586370 
C20 1     0.304070790     0.011025250     0.065417200 
C21 1     0.319770400     0.128308740     0.082101440 
C22 1     0.292146710     0.160277800     0.121293400 
C23 1     0.248913740     0.076769620     0.144065710 
C24 1     0.233854480    -0.039141820     0.127072580 
C25 1     0.245382690    -0.194946410     0.069236380 
C26 1     0.364607200     0.217883510     0.058825710 
C27 1     0.219112700     0.109843300     0.185421540 
C28 1     0.409962990    -0.492590950     0.156027790 
C29 1     0.434532880    -0.494018290     0.199184280 
C30 1     0.513819090    -0.495000930     0.212098740 
C31 1     0.568081640    -0.494352490     0.181208080 
C32 1     0.544281880    -0.492912270     0.137546880 
C33 1     0.465449340    -0.491957420     0.125281870 
C34 1     0.326483350    -0.492192500     0.143404390 
C35 1     0.540415610    -0.497135860     0.257632440 
C36 1     0.601161350    -0.492839860     0.104628940 
C37 1     0.785328980     0.282297070     0.237185520 
C38 1     0.768591030     0.233189240     0.281436530 
C39 1     0.510796830     0.243844490    -0.009908110 
C40 1     0.431764850     0.291874910     0.002045540 
C41 1     0.784097410    -0.395466000     0.083827380 
C42 1     0.724399880    -0.498991480     0.078528070 
C43 1     0.493121600    -0.401943960     0.357175420 
C44 1     0.526801720    -0.505486070     0.331096250 
C45 1     0.258395800     0.284605910     0.275465830 
C46 1     0.195649250     0.238181940     0.242612380 
C47 1     0.191799860    -0.390945350     0.065794810 
C48 1     0.216808560    -0.496137850     0.095969840 
N1 2     0.772259870     0.188655970     0.204827760 
N2 2     0.560779460     0.219065050     0.027975210 
N3 2     0.747095090    -0.277079280     0.078333790 
N4 2     0.686546110     0.210338320     0.284148210 
N5 2     0.519447020    -0.283731290     0.343056560 
N6 2     0.314127760     0.189152670     0.286793690 
N7 2     0.203590610    -0.273701580     0.086769440 
N8 2     0.388208600     0.196825730     0.021973800 
N9 2     0.227508630     0.215927970     0.201741570 
N10 2     0.300118600    -0.496891160     0.104630750 
N11 2     0.494061630    -0.503828220     0.287397450 
N12 2     0.673827380    -0.499662470     0.113568340 
H1 3     0.404925320     0.299225010     0.269736540 
H2 3     0.610914600    -0.113661580     0.320320080 
H3 3     0.539124330     0.244215170     0.277695300 
H4 3     0.792757880    -0.220049640     0.137880840 
H5 3     0.777385130    -0.019521110     0.166924760 
H6 3     0.632654500     0.249045000     0.101601870 
H7 3     0.660171720    -0.105555540     0.045869630 
H8 3     0.694777510     0.300428880     0.169706060 
H9 3     0.576808280     0.039623750     0.008729220 
H10 3     0.376034420     0.305356020     0.075426670 
H11 3     0.188413740     0.036323070     0.201317470 
H12 3     0.325989980    -0.012504290     0.034870130 
H13 3     0.200635080    -0.105466280     0.143950320 
H14 3     0.369314950    -0.021252730     0.309361470 
H15 3     0.406090620    -0.223458860     0.331999860 
H16 3     0.707859140     0.029762470     0.301755340 
H17 3     0.303395070     0.250169070     0.134946890 
H18 3     0.271900440    -0.213537490     0.038957600 
H19 3     0.392991640    -0.494526210     0.223616630 
H20 3     0.629666610    -0.495077350     0.190249740 
H21 3     0.445405030    -0.490839540     0.091807390 
H22 3     0.288024900    -0.488276720     0.169962700 
H23 3     0.603627050    -0.493302190     0.264285470 
H24 3     0.576449160    -0.487144460     0.071467140 
H25 3     0.750485350     0.365135050     0.230411540 
H26 3     0.846667510     0.308205810     0.238197660 
H27 3     0.804311260     0.151423660     0.288482300 
H28 3     0.786032650     0.303761580     0.304978720 
H29 3     0.502100310     0.163214060    -0.030686340 
H30 3     0.538057430     0.315622890    -0.028198720 
H31 3     0.440407580     0.373575860     0.022307110 
H32 3     0.399185980     0.319377200    -0.027562170 
H33 3     0.816769710    -0.405005000     0.114947170 
H34 3     0.824853560    -0.406121920     0.058740250 
H35 3     0.692525410    -0.490527200     0.047139160 
H36 3     0.756178600    -0.585851530     0.079141200 
H37 3     0.429554150    -0.409788730     0.355453600 
H38 3     0.514430130    -0.414271310     0.390587960 
H39 3     0.590427950    -0.498742880     0.333349380 
H40 3     0.510804340    -0.592436450     0.345572940 
H41 3     0.229889120     0.310257180     0.304369980 
H42 3     0.285383390     0.367203570     0.262935080 
H43 3     0.167861250     0.156656720     0.255411370 
H44 3     0.151605350     0.310021760     0.238176280 
H45 3     0.222621710    -0.398590420     0.036307270 
H46 3     0.129636530    -0.401434460     0.057335860 
H47 3     0.185125950    -0.489546100     0.125188960 
H48 3     0.200185980    -0.582152710     0.079878140 
END
