# Supplementary material for: Computational modelling of solvent effects in a prolific solvatomorphic porous organic cage
Source: Faraday Discuss. 2018 Apr 16;211(0):383–99. doi: 10.1039/c8fd00031j (PMC6208051; doi:10.1039/c8fd00031j)
Supplement: Supplementary file 2 [file FD-211-C8FD00031J-s002.zip › Experimental_overlaid_minimized/CC1_Pentane_overlay.res]

TITL fort.16 CC1_Pentane_overlayed.res.dmain CC1_Pentane_overlayed ./CC1_Pentane/CC1_Pen
CELL  0.7 21.6297 21.631 21.7638 89.9989 90.0015 120.0008
ZERR 6
LATT -1
SYMM +X+2/3,+Y+1/3,+Z+1/3
SYMM +X+1/3,+Y+2/3,+Z+2/3
SFAC  C N H
C1 1     0.961226700     0.925534920     0.666502790 
C2 1     0.925001790     0.963744460     0.666475280 
C3 1     0.846310110     0.925051150     0.668214700 
C4 1     0.732708980     0.913234550     0.666102220 
C5 1     0.703264980     0.949205030     0.708601040 
C6 1     0.770507400     1.012630150     0.793533760 
C7 1     0.800103580     1.023557300     0.856198380 
C8 1     0.778710610     0.967188710     0.897782310 
C9 1     0.808085810     0.979847440     0.957056330 
C10 1     0.859057270     1.049260490     0.974411650 
C11 1     0.881079590     1.106393150     0.933329350 
C12 1     0.851201030     1.092830540     0.874479710 
C13 1     0.786211600     0.921500340     1.002017670 
C14 1     0.720985190     0.804923000     1.039352300 
C15 1     0.934418410     1.179961470     0.950799570 
C16 1     1.013300690     1.271131210     1.016112210 
C17 1     1.074484410     1.035657710     0.666499090 
C18 1     1.036271230     0.961224210     0.666489270 
C19 1     1.074971330     0.921236300     0.668242120 
C20 1     1.086811680     0.819474080     0.666132960 
C21 1     1.050853610     0.754074250     0.708649500 
C22 1     0.987386890     0.757873920     0.793556040 
C23 1     0.976437190     0.776541320     0.856212480 
C24 1     1.032800310     0.811533210     0.897802390 
C25 1     1.020125270     0.828241040     0.957072160 
C26 1     0.950701470     0.809779710     0.974416750 
C27 1     0.893573790     0.774658670     0.933326330 
C28 1     0.907152120     0.758344950     0.874482790 
C29 1     1.078471970     0.864726020     1.002036110 
C30 1     1.195059180     0.916098760     1.039371670 
C31 1     0.819999400     0.754428610     0.950786030 
C32 1     0.728830940     0.742164420     1.016095390 
C33 1     0.964356650     1.038783710     0.666485980 
C34 1     1.038794670     1.075009010     0.666474140 
C35 1     1.078779010     1.153695630     0.668217180 
C36 1     1.180529320     1.267310260     0.666115970 
C37 1     1.245948670     1.296776700     0.708616640 
C38 1     1.242125200     1.229510410     0.793532680 
C39 1     1.223449970     1.199901910     0.856191720 
C40 1     1.188462740     1.221282100     0.897775570 
C41 1     1.171742530     1.191898890     0.957045530 
C42 1     1.190189250     1.140930570     0.974397160 
C43 1     1.225308550     1.118918630     0.933314450 
C44 1     1.241631470     1.148807720     0.874469640 
C45 1     1.135269910     1.213770710     1.002009600 
C46 1     1.083922430     1.278994270     1.039355140 
C47 1     1.245535080     1.065577360     0.950783270 
C48 1     1.257818720     0.986699370     1.016105890 
N1 2     0.809916710     0.956194800     0.662074230 
N2 2     0.726743760     0.951516890     0.771481750 
N3 2     0.737865030     0.857398670     0.991195130 
N4 2     0.961240820     1.196804570     1.004468740 
N5 2     1.043837410     0.853702710     0.662093640 
N6 2     1.048516110     0.775253020     0.771519220 
N7 2     1.142581630     0.880499560     0.991213920 
N8 2     0.803158140     0.764423550     1.004449270 
N9 2     1.146317930     1.190109650     0.662080030 
N10 2     1.224784930     1.273286770     0.771494600 
N11 2     1.119510960     1.262114620     0.991191180 
N12 2     1.235553970     1.038758550     1.004453350 
H1 3     0.932225910     0.867575130     0.667106150 
H2 3     0.820889560     0.866985180     0.675559320 
H3 3     0.714414090     0.858378470     0.681944570 
H4 3     0.710435460     0.910078580     0.620081140 
H5 3     0.719555760     1.002699360     0.690225860 
H6 3     0.644774570     0.917501160     0.707535290 
H7 3     0.789067050     1.061842560     0.766397660 
H8 3     0.739175230     0.913469520     0.884223370 
H9 3     0.882402220     1.060189430     1.020080020 
H10 3     0.867946810     1.136792800     0.842207840 
H11 3     0.814541430     0.937370530     1.046381860 
H12 3     0.664931950     0.783685910     1.052504690 
H13 3     0.754153880     0.827694980     1.080741020 
H14 3     0.949509400     1.220062780     0.914054860 
H15 3     0.992074480     1.290605850     1.052414610 
H16 3     1.023896870     1.305188120     0.975311620 
H17 3     1.132447880     1.064616630     0.667096020 
H18 3     1.133038480     0.953890220     0.675599350 
H19 3     1.141672980     0.856050720     0.681964300 
H20 3     1.089963480     0.800343320     0.620118250 
H21 3     0.997365300     0.716843060     0.690270940 
H22 3     1.082581040     0.727314230     0.707609620 
H23 3     0.938179820     0.727190870     0.766415490 
H24 3     1.086527620     0.825730980     0.884251970 
H25 3     0.939759010     0.822186310     1.020082260 
H26 3     0.863192730     0.731112060     0.842207740 
H27 3     1.062597880     0.877180810     1.046398710 
H28 3     1.216295000     0.881285100     1.052529120 
H29 3     1.172285930     0.926495450     1.080757890 
H30 3     0.779898670     0.729419400     0.914039230 
H31 3     0.709350270     0.701458250     1.052394060 
H32 3     0.694766260     0.718713990     0.975295780 
H33 3     0.935393390     1.067781460     0.667073560 
H34 3     1.046114500     1.179097110     0.675561940 
H35 3     1.143941520     1.285571120     0.681963760 
H36 3     1.199636500     1.289593220     0.620096720 
H37 3     1.283172210     1.280511920     0.690238310 
H38 3     1.272711330     1.355262120     0.707556130 
H39 3     1.272776470     1.210952840     0.766391730 
H40 3     1.174276630     1.260816790     0.884220900 
H41 3     1.177773210     1.117581150     1.020062890 
H42 3     1.268862160     1.132076150     0.842199770 
H43 3     1.122815090     1.185443690     1.046373590 
H44 3     1.118735110     1.335048290     1.052497910 
H45 3     1.073548880     1.245838000     1.080747510 
H46 3     1.270532480     1.050474230     0.914036630 
H47 3     1.298535270     1.007936860     1.052398120 
H48 3     1.281262950     0.976081070     0.975306070 
C49 1     0.592326310     0.305170400     0.501594230 
C50 1     0.620531600     0.259609170     0.501638960 
C51 1     0.694802410     0.287176040     0.501625740 
C52 1     0.740366660     0.360941150     0.501662250 
C53 1     0.712800130     0.407641490     0.501613060 
C54 1     0.639030070     0.379436630     0.501623220 
C55 1     0.514258210     0.274798100     0.501307420 
C56 1     0.725178240     0.239487550     0.501351410 
C57 1     0.760497630     0.485704370     0.501343100 
C58 1     0.445828560     0.316091910     0.711134780 
C59 1     0.481737500     0.371517120     0.753129130 
C60 1     0.497908020     0.357863000     0.812426090 
C61 1     0.477707580     0.287999230     0.829014480 
C62 1     0.441449030     0.231480240     0.787219910 
C63 1     0.425832200     0.245934480     0.728606830 
C64 1     0.429271140     0.331905960     0.649389280 
C65 1     0.535529950     0.416008430     0.857279020 
C66 1     0.419523200     0.157381920     0.804399190 
C67 1     0.768526370     0.209954610     0.787237020 
C68 1     0.754067210     0.179907310     0.728614830 
C69 1     0.683902690     0.129762280     0.711135170 
C70 1     0.628474370     0.110246410     0.753127450 
C71 1     0.642133310     0.140041940     0.812434580 
C72 1     0.712005810     0.189682300     0.829034330 
C73 1     0.842632110     0.262124480     0.804414020 
C74 1     0.668082940     0.097409530     0.649383610 
C75 1     0.583978840     0.119516570     0.857281440 
C76 1     0.859975220     0.502074360     0.812453790 
C77 1     0.810310600     0.522272660     0.829051060 
C78 1     0.790034450     0.558521700     0.787258280 
C79 1     0.820097890     0.574140080     0.728643090 
C80 1     0.870261870     0.554147350     0.711163580 
C81 1     0.889786750     0.518240410     0.753152540 
C82 1     0.880505070     0.464443600     0.857294590 
C83 1     0.737850670     0.580435730     0.804437280 
C84 1     0.902637480     0.570715770     0.649420850 
C85 1     0.407627110     0.277521840     0.498236780 
C86 1     0.380406960     0.305267280     0.550595040 
C87 1     0.722473480     0.130152480     0.498251420 
C88 1     0.694717670     0.075168070     0.550597110 
C89 1     0.869854150     0.592326230     0.498261110 
C90 1     0.924828450     0.619542700     0.550616530 
C91 1     0.589277780     0.533189790     0.893840420 
C92 1     0.660200490     0.594801540     0.869797000 
C93 1     0.405158360     0.065369640     0.869762310 
C94 1     0.466778850     0.056081370     0.893820180 
C95 1     0.934657630     0.339786500     0.869763050 
C96 1     0.943950640     0.410691100     0.893826840 
N13 2     0.485015320     0.313257870     0.498266490 
N14 2     0.686722600     0.171787130     0.498277710 
N15 2     0.828202470     0.514942840     0.498292630 
N16 2     0.393604480     0.283461970     0.609917970 
N17 2     0.552387070     0.480387860     0.846186120 
N18 2     0.428978620     0.140012070     0.858041510 
N19 2     0.860011010     0.288955220     0.858053130 
N20 2     0.716531840     0.110148540     0.609927100 
N21 2     0.519593430     0.072008610     0.846173030 
N22 2     0.928025070     0.447584690     0.846185100 
N23 2     0.711015830     0.570970400     0.858075800 
N24 2     0.889836170     0.606359710     0.609943550 
H49 3     0.393800730     0.117578270     0.767562700 
H50 3     0.497817690     0.426194950     0.740901800 
H51 3     0.397904990     0.203359630     0.695391780 
H52 3     0.733478030     0.517396020     0.503590460 
H53 3     0.616249610     0.414211410     0.501588810 
H54 3     0.585753310     0.202054750     0.501618170 
H55 3     0.797924440     0.383720850     0.501661750 
H56 3     0.482567970     0.216087750     0.503562650 
H57 3     0.783890350     0.266511040     0.503645250 
H58 3     0.611117520     0.060783750     0.639647930 
H59 3     0.600077590     0.147921320     0.901585450 
H60 3     0.796644210     0.194567130     0.695398100 
H61 3     0.724120280     0.213552540     0.874503580 
H62 3     0.489492290     0.275887650     0.874474960 
H63 3     0.547861200     0.399908430     0.901571730 
H64 3     0.449558810     0.388861880     0.639668480 
H65 3     0.573788740     0.071672250     0.740890570 
H66 3     0.882431760     0.276217530     0.767571020 
H67 3     0.786422240     0.510489660     0.874514090 
H68 3     0.805440620     0.602064530     0.695432400 
H69 3     0.928382180     0.502157650     0.740919590 
H70 3     0.852097900     0.452125790     0.901598330 
H71 3     0.723788690     0.606183190     0.767607960 
H72 3     0.939288550     0.550406980     0.639691330 
H73 3     0.382468130     0.219023650     0.501892770 
H74 3     0.390575160     0.289941700     0.454677610 
H75 3     0.404733220     0.363637400     0.546391170 
H76 3     0.322432660     0.281311880     0.544994670 
H77 3     0.780972930     0.163504290     0.501923250 
H78 3     0.710073650     0.100699380     0.454684870 
H79 3     0.636342650     0.041133280     0.546392500 
H80 3     0.718664030     0.041146360     0.544981580 
H81 3     0.836511650     0.617482870     0.501922460 
H82 3     0.899319970     0.609377350     0.454699760 
H83 3     0.958870120     0.595212330     0.546414830 
H84 3     0.958852790     0.677512390     0.545015020 
H85 3     0.599561830     0.510411230     0.935275150 
H86 3     0.555454170     0.555543500     0.907092480 
H87 3     0.649788500     0.618284260     0.828908030 
H88 3     0.682487010     0.635916210     0.905724360 
H89 3     0.364030550     0.046527970     0.905680260 
H90 3     0.381692940     0.031479030     0.828869260 
H91 3     0.489547270     0.089145610     0.935254970 
H92 3     0.444435080    -0.000092790     0.907075030 
H93 3     0.968543770     0.350216220     0.828865350 
H94 3     0.953511290     0.317507030     0.905677130 
H95 3     0.910884050     0.400386950     0.935261420 
H96 3     1.000129390     0.444516270     0.907082670 
END
