# Supplementary material for: Computational modelling of solvent effects in a prolific solvatomorphic porous organic cage
Source: Faraday Discuss. 2018 Apr 16;211(0):383–99. doi: 10.1039/c8fd00031j (PMC6208051; doi:10.1039/c8fd00031j)
Supplement: Supplementary file 2 [file FD-211-C8FD00031J-s002.zip › Experimental_overlaid_minimized/CC1_pxylene_overlay.res]

TITL fort.16 CC1_pxylene_overlayed.res.dmain CC1_pxylene_overlayed ./optimised/CC1_pxyle
CELL  0.7 20.8111 10.94 13.0414 90.0 96.9606 90.0
ZERR 2
LATT -1
SYMM -X,+Y+1/2,-Z
SFAC  C N H
C1 1     0.202129470     0.910466280     0.822939630 
C2 1     0.232390440     0.911900030     0.924370100 
C3 1     0.300302580     0.912848790     0.945190100 
C4 1     0.337429030     0.912530810     0.863063810 
C5 1     0.307680190     0.911080880     0.760306790 
C6 1     0.240291690     0.910146930     0.741002390 
C7 1     0.130858780     0.908895110     0.803389950 
C8 1     0.332784640     0.913727350     1.052129450 
C9 1     0.346479760     0.910120280     0.672931060 
C10 1     0.061411720     1.324237720     0.669676910 
C11 1     0.090576110     1.407514630     0.608833230 
C12 1     0.106491320     1.526025770     0.645269160 
C13 1     0.092873860     1.559843860     0.743453300 
C14 1     0.063465230     1.476976530     0.805805050 
C15 1     0.048003800     1.359822730     0.768521380 
C16 1     0.044977070     1.200810650     0.629324950 
C17 1     0.137034540     1.614975360     0.581382670 
C18 1     0.048552520     1.512009900     0.909495770 
C19 1     0.373943920     1.483790380     1.136061730 
C20 1     0.363126330     1.367415080     1.174101220 
C21 1     0.301021720     1.332141560     1.194930950 
C22 1     0.249943490     1.414928990     1.176986250 
C23 1     0.260020700     1.532655510     1.138636440 
C24 1     0.321896430     1.566181730     1.118399760 
C25 1     0.439609730     1.518503800     1.115403380 
C26 1     0.289126860     1.209554580     1.235642150 
C27 1     0.206428390     1.621085610     1.119879940 
C28 1     0.436775670     1.530663410     0.730366320 
C29 1     0.388157600     1.562355760     0.651706210 
C30 1     0.366434070     1.478191570     0.573593010 
C31 1     0.394001970     1.361907910     0.575472450 
C32 1     0.443081580     1.328466760     0.654252280 
C33 1     0.464067150     1.413000520     0.731115390 
C34 1     0.458826360     1.620919890     0.810967550 
C35 1     0.315296690     1.510961960     0.489793230 
C36 1     0.472779530     1.205990360     0.656674390 
C37 1     0.030004360     0.900651190     0.702936470 
C38 1     0.001706740     1.003789700     0.631329070 
C39 1     0.338978520     0.909409270     1.232243350 
C40 1     0.316776620     1.013951100     1.298245500 
C41 1     0.441227500     0.904276650     0.593413130 
C42 1     0.490563720     1.009028380     0.596652940 
C43 1     0.178151370     1.686720020     0.433592300 
C44 1     0.240364370     1.639208820     0.394939690 
C45 1     0.041849850     1.643353030     1.049155370 
C46 1     0.100582540     1.692578670     1.119741710 
C47 1     0.519800850     1.648951440     1.067582820 
C48 1     0.522737470     1.695769350     0.957224500 
N1 2     0.100207160     0.901604310     0.712925230 
N2 2     0.301907310     0.908037300     1.130575920 
N3 2     0.408082740     0.904869520     0.685098770 
N4 2     0.015465640     1.122436060     0.678695130 
N5 2     0.147892800     1.592119160     0.489260330 
N6 2     0.058467040     1.619205630     0.946177700 
N7 2     0.453477140     1.625079570     1.085436480 
N8 2     0.334138470     1.131792640     1.258579360 
N9 2     0.149521630     1.598553460     1.141410930 
N10 2     0.505112800     1.600044070     0.882039800 
N11 2     0.290322480     1.617301950     0.480624620 
N12 2     0.458143390     1.126589190     0.586262190 
H1 3     0.027719450     1.438921120     0.953351810 
H2 3     0.101483470     1.382555260     0.532222850 
H3 3     0.025283750     1.293942940     0.814963690 
H4 3     0.318427810     0.913510540     0.595683390 
H5 3     0.216012380     0.909027550     0.662457960 
H6 3     0.204152330     0.912178570     0.989143490 
H7 3     0.389945940     0.913260820     0.876834730 
H8 3     0.105611160     0.913781820     0.872836820 
H9 3     0.386035620     0.918970200     1.059820390 
H10 3     0.238346090     1.189709200     1.245664800 
H11 3     0.219030890     1.709039010     1.086276520 
H12 3     0.402395370     1.301917260     1.188452890 
H13 3     0.331090970     1.656453920     1.088762120 
H14 3     0.104628270     1.650717940     0.773579350 
H15 3     0.149631800     1.703606550     0.618675810 
H16 3     0.059655960     1.180880180     0.552659880 
H17 3     0.201488840     1.390186600     1.192350860 
H18 3     0.476329030     1.445747860     1.128257290 
H19 3     0.366210370     1.652530580     0.649182670 
H20 3     0.378183340     1.295070540     0.516179570 
H21 3     0.501875190     1.389701580     0.792878360 
H22 3     0.432664640     1.708709390     0.805288100 
H23 3     0.300240530     1.436975720     0.434725160 
H24 3     0.509070750     1.187706810     0.723703440 
H25 3     0.010894950     0.908448600     0.777885070 
H26 3     0.013238980     0.813450780     0.667526940 
H27 3     0.020044330     0.994888340     0.555853270 
H28 3    -0.051068070     0.991930380     0.619231430 
H29 3     0.391513590     0.917279070     1.229158710 
H30 3     0.329945990     0.823013530     1.270913930 
H31 3     0.264417460     1.005035790     1.302590290 
H32 3     0.342138310     1.003841030     1.376668460 
H33 3     0.407717700     0.910469530     0.521362190 
H34 3     0.468005410     0.817902350     0.592133110 
H35 3     0.524671610     1.001759930     0.667962110 
H36 3     0.518098620     0.997543650     0.530593920 
H37 3     0.189370150     1.769741980     0.480234670 
H38 3     0.144340020     1.712030630     0.365640410 
H39 3     0.228964600     1.557257760     0.346998470 
H40 3     0.257856030     1.710399020     0.345817310 
H41 3     0.004262520     1.714325390     1.043046760 
H42 3     0.022705660     1.562136070     1.085234520 
H43 3     0.119130680     1.774874030     1.084406420 
H44 3     0.083874140     1.719485410     1.193197630 
H45 3     0.551260150     1.568077550     1.081292100 
H46 3     0.539110410     1.721150550     1.121188050 
H47 3     0.492037830     1.777725090     0.944034880 
H48 3     0.572973010     1.722650530     0.951114850 
END
