# Supplementary material for: Computational modelling of solvent effects in a prolific solvatomorphic porous organic cage
Source: Faraday Discuss. 2018 Apr 16;211(0):383–99. doi: 10.1039/c8fd00031j (PMC6208051; doi:10.1039/c8fd00031j)
Supplement: Supplementary file 2 [file FD-211-C8FD00031J-s002.zip › Experimental_overlaid_minimized/CC1_TCM_overlay.res]

TITL fort.16 CC1_TCM_overlayed.res.dmain CC1_TCM_overlayed ./CC1_TCM/CC1_TCM_opt_cage1 C
CELL  0.7 25.0675 25.0684 25.0681 90.0014 89.992 90.0044
ZERR 8
LATT -4
SFAC  C N H
C1 1     0.604529740     0.319289320     0.661755730 
C2 1     0.636138000     0.306785700     0.617714240 
C3 1     0.680712720     0.338228280     0.604560710 
C4 1     0.693210350     0.382273700     0.636158690 
C5 1     0.661747330     0.395443060     0.680713890 
C6 1     0.617687150     0.363854900     0.693202750 
C7 1     0.557890470     0.285781450     0.674457570 
C8 1     0.714231090     0.325525030     0.557929890 
C9 1     0.674454810     0.442073000     0.714225450 
C10 1     0.604533700     0.180720620     0.838252510 
C11 1     0.636124120     0.193219280     0.882301050 
C12 1     0.680690780     0.161777870     0.895454440 
C13 1     0.693192050     0.117733060     0.863855670 
C14 1     0.661744040     0.104566140     0.819296920 
C15 1     0.617696970     0.136158300     0.806802940 
C16 1     0.557905100     0.214229400     0.825546580 
C17 1     0.714196900     0.174477330     0.942086140 
C18 1     0.674445880     0.057928470     0.785793470 
C19 1     0.895466480     0.180705790     0.661742680 
C20 1     0.863862170     0.193210290     0.617707520 
C21 1     0.819289360     0.161768590     0.604558780 
C22 1     0.806787750     0.117722560     0.636156130 
C23 1     0.838243180     0.104555800     0.680707820 
C24 1     0.882303350     0.136142190     0.693190860 
C25 1     0.942106330     0.214212270     0.674433950 
C26 1     0.785770870     0.174480930     0.557940380 
C27 1     0.825535250     0.057926230     0.714220240 
C28 1     0.895467300     0.319294570     0.838228230 
C29 1     0.863869450     0.306791990     0.882278050 
C30 1     0.819302620     0.338234330     0.895443980 
C31 1     0.806804580     0.382280150     0.863851560 
C32 1     0.838254720     0.395445080     0.819285230 
C33 1     0.882306500     0.363857070     0.806783620 
C34 1     0.942100090     0.285788750     0.825516030 
C35 1     0.785790840     0.325529190     0.942079750 
C36 1     0.825553070     0.442077080     0.785779890 
C37 1     0.481281120     0.260623820     0.721291550 
C38 1     0.481283550     0.239356540     0.778747170 
C39 1     0.739389510     0.278720270     0.481312740 
C40 1     0.760651320     0.221263340     0.481305910 
C41 1     0.721280090     0.518682710     0.739369100 
C42 1     0.778736770     0.518679900     0.760631040 
C43 1     0.739350900     0.221278730     1.018700700 
C44 1     0.760642280     0.278727200     1.018701660 
C45 1     0.721255100    -0.018688740     0.760654830 
C46 1     0.778712410    -0.018680850     0.739380340 
C47 1     1.018717700     0.239371480     0.721237570 
C48 1     1.018712380     0.260643140     0.778692830 
N1 2     0.525914480     0.296420420     0.712497410 
N2 2     0.703582060     0.287503860     0.525940380 
N3 2     0.712491360     0.474049370     0.703576850 
N4 2     0.525922100     0.203572170     0.787525300 
N5 2     0.703552990     0.212503350     0.974072290 
N6 2     0.712467710     0.025945720     0.796448100 
N7 2     0.974090570     0.203566900     0.712455830 
N8 2     0.796448960     0.212477420     0.525930280 
N9 2     0.787495860     0.025951850     0.703585220 
N10 2     0.974079350     0.296435490     0.787480300 
N11 2     0.796436630     0.287503560     0.974061160 
N12 2     0.787517490     0.474049840     0.796426690 
H1 3     0.648457870     0.052316750     0.750783960 
H2 3     0.626907460     0.227382500     0.907292020 
H3 3     0.592711370     0.126947260     0.772637170 
H4 3     0.648449940     0.447693180     0.749227470 
H5 3     0.592688350     0.373070910     0.727363410 
H6 3     0.626929580     0.272617940     0.592727330 
H7 3     0.727388960     0.407253130     0.626957490 
H8 3     0.552278510     0.250776710     0.648459570 
H9 3     0.749254540     0.351505970     0.552334910 
H10 3     0.750747330     0.148501590     0.552347950 
H11 3     0.851536450     0.052310770     0.749218450 
H12 3     0.873070430     0.227381120     0.592723720 
H13 3     0.907296230     0.126924580     0.727347620 
H14 3     0.727362150     0.092751770     0.873060720 
H15 3     0.749206110     0.148485970     0.947686410 
H16 3     0.552282850     0.249229470     0.851548730 
H17 3     0.772610050     0.092743800     0.626957710 
H18 3     0.947708650     0.249227270     0.648447740 
H19 3     0.873078700     0.272624240     0.907261150 
H20 3     0.772634660     0.407262460     0.873065380 
H21 3     0.907296260     0.373071400     0.772615640 
H22 3     0.947717070     0.250787290     0.851514570 
H23 3     0.750791850     0.351532000     0.947702220 
H24 3     0.851547010     0.447686450     0.750767260 
H25 3     0.480870220     0.226717400     0.693297060 
H26 3     0.444310240     0.283409180     0.715550160 
H27 3     0.480872670     0.273263990     0.806740670 
H28 3     0.444314910     0.216562900     0.784502640 
H29 3     0.773300020     0.306713020     0.480914070 
H30 3     0.716611520     0.284476490     0.444341020 
H31 3     0.726739200     0.193272490     0.480907040 
H32 3     0.783434480     0.215512110     0.444330220 
H33 3     0.693284020     0.519092660     0.773278610 
H34 3     0.715535360     0.555651840     0.716581930 
H35 3     0.806733460     0.519083720     0.726722130 
H36 3     0.784493000     0.555649330     0.783417950 
H37 3     0.773247000     0.193273750     1.019103530 
H38 3     0.716559230     0.215534500     1.055672650 
H39 3     0.726746300     0.306732100     1.019119180 
H40 3     0.783435710     0.284467450     1.055667180 
H41 3     0.715505050    -0.055657000     0.783444880 
H42 3     0.693261270    -0.019100070     0.726751600 
H43 3     0.806707850    -0.019083460     0.773282660 
H44 3     0.784467600    -0.055649100     0.716590890 
H45 3     1.019122330     0.273275720     0.693241750 
H46 3     1.055692290     0.216591830     0.715486260 
H47 3     1.019115480     0.226738860     0.806688130 
H48 3     1.055684140     0.283431910     0.784439650 
C49 1     0.411746810     0.145503760     0.430698870 
C50 1     0.367703380     0.113899450     0.443206350 
C51 1     0.354551080     0.069327850     0.411765680 
C52 1     0.386152270     0.056829320     0.367718260 
C53 1     0.430709460     0.088288370     0.354545020 
C54 1     0.443197050     0.132345500     0.386131320 
C55 1     0.424447290     0.192139840     0.464204810 
C56 1     0.307918240     0.035813680     0.424473000 
C57 1     0.464224410     0.075579910     0.307912940 
C58 1     0.588240220     0.145485660     0.569259110 
C59 1     0.632290420     0.113893700     0.556758820 
C60 1     0.645442190     0.069327350     0.588201450 
C61 1     0.613840100     0.056827940     0.632249130 
C62 1     0.569279640     0.088277510     0.645417720 
C63 1     0.556787310     0.132324260     0.613824320 
C64 1     0.575536060     0.192113890     0.535748990 
C65 1     0.692075610     0.035819600     0.575500280 
C66 1     0.535772680     0.075577620     0.692058420 
C67 1     0.411724710    -0.145424140     0.569294470 
C68 1     0.367689290    -0.113817880     0.556791270 
C69 1     0.354538650    -0.069246430     0.588232590 
C70 1     0.386134380    -0.056748150     0.632276930 
C71 1     0.430686300    -0.088205580     0.645442360 
C72 1     0.443171230    -0.132264370     0.613856370 
C73 1     0.424417960    -0.192062490     0.535788440 
C74 1     0.307919950    -0.035725890     0.575521630 
C75 1     0.464197000    -0.075501160     0.692070150 
C76 1     0.588222430    -0.145434470     0.430693530 
C77 1     0.632272790    -0.113840990     0.443192600 
C78 1     0.645441010    -0.069276230     0.411747510 
C79 1     0.613850330    -0.056775810     0.367702500 
C80 1     0.569283480    -0.088221550     0.354541100 
C81 1     0.556779590    -0.132271320     0.386131820 
C82 1     0.575507830    -0.192065180     0.464202180 
C83 1     0.692077380    -0.035769070     0.424448910 
C84 1     0.535779980    -0.075517350     0.307909990 
C85 1     0.471281360     0.268742690     0.489357340 
C86 1     0.528737230     0.268736050     0.510621550 
C87 1     0.231296450     0.010660580     0.471283740 
C88 1     0.231286300    -0.010601370     0.528742190 
C89 1     0.489372780     0.028756020     0.231302380 
C90 1     0.510634990    -0.028699880     0.231305970 
C91 1     0.768694600     0.010662210     0.528694650 
C92 1     0.768698680    -0.010627390     0.471246170 
C93 1     0.510628910     0.028770600     0.768679760 
C94 1     0.489353640    -0.028683080     0.768675140 
C95 1     0.471223830    -0.268673640     0.510628860 
C96 1     0.528681710    -0.268671820     0.489353560 
N13 2     0.462488820     0.224112230     0.453562350 
N14 2     0.275925850     0.046463810     0.462496170 
N15 2     0.453577170     0.037546070     0.275938100 
N16 2     0.537513380     0.224098030     0.546407450 
N17 2     0.724064740     0.046461590     0.537471500 
N18 2     0.546425620     0.037556000     0.724042310 
N19 2     0.462440060    -0.224048230     0.546432860 
N20 2     0.275911140    -0.046400780     0.537526880 
N21 2     0.453560090    -0.037463050     0.724044240 
N22 2     0.537471610    -0.224040490     0.453558640 
N23 2     0.724057410    -0.046417230     0.462473550 
N24 2     0.546429000    -0.037483410     0.275934850 
H49 3     0.500762100     0.101566890     0.697671340 
H50 3     0.657283970     0.123108910     0.522593360 
H51 3     0.522620280     0.157311030     0.623036600 
H52 3     0.499227740     0.101581540     0.302289740 
H53 3     0.477359190     0.157341200     0.376912320 
H54 3     0.342713970     0.123108630     0.477375690 
H55 3     0.376952090     0.022653060     0.342740240 
H56 3     0.398446700     0.197752740     0.499211340 
H57 3     0.302324430     0.000792380     0.398493270 
H58 3     0.302326080    -0.000703750     0.601500400 
H59 3     0.499195650    -0.101503800     0.697684560 
H60 3     0.342706740    -0.123023540     0.522621770 
H61 3     0.477328210    -0.157258740     0.623072980 
H62 3     0.623043820     0.022658110     0.657231420 
H63 3     0.697674410     0.000810920     0.601492880 
H64 3     0.601540850     0.197734760     0.500746740 
H65 3     0.376934480    -0.022571560     0.657255350 
H66 3     0.398433050    -0.197662270     0.500774690 
H67 3     0.657254560    -0.123052130     0.477359670 
H68 3     0.623065920    -0.022607410     0.342718120 
H69 3     0.522611170    -0.157257680     0.376920240 
H70 3     0.601505040    -0.197684270     0.499202790 
H71 3     0.697701600    -0.000771360     0.398444200 
H72 3     0.500766670    -0.101507860     0.302303500 
H73 3     0.443284270     0.269154880     0.523265840 
H74 3     0.465541270     0.305712930     0.466570720 
H75 3     0.556733330     0.269145610     0.476712000 
H76 3     0.534491720     0.305702510     0.533413870 
H77 3     0.230899190    -0.023248140     0.443291840 
H78 3     0.194324220     0.033440270     0.465528810 
H79 3     0.230886000     0.023309000     0.556732240 
H80 3     0.194309270    -0.033381280     0.534496450 
H81 3     0.523283280     0.056748760     0.230889470 
H82 3     0.466587140     0.034502680     0.194333900 
H83 3     0.476725150    -0.056693220     0.230905120 
H84 3     0.533424530    -0.034456800     0.194334920 
H85 3     0.769095720    -0.023233090     0.556701180 
H86 3     0.805667250     0.033450430     0.534436010 
H87 3     0.769117930     0.023267720     0.443239680 
H88 3     0.805665350    -0.033422330     0.465504480 
H89 3     0.533417490     0.034518280     0.805646990 
H90 3     0.476724930     0.056765620     0.769092100 
H91 3     0.523256650    -0.056679730     0.769076750 
H92 3     0.466561520    -0.034437140     0.805645420 
H93 3     0.443229210    -0.269075810     0.476725810 
H94 3     0.465470940    -0.305646810     0.533410440 
H95 3     0.556675810    -0.269077340     0.523256670 
H96 3     0.534429790    -0.305642170     0.466565450 
END
