# Supplementary material for: Computational modelling of solvent effects in a prolific solvatomorphic porous organic cage
Source: Faraday Discuss. 2018 Apr 16;211(0):383–99. doi: 10.1039/c8fd00031j (PMC6208051; doi:10.1039/c8fd00031j)
Supplement: Supplementary file 3 [file FD-211-C8FD00031J-s003.zip]

Archive with 14 entries (14 files):
- Experimental_overlaid_unminimized/CC1_alphaprime_overlay.res
- Experimental_overlaid_unminimized/CC1_betaprime_overlay.res
- Experimental_overlaid_unminimized/CC1_chloroform_overlay.res
- Experimental_overlaid_unminimized/CC1_DCM_overlay.res
- Experimental_overlaid_unminimized/CC1_Dioxane_overlay.res
- Experimental_overlaid_unminimized/CC1_EtOAc_overlay.res
- Experimental_overlaid_unminimized/CC1_MeOH_overlay.res
- Experimental_overlaid_unminimized/CC1_mesitylene_overlay.res
- Experimental_overlaid_unminimized/CC1_mesitylene_overlay_sol.res
- Experimental_overlaid_unminimized/CC1_oxylene_chloroform_overlay.res
- Experimental_overlaid_unminimized/CC1_oxylene_DCM_overlay.res
- Experimental_overlaid_unminimized/CC1_Pentane_overlay.res
- Experimental_overlaid_unminimized/CC1_pxylene_overlay.res
- Experimental_overlaid_unminimized/CC1_TCM_overlay.res
