# Supplementary material for: Computational modelling of solvent effects in a prolific solvatomorphic porous organic cage
Source: Faraday Discuss. 2018 Apr 16;211(0):383–99. doi: 10.1039/c8fd00031j (PMC6208051; doi:10.1039/c8fd00031j)
Supplement: Supplementary file 3 [file FD-211-C8FD00031J-s003.zip › Experimental_overlaid_unminimized/CC1_alphaprime_overlay.res]

TITL ./CC1_alphaprime/CC1_alphaprime_opt CC1_alphaprime CC1_alphaprime_expand CC1_alphaprime_full CC1_alphaprime PUDWUH
CELL  0.7 12.81 10.91 36.81 90.0 97.49 90.0
ZERR 4 0.003 0.003 0.010 0 0.005 0
LATT 1
SYMM -x,1/2+y,1/2-z
SFAC  C N H
UNIT 192 192 48
FVAR 1.00
C1 1     0.263008875     1.077755081     0.137063238 
C2 1     0.235344575     1.068608436     0.099246185 
C3 1     0.313006066     1.054343061     0.075859288 
C4 1     0.418636508     1.049186878     0.090876930 
C5 1     0.447889310     1.058277907     0.128958516 
C6 1     0.369911428     1.072399608     0.151762087 
C7 1     0.179987014     1.093255436     0.160910344 
C8 1     0.284656058     1.045221167     0.035828629 
C9 1     0.559361385     1.053545920     0.145100400 
C10 1     0.152583323     0.694810186     0.227024048 
C11 1     0.228291407     0.607384038     0.239484786 
C12 1     0.218402151     0.485456244     0.227101635 
C13 1     0.131777766     0.452419525     0.202052203 
C14 1     0.054698059     0.539454478     0.189213298 
C15 1     0.065694955     0.659958631     0.201762188 
C16 1     0.164696305     0.821815375     0.240600621 
C17 1     0.297702220     0.392169065     0.240237434 
C18 1    -0.037463771     0.505345589     0.162879386 
C19 1     0.250912172     0.467221446     0.012407358 
C20 1     0.217290046     0.584609502     0.001385560 
C21 1     0.121328258     0.631198566     0.010187483 
C22 1     0.059670198     0.558692882     0.030212368 
C23 1     0.092423801     0.440104011     0.041542544 
C24 1     0.187776169     0.395289677     0.032585462 
C25 1     0.351602711     0.420510360     0.002640080 
C26 1     0.084803092     0.754935035    -0.001486726 
C27 1     0.027592745     0.362464514     0.062564759 
C28 1     0.607008916     0.416366993     0.118169727 
C29 1     0.592594576     0.395526704     0.154561097 
C30 1     0.620800375     0.485109366     0.181538086 
C31 1     0.663455359     0.595804473     0.171547615 
C32 1     0.678512889     0.618298819     0.134966890 
C33 1     0.650132582     0.528512089     0.108556631 
C34 1     0.577216099     0.320597888     0.090497635 
C35 1     0.606389520     0.463772444     0.220119789 
C36 1     0.724035154     0.734754585     0.124144932 
C37 1     0.111987885     1.122601819     0.216185667 
C38 1     0.116173315     1.026503957     0.246830170 
C39 1     0.171681169     1.044867119    -0.019419261 
C40 1     0.091124981     0.943549529    -0.031231662 
C41 1     0.741412897     1.042890978     0.144621604 
C42 1     0.799885795     0.928971381     0.133355078 
C43 1     0.448920034     0.315652397     0.275294677 
C44 1     0.561809239     0.351952121     0.270027886 
C45 1    -0.148338137     0.372925824     0.125787521 
C46 1    -0.119447058     0.311295447     0.090935479 
C47 1     0.484766681     0.276081944    -0.000715176 
C48 1     0.560550742     0.230963721     0.032358265 
N1 2     0.200056578     1.108105841     0.195440783 
N2 2     0.190299040     1.055252016     0.020195664 
N3 2     0.634693834     1.046830866     0.125756486 
N4 2     0.095983659     0.904640081     0.231744463 
N5 2     0.375876974     0.414680593     0.264413099 
N6 2    -0.054978842     0.395839687     0.151706094 
N7 2     0.384458570     0.312159644     0.010281171 
N8 2     0.134604529     0.823485893    -0.021353747 
N9 2    -0.062549383     0.395343890     0.070108441 
N10 2     0.592981618     0.331240559     0.057182106 
N11 2     0.572730699     0.362642230     0.231412546 
N12 2     0.756346223     0.818090002     0.147134529 
H1 3    -0.091029859     0.581354566     0.153575339 
H2 3     0.296181236     0.631683882     0.258988701 
H3 3     0.007419439     0.729086649     0.192318461 
H4 3     0.573408546     1.056993648     0.175264130 
H5 3     0.390190764     1.079652535     0.181260655 
H6 3     0.153442129     1.072448960     0.087137758 
H7 3     0.480265361     1.038204063     0.073484626 
H8 3     0.098706329     1.091840892     0.146750378 
H9 3     0.351122525     1.029715449     0.020154036 
H10 3     0.010554148     0.784192172     0.007984733 
H11 3     0.062262559     0.272997589     0.071216956 
H12 3     0.264423866     0.642187034    -0.014213856 
H13 3     0.215030456     0.304081610     0.040970261 
H14 3     0.122111054     0.358968737     0.192020024 
H15 3     0.284464726     0.300656327     0.227812146 
H16 3     0.237431126     0.840383397     0.259270603 
H17 3    -0.014760778     0.592288309     0.037402003 
H18 3     0.396718502     0.485840626    -0.012020044 
H19 3     0.559467490     0.309814505     0.162769849 
H20 3     0.685941275     0.666619368     0.191792785 
H21 3     0.660864627     0.543363996     0.080108729 
H22 3     0.540661232     0.238127263     0.100663367 
H23 3     0.627463762     0.541490514     0.238764490 
H24 3     0.728874717     0.744791098     0.094620131 
H25 3     0.035120787     1.117010461     0.198894268 
H26 3     0.118239218     1.213443922     0.229137039 
H27 3     0.192416675     1.033353318     0.264450835 
H28 3     0.053704780     1.048603208     0.263556081 
H29 3     0.244303954     1.027085946    -0.031651250 
H30 3     0.138325410     1.132003557    -0.030451108 
H31 3     0.017949172     0.962315615    -0.019441152 
H32 3     0.073034458     0.947292716    -0.061204453 
H33 3     0.744415730     1.044481103     0.174681424 
H34 3     0.783417495     1.123967522     0.136400018 
H35 3     0.798253636     0.928354551     0.103341758 
H36 3     0.882348740     0.936465875     0.145788694 
H37 3     0.427829991     0.229815387     0.260319297 
H38 3     0.447651462     0.298153682     0.304613215 
H39 3     0.583470096     0.436780624     0.285458084 
H40 3     0.614524149     0.278574037     0.281705752 
H41 3    -0.199078261     0.309409054     0.138623306 
H42 3    -0.193905641     0.456870534     0.118198347 
H43 3    -0.075249040     0.226374182     0.098477075 
H44 3    -0.193158146     0.286217738     0.073881298 
H45 3     0.522662735     0.350492491    -0.014467260 
H46 3     0.470530225     0.199365567    -0.020040252 
H47 3     0.523268348     0.155319672     0.045785942 
H48 3     0.631017672     0.194717527     0.022008689 
END
