# Supplementary material for: Computational modelling of solvent effects in a prolific solvatomorphic porous organic cage
Source: Faraday Discuss. 2018 Apr 16;211(0):383–99. doi: 10.1039/c8fd00031j (PMC6208051; doi:10.1039/c8fd00031j)
Supplement: Supplementary file 3 [file FD-211-C8FD00031J-s003.zip › Experimental_overlaid_unminimized/CC1_betaprime_overlay.res]

TITL ./CC1_betaprime/CC1_betaprime_opt CC1_betaprime CC1_betaprime_expand CC1_betaprime_full CC1_betaprime z:\dept\acooper\jjones\jj040909\work\squeeze\desolvm
CELL  0.7 21.015 21.015 10.4913 90.0 90.0 120.0
ZERR 3 0.003 0.003 0.0015 0 0 0
LATT -1
SYMM 2/3+x,1/3+y,1/3+z
SYMM 1/3+x,2/3+y,2/3+z
SFAC  C N H
UNIT 144 144 36
FVAR 1.00
C1 1     0.356441977     0.742054233     1.383951081 
C2 1     0.408082776     0.718849842     1.383853748 
C3 1     0.385611256     0.643576267     1.383879964 
C4 1     0.310766649     0.591936063     1.383807631 
C5 1     0.257963825     0.614406437     1.383914277 
C6 1     0.281168633     0.689251623     1.383894343 
C7 1     0.381561695     0.821310441     1.384547228 
C8 1     0.439745194     0.618453732     1.384444256 
C9 1     0.178708472     0.560267420     1.384477929 
C10 1     0.330629959     0.884262748     0.949275349 
C11 1     0.274552354     0.843826478     0.862162352 
C12 1     0.290766979     0.829326908     0.739151667 
C13 1     0.363857323     0.855790726     0.704735524 
C14 1     0.421076030     0.896673932     0.791434036 
C15 1     0.404055258     0.910555235     0.913026084 
C16 1     0.312058592     0.898933139     1.077365617 
C17 1     0.231932341     0.786954379     0.646108795 
C18 1     0.498548380     0.925231667     0.755791895 
C19 1     0.475613038     0.578908661     0.791382764 
C20 1     0.506496792     0.595932320     0.912990426 
C21 1     0.553611874     0.669358810     0.949250612 
C22 1     0.569244871     0.725434867     0.862140409 
C23 1     0.538554605     0.709217891     0.739111892 
C24 1     0.491953508     0.636125410     0.704677015 
C25 1     0.426701951     0.501433749     0.755750411 
C26 1     0.586841065     0.687934309     1.077349916 
C27 1     0.555009752     0.768056740     0.646080029 
C28 1     0.170668549     0.461427685     0.739088999 
C29 1     0.144204585     0.508052573     0.704662302 
C30 1     0.103328465     0.524396974     0.791363159 
C31 1     0.089445499     0.493497979     0.912957695 
C32 1     0.115736696     0.446365014     0.949214557 
C33 1     0.156173231     0.430722400     0.862106804 
C34 1     0.213052815     0.444967986     0.646065048 
C35 1     0.074779847     0.573320448     0.755729922 
C36 1     0.101055671     0.413113743     1.077297012 
C37 1     0.368393610     0.925318056     1.390921976 
C38 1     0.335978559     0.949271489     1.282310203 
C39 1     0.556908126     0.631600184     1.390867181 
C40 1     0.613290995     0.664023646     1.282275500 
C41 1     0.074704744     0.443091935     1.390874417 
C42 1     0.050753407     0.386722277     1.282264946 
C43 1     0.111244340     0.723142517     0.570269945 
C44 1     0.051889172     0.647872331     0.620148401 
C45 1     0.595983806     0.948117581     0.620192818 
C46 1     0.611877259     0.888754612     0.570282435 
C47 1     0.352132125     0.403988495     0.620188319 
C48 1     0.276874242     0.388091434     0.570273795 
N1 2     0.337448118     0.846211480     1.390859598 
N2 2     0.508759513     0.662560185     1.390817253 
N3 2     0.153811123     0.491253764     1.390805182 
N4 2     0.360661728     0.938461999     1.159245164 
N5 2     0.164410588     0.764286720     0.669124494 
N6 2     0.518108811     0.917655239     0.644511523 
N7 2     0.399553385     0.481863857     0.644479584 
N8 2     0.577815657     0.639334063     1.159199578 
N9 2     0.599847539     0.835578974     0.669123279 
N10 2     0.235724087     0.400119581     0.669107918 
N11 2     0.082364993     0.600471247     0.644459589 
N12 2     0.061547335     0.422207038     1.159194125 
H1 3     0.538827171     0.954206753     0.832205821 
H2 3     0.217375247     0.822850365     0.887530719 
H3 3     0.447098262     0.941952480     0.981927384 
H4 3     0.142076974     0.583644613     1.379819355 
H5 3     0.241633267     0.708187387     1.383969255 
H6 3     0.466553699     0.758385937     1.383894187 
H7 3     0.291830941     0.533465154     1.383807836 
H8 3     0.441570576     0.857937965     1.379865947 
H9 3     0.416362565     0.558446481     1.379685210 
H10 3     0.620704413     0.747155692     1.097545967 
H11 3     0.526048235     0.749587258     0.554174635 
H12 3     0.494844134     0.552889559     0.981896339 
H13 3     0.467479126     0.621987519     0.610354222 
H14 3     0.377994667     0.845431368     0.610428330 
H15 3     0.250405685     0.776443633     0.554223742 
H16 3     0.252838937     0.873623967     1.097534282 
H17 3     0.605419837     0.782614045     0.887524857 
H18 3     0.415391365     0.461161182     0.832178930 
H19 3     0.154562278     0.532544593     0.610351388 
H20 3     0.058049084     0.505147720     0.981854528 
H21 3     0.177153704     0.394526309     0.887480679 
H22 3     0.223550848     0.473930058     0.554159181 
H23 3     0.045778808     0.584597109     0.832133266 
H24 3     0.126387884     0.379224918     1.097477410 
H25 3     0.428801966     0.955538632     1.383334592 
H26 3     0.353419123     0.940798435     1.481285250 
H27 3     0.275627778     0.919877482     1.291034157 
H28 3     0.356137192     1.008262508     1.293928712 
H29 3     0.526708573     0.571193077     1.383250026 
H30 3     0.587350823     0.646553388     1.481242522 
H31 3     0.644236034     0.724374665     1.290997821 
H32 3     0.652129859     0.643875355     1.293921156 
H33 3     0.044484196     0.473279703     1.383282379 
H34 3     0.059224934     0.412640034     1.481240534 
H35 3     0.080153751     0.355771453     1.290977936 
H36 3    -0.008235652     0.347883418     1.293887776 
H37 3     0.136693739     0.715275046     0.484313274 
H38 3     0.083987392     0.754070163     0.542782210 
H39 3     0.025671204     0.655797281     0.704972987 
H40 3     0.009872366     0.622131148     0.545620672 
H41 3     0.612266731     0.990144981     0.545682964 
H42 3     0.630129169     0.974317568     0.705022226 
H43 3     0.578552408     0.863315574     0.484329161 
H44 3     0.670059649     0.915999326     0.542782684 
H45 3     0.344187981     0.369850230     0.705028145 
H46 3     0.377868978     0.387693169     0.545683655 
H47 3     0.284762219     0.421416255     0.484320222 
H48 3     0.245942929     0.329908382     0.542775175 
END
