# Supplementary material for: Computational modelling of solvent effects in a prolific solvatomorphic porous organic cage
Source: Faraday Discuss. 2018 Apr 16;211(0):383–99. doi: 10.1039/c8fd00031j (PMC6208051; doi:10.1039/c8fd00031j)
Supplement: Supplementary file 3 [file FD-211-C8FD00031J-s003.zip › Experimental_overlaid_unminimized/CC1_chloroform_overlay.res]

TITL ./CC1_chloroform/CC1_chloroform_opt_cage1 CC1_chloroform CC1_chloroform_expand CC1_chloroform_full CC1_chloroform si11m
CELL  0.7 17.07 18.282 24.76 73.38 72.97 76.78
ZERR 4 0.03 0.018 0.04 0.06 0.05 0.06
LATT 1
SFAC  C N H
UNIT 192 192 48
FVAR 1.00
C1 1    -0.364694097    -0.148411449    -0.245411830 
C2 1    -0.344942986    -0.098025975    -0.299852670 
C3 1    -0.263814962    -0.081129146    -0.324473088 
C4 1    -0.202793489    -0.115469766    -0.293863276 
C5 1    -0.221669951    -0.166414348    -0.238906791 
C6 1    -0.302414737    -0.182547159    -0.215113857 
C7 1    -0.450339701    -0.164784421    -0.220531784 
C8 1    -0.242371973    -0.027637360    -0.381861479 
C9 1    -0.157720820    -0.202727652    -0.206057932 
C10 1    -0.446460650    -0.435826855    -0.230574313 
C11 1    -0.385815420    -0.501381308    -0.225905576 
C12 1    -0.353539981    -0.539657412    -0.271489108 
C13 1    -0.382758393    -0.511311286    -0.321787225 
C14 1    -0.443913754    -0.445272344    -0.327197737 
C15 1    -0.475253515    -0.407999412    -0.281601024 
C16 1    -0.479467219    -0.397078379    -0.182001557 
C17 1    -0.289719903    -0.609226795    -0.266888419 
C18 1    -0.475542991    -0.415066844    -0.380058130 
C19 1    -0.114862729    -0.258652640    -0.550622504 
C20 1    -0.153820937    -0.185810064    -0.541548430 
C21 1    -0.240683274    -0.165907375    -0.530476093 
C22 1    -0.287925040    -0.219983081    -0.528534166 
C23 1    -0.249618381    -0.293706068    -0.537588485 
C24 1    -0.163427825    -0.312512164    -0.548520530 
C25 1    -0.023678401    -0.277807914    -0.562424971 
C26 1    -0.282459737    -0.088930754    -0.521110896 
C27 1    -0.298947278    -0.351166334    -0.535915885 
C28 1     0.043926214    -0.465092921    -0.383648195 
C29 1     0.002485741    -0.522796946    -0.342937925 
C30 1    -0.024047879    -0.521344112    -0.283797899 
C31 1    -0.008608881    -0.461279421    -0.266048576 
C32 1     0.033105907    -0.402623833    -0.306544966 
C33 1     0.059002755    -0.404925151    -0.365017157 
C34 1     0.071396014    -0.468278834    -0.445314303 
C35 1    -0.067534896    -0.582266293    -0.240359573 
C36 1     0.050113288    -0.339078502    -0.288200904 
C37 1    -0.559418942    -0.219284742    -0.149884838 
C38 1    -0.565341769    -0.305884192    -0.131968321 
C39 1    -0.267704162     0.059852436    -0.466829768 
C40 1    -0.290527528     0.037979166    -0.515118165 
C41 1    -0.026172329    -0.226759017    -0.187932140 
C42 1     0.051557612    -0.270288089    -0.222233468 
C43 1    -0.200385527    -0.708780961    -0.221547543 
C44 1    -0.123436143    -0.697107971    -0.206780174 
C45 1    -0.487978430    -0.413502121    -0.471928607 
C46 1    -0.419517222    -0.397515168    -0.528133066 
C47 1     0.105830711    -0.354316736    -0.584844329 
C48 1     0.136820102    -0.428488047    -0.543570991 
N1 2    -0.473486263    -0.207229422    -0.169916065 
N2 2    -0.295898318     0.008567387    -0.410821949 
N3 2    -0.083900689    -0.187611449    -0.223945945 
N4 2    -0.537698797    -0.339324667    -0.182245945 
N5 2    -0.263278188    -0.640318497    -0.221157465 
N6 2    -0.452608579    -0.448435322    -0.422071349 
N7 2     0.016065057    -0.341785333    -0.573874887 
N8 2    -0.242878606    -0.035607316    -0.525150037 
N9 2    -0.377412053    -0.336503195    -0.528986743 
N10 2     0.113022816    -0.419622746    -0.484246112 
N11 2    -0.080020105    -0.640672461    -0.253145111 
N12 2     0.031799369    -0.335512655    -0.235210978 
H1 3    -0.521111668    -0.361490968    -0.380703097 
H2 3    -0.362436704    -0.524156643    -0.187021973 
H3 3    -0.522486979    -0.356895798    -0.284576672 
H4 3    -0.178289926    -0.243820538    -0.164464460 
H5 3    -0.318766435    -0.221653829    -0.172772218 
H6 3    -0.391764498    -0.070838543    -0.324225737 
H7 3    -0.139638639    -0.103497162    -0.311808256 
H8 3    -0.493532940    -0.137289435    -0.248717517 
H9 3    -0.176486427    -0.020620338    -0.398064667 
H10 3    -0.350784414    -0.080294896    -0.510668855 
H11 3    -0.263109041    -0.408009076    -0.541450062 
H12 3    -0.117897482    -0.143082139    -0.542911101 
H13 3    -0.132182403    -0.368987980    -0.555671311 
H14 3    -0.358963214    -0.539682669    -0.357670266 
H15 3    -0.266520288    -0.633051013    -0.305843408 
H16 3    -0.450568881    -0.421886109    -0.144968605 
H17 3    -0.355091808    -0.206212641    -0.520066306 
H18 3     0.008171744    -0.232566075    -0.561000632 
H19 3    -0.010005099    -0.569940281    -0.356078889 
H20 3    -0.028385073    -0.458677761    -0.220678440 
H21 3     0.091338177    -0.360422501    -0.397238478 
H22 3     0.053833102    -0.516224833    -0.455560771 
H23 3    -0.088263460    -0.574143012    -0.195626038 
H24 3     0.080412986    -0.294687953    -0.323627003 
H25 3    -0.595477799    -0.189923056    -0.182592134 
H26 3    -0.587927603    -0.195729085    -0.111217450 
H27 3    -0.530327682    -0.335047091    -0.098613772 
H28 3    -0.630900465    -0.311728198    -0.112400904 
H29 3    -0.200354768     0.060453855    -0.478375739 
H30 3    -0.299750280     0.118724398    -0.464773280 
H31 3    -0.358051289     0.038494544    -0.503980671 
H32 3    -0.274601245     0.082567845    -0.555262817 
H33 3    -0.054035161    -0.267367721    -0.148193222 
H34 3    -0.006363561    -0.182700681    -0.174850921 
H35 3     0.080127673    -0.229442687    -0.261525862 
H36 3     0.095939205    -0.292751135    -0.194736766 
H37 3    -0.181483481    -0.725654614    -0.263408192 
H38 3    -0.226301057    -0.756720244    -0.187708322 
H39 3    -0.142159157    -0.681382132    -0.164497148 
H40 3    -0.081393250    -0.752616796    -0.202541256 
H41 3    -0.522409066    -0.454807333    -0.475954994 
H42 3    -0.531343777    -0.359473910    -0.467569432 
H43 3    -0.376856478    -0.451780241    -0.532940783 
H44 3    -0.449253924    -0.377809150    -0.564696409 
H45 3     0.129666080    -0.305341061    -0.580971264 
H46 3     0.131842045    -0.361792096    -0.629430845 
H47 3     0.114012151    -0.477656741    -0.548080478 
H48 3     0.204887623    -0.438739157    -0.557219251 
C1 1    -0.745220983    -0.874388628     0.050275247 
C2 1    -0.821505099    -0.832104992     0.041766664 
C3 1    -0.834976899    -0.750852068     0.029497778 
C4 1    -0.770986869    -0.712594887     0.025788796 
C5 1    -0.693674411    -0.754363839     0.034257119 
C6 1    -0.681341497    -0.834901072     0.046390112 
C7 1    -0.732964878    -0.959524250     0.063355007 
C8 1    -0.915519721    -0.705609688     0.020726545 
C9 1    -0.625749865    -0.714501056     0.030717067 
C10 1    -0.544578657    -1.038855915    -0.115034213 
C11 1    -0.479341514    -1.006327285    -0.156987502 
C12 1    -0.481462728    -0.982048359    -0.215885214 
C13 1    -0.549826672    -0.990709618    -0.232133726 
C14 1    -0.616138405    -1.023415476    -0.190372987 
C15 1    -0.613064721    -1.047180134    -0.132159516 
C16 1    -0.540525256    -1.064134360    -0.053649608 
C17 1    -0.412644739    -0.947946328    -0.260626376 
C18 1    -0.688499146    -1.033205779    -0.207127128 
C19 1    -0.857029504    -0.636443854    -0.254174699 
C20 1    -0.911257549    -0.649780840    -0.199194105 
C21 1    -0.936760359    -0.722388084    -0.173047576 
C22 1    -0.907107205    -0.781415956    -0.202681519 
C23 1    -0.852378745    -0.768933835    -0.258160749 
C24 1    -0.827709104    -0.696603555    -0.283471382 
C25 1    -0.831658851    -0.559652604    -0.280654623 
C26 1    -0.994390073    -0.736982651    -0.115067434 
C27 1    -0.820987009    -0.830820431    -0.289986154 
C28 1    -0.534615143    -0.587942767    -0.275113999 
C29 1    -0.469308697    -0.649431643    -0.279642989 
C30 1    -0.428187104    -0.682358402    -0.234632364 
C31 1    -0.453459892    -0.652928400    -0.185042310 
C32 1    -0.519214823    -0.590935714    -0.179777856 
C33 1    -0.559325937    -0.558948946    -0.224803695 
C34 1    -0.576332519    -0.554304893    -0.323088223 
C35 1    -0.358803002    -0.747118468    -0.239103355 
C36 1    -0.546150132    -0.559130976    -0.127668819 
C37 1    -0.661219957    -1.084939443     0.086700909 
C38 1    -0.585427963    -1.120157869     0.045304423 
C39 1    -1.054018688    -0.686614714     0.016689952 
C40 1    -1.082995746    -0.705591494    -0.030208433 
C41 1    -0.563019377    -0.608461428     0.019969435 
C42 1    -0.541565490    -0.547429430    -0.037122507 
C43 1    -0.282952132    -0.907380172    -0.296757796 
C44 1    -0.261431247    -0.838030951    -0.283833665 
C45 1    -0.767604812    -1.028402679    -0.271140474 
C46 1    -0.809176745    -0.953384579    -0.305782486 
C47 1    -0.764651372    -0.465002398    -0.353410333 
C48 1    -0.670166165    -0.467542860    -0.372643382 
N1 2    -0.666329031    -1.001703939     0.074352778 
N2 2    -0.977766127    -0.736920687     0.026304090 
N3 2    -0.634131598    -0.641401342     0.022624291 
N4 2    -0.595953386    -1.097693290    -0.013604121 
N5 2    -0.346676440    -0.941838349    -0.249200104 
N6 2    -0.693416020    -1.016269901    -0.259763154 
N7 2    -0.785590796    -0.542461368    -0.331797204 
N8 2    -1.026994119    -0.684626444    -0.086910861 
N9 2    -0.844141946    -0.896928334    -0.270659524 
N10 2    -0.633609504    -0.495766689    -0.323003791 
N11 2    -0.329984408    -0.774243160    -0.284284184 
N12 2    -0.509670808    -0.583090295    -0.086266984 
H1 3    -0.738296032    -1.056780147    -0.170828993 
H2 3    -0.425685727    -0.999199279    -0.145021602 
H3 3    -0.663368334    -1.072610752    -0.098981641 
H4 3    -0.566865332    -0.752470027     0.035936538 
H5 3    -0.622299608    -0.868639475     0.053123271 
H6 3    -0.871933797    -0.861050547     0.044506189 
H7 3    -0.779623573    -0.649914509     0.016367865 
H8 3    -0.785888722    -0.984522991     0.063320793 
H9 3    -0.918520430    -0.642344558     0.009249909 
H10 3    -1.007966122    -0.796570569    -0.097686714 
H11 3    -0.776142593    -0.815853728    -0.332136712 
H12 3    -0.934873992    -0.604413128    -0.175564247 
H13 3    -0.785518020    -0.685321953    -0.326249164 
H14 3    -0.553141202    -0.972477372    -0.277282956 
H15 3    -0.421891436    -0.928312344    -0.305069524 
H16 3    -0.485632141    -1.052440294    -0.044651038 
H17 3    -0.925734898    -0.838048766    -0.183552173 
H18 3    -0.855758932    -0.517575781    -0.253177276 
H19 3    -0.448913675    -0.672993010    -0.317974756 
H20 3    -0.422851906    -0.677211929    -0.149611638 
H21 3    -0.610278462    -0.511056926    -0.221926046 
H22 3    -0.554170778    -0.583093287    -0.359522114 
H23 3    -0.332923213    -0.770419260    -0.200584217 
H24 3    -0.600114017    -0.512542648    -0.127024886 
H25 3    -0.717529389    -1.102280885     0.084139907 
H26 3    -0.653247982    -1.109312912     0.131114757 
H27 3    -0.528975803    -1.103788191     0.048522562 
H28 3    -0.580448615    -1.183329449     0.059909500 
H29 3    -1.048240818    -0.624828729     0.004407832 
H30 3    -1.102289444    -0.697008952     0.057381879 
H31 3    -1.089954310    -0.767115849    -0.017503208 
H32 3    -1.144298876    -0.670888744    -0.031882638 
H33 3    -0.507694873    -0.652432260     0.024641256 
H34 3    -0.579535529    -0.579367551     0.055835684 
H35 3    -0.596531616    -0.502832774    -0.041371286 
H36 3    -0.492561744    -0.519695079    -0.034485776 
H37 3    -0.300590506    -0.888903389    -0.338618616 
H38 3    -0.226704362    -0.950924900    -0.301062420 
H39 3    -0.242577340    -0.856777215    -0.242405857 
H40 3    -0.208120623    -0.818782487    -0.318546529 
H41 3    -0.749073234    -1.071105053    -0.297830786 
H42 3    -0.813126409    -1.050719173    -0.231116006 
H43 3    -0.764014447    -0.931691297    -0.346231715 
H44 3    -0.860197402    -0.967489279    -0.317607575 
H45 3    -0.791308164    -0.429272069    -0.321301495 
H46 3    -0.789651341    -0.436843747    -0.391759907 
H47 3    -0.643651445    -0.502316812    -0.405396830 
H48 3    -0.658104125    -0.408150896    -0.393322809 
END
