# Supplementary material for: Computational modelling of solvent effects in a prolific solvatomorphic porous organic cage
Source: Faraday Discuss. 2018 Apr 16;211(0):383–99. doi: 10.1039/c8fd00031j (PMC6208051; doi:10.1039/c8fd00031j)
Supplement: Supplementary file 3 [file FD-211-C8FD00031J-s003.zip › Experimental_overlaid_unminimized/CC1_DCM_overlay.res]

TITL ./CC1_DCM/CC1_DCM_opt_cage1 CC1_DCM CC1_DCM_expand CC1_DCM_full CC1_DCM 1betaDCM
CELL  0.7 21.2162 21.2162 21.1628 90.0 90.0 120.0
ZERR 6 0.0014 0.0014 0.0015 0 0 0
LATT -1
SYMM 2/3+x,1/3+y,1/3+z
SYMM 1/3+x,2/3+y,2/3+z
SFAC  C N H
UNIT 288 288 72
FVAR 1.00
C1 1     0.631271229     0.373818478    -0.001369131 
C2 1     0.707133501     0.409769624    -0.001392207 
C3 1     0.748921461     0.489974199     0.000400190 
C4 1     0.853764586     0.604996785    -0.001764297 
C5 1     0.920389928     0.634131610     0.041945899 
C6 1     0.915365340     0.565067421     0.129289306 
C7 1     0.895980199     0.534962707     0.193731824 
C8 1     0.860994249     0.557559537     0.236494658 
C9 1     0.843586756     0.527648305     0.297450421 
C10 1     0.861346121     0.474928115     0.315299073 
C11 1     0.896457358     0.451681949     0.273052109 
C12 1     0.913468678     0.482117567     0.212532758 
C13 1     0.807095494     0.550765673     0.343686491 
C14 1     0.756314686     0.618708330     0.382078899 
C15 1     0.915983033     0.396497071     0.291019002 
C16 1     0.927037095     0.315188563     0.358186050 
C17 1     0.626147286     0.257440508    -0.001374637 
C18 1     0.590196179     0.297352086    -0.001386527 
C19 1     0.509991662     0.258929980     0.000410583 
C20 1     0.394960111     0.248725314    -0.001765859 
C21 1     0.365819064     0.286199616     0.041956625 
C22 1     0.434900995     0.350277181     0.129279354 
C23 1     0.465022517     0.361018566     0.193717065 
C24 1     0.442445268     0.303444214     0.236485892 
C25 1     0.472360029     0.315963486     0.297440762 
C26 1     0.525069317     0.386449941     0.315282047 
C27 1     0.548301990     0.444799250     0.273026949 
C28 1     0.517856954     0.431360189     0.212510354 
C29 1     0.449252549     0.256358329     0.343679381 
C30 1     0.381319997     0.137631324     0.382069467 
C31 1     0.603490478     0.519511386     0.290986808 
C32 1     0.684815204     0.611866317     0.358156976 
C33 1     0.742523187     0.368693652    -0.001379456 
C34 1     0.702613437     0.292830975    -0.001395050 
C35 1     0.741042576     0.251055542     0.000399418 
C36 1     0.751278354     0.146247818    -0.001762053 
C37 1     0.713805825     0.079615903     0.041942357 
C38 1     0.649739781     0.084642212     0.129265748 
C39 1     0.639007134     0.104027955     0.193703654 
C40 1     0.696583640     0.139018108     0.236472407 
C41 1     0.684069090     0.156424126     0.297424862 
C42 1     0.613586169     0.138661917     0.315264563 
C43 1     0.555235306     0.103549205     0.273011139 
C44 1     0.568669599     0.086535962     0.212495967 
C45 1     0.743669354     0.192906935     0.343669956 
C46 1     0.862381221     0.243673402     0.382084081 
C47 1     0.480524126     0.084029213     0.290971066 
C48 1     0.388163597     0.072977716     0.358142677 
N1 2     0.817815261     0.526218236    -0.005909868 
N2 2     0.898585572     0.610359023     0.106610562 
N3 2     0.792005855     0.600740634     0.332556264 
N4 2     0.905429745     0.369093714     0.346211218 
N5 2     0.473737449     0.291567201    -0.005914400 
N6 2     0.389625295     0.288193056     0.106613162 
N7 2     0.399289249     0.191289238     0.332545953 
N8 2     0.630903388     0.536357961     0.346175846 
N9 2     0.708416537     0.182162810    -0.005914876 
N10 2     0.711816006     0.101410844     0.106605979 
N11 2     0.808736014     0.207997800     0.332548614 
N12 2     0.463673861     0.094579736     0.346164263 
H1 3     0.602500656     0.404133673    -0.000750091 
H2 3     0.716362498     0.516672395     0.007951634 
H3 3     0.817124093     0.624437095     0.014525837 
H4 3     0.873475621     0.627565207    -0.049090717 
H5 3     0.957714461     0.616740548     0.023051078 
H6 3     0.948475062     0.693797605     0.040852368 
H7 3     0.946029841     0.545457673     0.101384324 
H8 3     0.847340902     0.598449226     0.222550314 
H9 3     0.848390394     0.451142179     0.362263177 
H10 3     0.940691487     0.464432233     0.179345977 
H11 3     0.794009691     0.521855934     0.389309309 
H12 3     0.792473033     0.675729255     0.395607735 
H13 3     0.745230707     0.584788487     0.424641830 
H14 3     0.941004735     0.380551274     0.253232253 
H15 3     0.968540899     0.336303503     0.395522194 
H16 3     0.950570363     0.303890555     0.316228210 
H17 3     0.595829355     0.198354656    -0.000763360 
H18 3     0.483301553     0.199675094     0.007974349 
H19 3     0.375530244     0.192642373     0.014513158 
H20 3     0.372385782     0.245872761    -0.049088696 
H21 3     0.383175997     0.340906298     0.023057909 
H22 3     0.306153422     0.254595862     0.040883077 
H23 3     0.454475905     0.400543680     0.101369927 
H24 3     0.401562901     0.248896070     0.222547459 
H25 3     0.548856161     0.397293058     0.362245940 
H26 3     0.535524672     0.476263229     0.179320443 
H27 3     0.478158109     0.272185109     0.389303748 
H28 3     0.324298845     0.116770515     0.395596694 
H29 3     0.415238100     0.160466912     0.424633332 
H30 3     0.619439262     0.560476092     0.253198015 
H31 3     0.663694920     0.632259299     0.395485313 
H32 3     0.696134495     0.646703478     0.316199909 
H33 3     0.801609008     0.397464880    -0.000771123 
H34 3     0.800297991     0.283629702     0.007956870 
H35 3     0.807348960     0.182910646     0.014539739 
H36 3     0.754161377     0.126551750    -0.049088150 
H37 3     0.659099413     0.042276049     0.023038245 
H38 3     0.745408621     0.051553729     0.040853394 
H39 3     0.599472976     0.053985040     0.101350547 
H40 3     0.751129335     0.152671958     0.222536426 
H41 3     0.602746430     0.151613662     0.362226523 
H42 3     0.523765310     0.059304567     0.179306580 
H43 3     0.727838289     0.205984123     0.389292892 
H44 3     0.883249733     0.207516574     0.395600958 
H45 3     0.839529392     0.254730778     0.424650550 
H46 3     0.439562030     0.059026995     0.253178055 
H47 3     0.367769356     0.031455924     0.395463709 
H48 3     0.353331667     0.049467781     0.316181802 
C1 1     0.874732528     0.558142646     0.714316620 
C2 1     0.894431772     0.521365731     0.757498609 
C3 1     0.864012206     0.504958979     0.818476135 
C4 1     0.813555961     0.525790107     0.835533359 
C5 1     0.793095098     0.562921362     0.792554626 
C6 1     0.823772340     0.578772183     0.732283946 
C7 1     0.907751661     0.574939849     0.650823912 
C8 1     0.884740963     0.466436339     0.864598525 
C9 1     0.740076177     0.585506375     0.810214131 
C10 1     0.713935555     0.409078405     0.498852943 
C11 1     0.638763425     0.380563313     0.498877055 
C12 1     0.590947948     0.304884828     0.498853958 
C13 1     0.619464609     0.258229577     0.498891560 
C14 1     0.695142678     0.286090414     0.498856770 
C15 1     0.741797512     0.361261908     0.498887275 
C16 1     0.762777140     0.488631754     0.498573892 
C17 1     0.511394771     0.274165253     0.498558715 
C18 1     0.725853918     0.237248602     0.498560954 
C19 1     0.640943560     0.135971248     0.818491491 
C20 1     0.712228109     0.186442139     0.835547484 
C21 1     0.769817357     0.206938106     0.792559725 
C22 1     0.754993388     0.176282690     0.732280732 
C23 1     0.683408842     0.125304052     0.714316793 
C24 1     0.626934715     0.105568168     0.757508231 
C25 1     0.581691846     0.115223206     0.864617559 
C26 1     0.845418195     0.259970556     0.810215619 
C27 1     0.667189124     0.092296562     0.650820242 
C28 1     0.437085588     0.230153905     0.792571271 
C29 1     0.421255028     0.244972555     0.732289865 
C30 1     0.441881395     0.316558972     0.714313959 
C31 1     0.478641260     0.373038986     0.757495046 
C32 1     0.495032099     0.359034548     0.818481649 
C33 1     0.474194136     0.287749040     0.835551414 
C34 1     0.414498009     0.154551743     0.810238394 
C35 1     0.425090663     0.332774855     0.650816812 
C36 1     0.533544862     0.418292102     0.864600317 
C37 1     0.930516129     0.624717572     0.549205942 
C38 1     0.874464917     0.597114996     0.495370388 
C39 1     0.949084150     0.411284644     0.902191060 
C40 1     0.939360630     0.338895515     0.877441533 
C41 1     0.661098788     0.600458956     0.877427674 
C42 1     0.588707718     0.537795075     0.902172954 
C43 1     0.402898042     0.277339847     0.495368532 
C44 1     0.375282103     0.305763458     0.549213517 
C45 1     0.722648903     0.125560809     0.495364724 
C46 1     0.694197782     0.069520745     0.549207958 
C47 1     0.462193234     0.050882666     0.902200225 
C48 1     0.399537864     0.060621627     0.877450458 
N1 2     0.894864944     0.611393509     0.610219764 
N2 2     0.933042975     0.449043495     0.853192874 
N3 2     0.712724162     0.575932695     0.865372899 
N4 2     0.831781172     0.518231150     0.495418656 
N5 2     0.481783233     0.313559259     0.495410192 
N6 2     0.686447981     0.168244653     0.495401276 
N7 2     0.515996915     0.066926621     0.853205156 
N8 2     0.863209177     0.287264666     0.865392914 
N9 2     0.716530311     0.105184844     0.610216540 
N10 2     0.424069408     0.136775054     0.865398493 
N11 2     0.388618928     0.283431297     0.610220152 
N12 2     0.550959014     0.483988775     0.853175934 
H1 3     0.785700970     0.264614674     0.500895721 
H2 3     0.615725979     0.416180663     0.498846757 
H3 3     0.800452583     0.384302357     0.498869016 
H4 3     0.725867135     0.611859430     0.772338308 
H5 3     0.808990625     0.607372588     0.698130524 
H6 3     0.933636525     0.504777558     0.744924226 
H7 3     0.789182098     0.513836003     0.882279309 
H8 3     0.944974555     0.554059061     0.640827831 
H9 3     0.855744572     0.453927618     0.910140798 
H10 3     0.885971547     0.274220604     0.772325326 
H11 3     0.609087069     0.055065300     0.640824354 
H12 3     0.724645156     0.210804408     0.882298297 
H13 3     0.571146711     0.066348041     0.744934962 
H14 3     0.583848483     0.199574738     0.498877544 
H15 3     0.478923089     0.214317722     0.500892977 
H16 3     0.735410390     0.521113129     0.500882160 
H17 3     0.798374043     0.191097884     0.698119174 
H18 3     0.598177987     0.144207308     0.910165512 
H19 3     0.392674081     0.201587136     0.698135249 
H20 3     0.495229493     0.428830102     0.744913428 
H21 3     0.486126937     0.275334145     0.882307503 
H22 3     0.388150392     0.113987660     0.772362851 
H23 3     0.445957963     0.390876569     0.640822255 
H24 3     0.546029184     0.401807376     0.910155406 
H25 3     0.965066086     0.599738307     0.544882742 
H26 3     0.965353527     0.683799852     0.543434349 
H27 3     0.840637065     0.622944241     0.499133044 
H28 3     0.904507351     0.614405484     0.450567939 
H29 3     0.915383828     0.400883141     0.944794431 
H30 3     1.006374217     0.445616653     0.915836853 
H31 3     0.973885971     0.349424371     0.835383800 
H32 3     0.958456468     0.316062523     0.914374549 
H33 3     0.650575701     0.624466240     0.835374368 
H34 3     0.683935209     0.642382474     0.914365249 
H35 3     0.599103158     0.514501237     0.944782765 
H36 3     0.554370054     0.560750460     0.915807292 
H37 3     0.377085442     0.217683253     0.499119096 
H38 3     0.385600127     0.290093434     0.450570925 
H39 3     0.400247147     0.365292269     0.544901949 
H40 3     0.316198135     0.281506123     0.543444540 
H41 3     0.709897757     0.095512116     0.450565801 
H42 3     0.782305292     0.159390934     0.499127734 
H43 3     0.634667418     0.034974753     0.544890060 
H44 3     0.718434871     0.034675067     0.543447498 
H45 3     0.485489790     0.084573862     0.944808829 
H46 3     0.439224199    -0.006411137     0.915837985 
H47 3     0.375532942     0.026096065     0.835394492 
H48 3     0.357611035     0.041534856     0.914385413 
END
