# Supplementary material for: Computational modelling of solvent effects in a prolific solvatomorphic porous organic cage
Source: Faraday Discuss. 2018 Apr 16;211(0):383–99. doi: 10.1039/c8fd00031j (PMC6208051; doi:10.1039/c8fd00031j)
Supplement: Supplementary file 3 [file FD-211-C8FD00031J-s003.zip › Experimental_overlaid_unminimized/CC1_Dioxane_overlay.res]

TITL ./CC1_Dioxane/CC1_Dioxane_opt_cage1 CC1_Dioxane CC1_Dioxane_expand CC1_Dioxane_full CC1_Dioxane 2(CC1).7(1,4-Dioxane).H2O
CELL  0.7 27.968 18.6492 26.4967 90.0 116.638 90.0
ZERR 8 0.002 0.0014 0.0018 0 0.002 0
LATT 1
SYMM -x,1/2+y,1/2-z
SFAC  C N H
UNIT 384 384 96
FVAR 1.00
C1 1    -0.077520154    -0.205496808    -0.436068649 
C2 1    -0.099534334    -0.225881077    -0.400305370 
C3 1    -0.073416382    -0.209476817    -0.342368012 
C4 1    -0.025032427    -0.172311769    -0.320802780 
C5 1    -0.002278002    -0.151361547    -0.356288732 
C6 1    -0.028687797    -0.168050282    -0.413632510 
C7 1    -0.105638933    -0.223708576    -0.496575572 
C8 1    -0.096200333    -0.231100060    -0.304138264 
C9 1     0.048984848    -0.112366751    -0.333870502 
C10 1    -0.182146786     0.005340435    -0.600932159 
C11 1    -0.163645066     0.075828449    -0.590188808 
C12 1    -0.194711083     0.130083151    -0.582519271 
C13 1    -0.244482544     0.112732927    -0.585685125 
C14 1    -0.263742331     0.041911116    -0.596497224 
C15 1    -0.232437737    -0.011245843    -0.603993703 
C16 1    -0.148849548    -0.050382558    -0.609065955 
C17 1    -0.175651963     0.204835917    -0.571423152 
C18 1    -0.316422075     0.023067298    -0.600223142 
C19 1    -0.230157308     0.046211731    -0.306239242 
C20 1    -0.224031887    -0.028081034    -0.301789619 
C21 1    -0.254894107    -0.072758144    -0.347717297 
C22 1    -0.291877746    -0.041992966    -0.398136285 
C23 1    -0.298553937     0.032837898    -0.403334140 
C24 1    -0.267640851     0.076371019    -0.357391827 
C25 1    -0.197458910     0.091721073    -0.257325413 
C26 1    -0.248923747    -0.151376782    -0.343370717 
C27 1    -0.337724986     0.065891664    -0.456350809 
C28 1    -0.061831690     0.214821738    -0.302506371 
C29 1    -0.064443549     0.239031800    -0.353476949 
C30 1    -0.028628497     0.213069384    -0.373161572 
C31 1     0.009743827     0.162493188    -0.341144167 
C32 1     0.012923010     0.137509923    -0.289643590 
C33 1    -0.022887071     0.163800388    -0.270729940 
C34 1    -0.099711783     0.243223796    -0.282763605 
C35 1    -0.030867058     0.238573023    -0.426844533 
C36 1     0.053508493     0.084322105    -0.255329588 
C37 1    -0.117712565    -0.230257233    -0.589642682 
C38 1    -0.128292209    -0.165252928    -0.628807789 
C39 1    -0.157514116    -0.286390590    -0.279115439 
C40 1    -0.215281362    -0.260793417    -0.298414864 
C41 1     0.126368936    -0.059889324    -0.264285575 
C42 1     0.127011871     0.008511045    -0.231707083 
C43 1    -0.117135332     0.300005092    -0.559417986 
C44 1    -0.061740072     0.308133338    -0.508802805 
C45 1    -0.399011303     0.044817228    -0.600901953 
C46 1    -0.406031618     0.067490953    -0.548897420 
C47 1    -0.168491224     0.198929001    -0.207004053 
C48 1    -0.137176710     0.257447849    -0.220298460 
N1 2    -0.086523436    -0.209783402    -0.531003835 
N2 2    -0.138824673    -0.268138200    -0.320499701 
N3 2     0.076443394    -0.098533633    -0.281563963 
N4 2    -0.164428625    -0.114983070    -0.621729708 
N5 2    -0.131841246     0.224991535    -0.570728369 
N6 2    -0.348108638     0.069530497    -0.596558994 
N7 2    -0.202859316     0.159567726    -0.257619292 
N8 2    -0.217871122    -0.183109712    -0.297785290 
N9 2    -0.369021072     0.029176680    -0.498941650 
N10 2    -0.097863824     0.226063708    -0.235386813 
N11 2    -0.063137471     0.287182253    -0.456740681 
N12 2     0.089028845     0.060748003    -0.268734637 
H1 3    -0.326821670    -0.034312076    -0.606780514 
H2 3    -0.124979780     0.090184087    -0.587599836 
H3 3    -0.246285512    -0.066375454    -0.612387954 
H4 3     0.062278105    -0.096209668    -0.365570208 
H5 3    -0.012060881    -0.152547826    -0.442020330 
H6 3    -0.137180382    -0.254836591    -0.416459424 
H7 3    -0.003989394    -0.158915124    -0.276252589 
H8 3    -0.144491359    -0.250772707    -0.510130245 
H9 3    -0.073567308    -0.213309682    -0.260003421 
H10 3    -0.273573441    -0.181193642    -0.382397290 
H11 3    -0.338385071     0.124979321    -0.456608015 
H12 3    -0.195397725    -0.052843289    -0.262820782 
H13 3    -0.271944266     0.134303504    -0.360198149 
H14 3    -0.269321484     0.153518360    -0.579935021 
H15 3    -0.202182556     0.242565285    -0.564024230 
H16 3    -0.109377248    -0.032218214    -0.603784148 
H17 3    -0.316239530    -0.075168099    -0.434285451 
H18 3    -0.167974013     0.062894380    -0.220039342 
H19 3    -0.094097361     0.278391759    -0.378888709 
H20 3     0.037906601     0.141507533    -0.355302236 
H21 3    -0.021363980     0.145475849    -0.231134342 
H22 3    -0.129804024     0.280954840    -0.311789912 
H23 3    -0.002301122     0.212914160    -0.439352465 
H24 3     0.051273163     0.066434624    -0.216802199 
H25 3    -0.156132274    -0.255512122    -0.597789937 
H26 3    -0.094255893    -0.269204957    -0.600371132 
H27 3    -0.089826048    -0.140650659    -0.621264272 
H28 3    -0.147649326    -0.184898116    -0.672508704 
H29 3    -0.131900570    -0.264202922    -0.236948177 
H30 3    -0.157250402    -0.345066237    -0.275499434 
H31 3    -0.241036831    -0.283839989    -0.340218047 
H32 3    -0.228880869    -0.281605917    -0.268264949 
H33 3     0.134444444    -0.045691464    -0.300121357 
H34 3     0.158985437    -0.094569175    -0.235622455 
H35 3     0.119737856    -0.005809609    -0.195376120 
H36 3     0.167211882     0.031938479    -0.215385167 
H37 3    -0.146524858     0.331571715    -0.551690389 
H38 3    -0.114857147     0.322557665    -0.596565091 
H39 3    -0.032202645     0.277448680    -0.516904876 
H40 3    -0.050683648     0.365063573    -0.505411368 
H41 3    -0.430988238     0.070388548    -0.638025779 
H42 3    -0.403978441    -0.013754921    -0.606277233 
H43 3    -0.401866327     0.126187368    -0.544015644 
H44 3    -0.446870050     0.053185322    -0.556745304 
H45 3    -0.140174199     0.163991171    -0.173301586 
H46 3    -0.194015808     0.225524456    -0.191022667 
H47 3    -0.165538709     0.293025390    -0.253406244 
H48 3    -0.115749504     0.289460903    -0.181849332 
C1 1     0.236432756     0.425769365     0.414472574 
C2 1     0.274448070     0.373853411     0.420283720 
C3 1     0.321688415     0.392645674     0.417021635 
C4 1     0.330337544     0.464111796     0.407953171 
C5 1     0.292403907     0.517139422     0.401997252 
C6 1     0.245775782     0.497604890     0.405337643 
C7 1     0.187157197     0.404490146     0.417803047 
C8 1     0.362007347     0.338129458     0.422814887 
C9 1     0.301033212     0.592785386     0.392118969 
C10 1     0.203222538     0.495583859     0.602898941 
C11 1     0.227701887     0.556672560     0.634178716 
C12 1     0.268611793     0.550814648     0.689746371 
C13 1     0.284683744     0.482975291     0.713482890 
C14 1     0.260406525     0.420818221     0.682520250 
C15 1     0.219908044     0.427567230     0.627474714 
C16 1     0.160267978     0.503327314     0.544837931 
C17 1     0.294571830     0.615053213     0.723285038 
C18 1     0.276902441     0.348860964     0.707317892 
C19 1     0.519634647     0.352931280     0.686091322 
C20 1     0.495951637     0.312609371     0.636604099 
C21 1     0.452992090     0.266272809     0.626823199 
C22 1     0.434058339     0.260987549     0.667228739 
C23 1     0.457488578     0.301279053     0.717366971 
C24 1     0.500054186     0.346964190     0.726411587 
C25 1     0.564779757     0.400802613     0.695354802 
C26 1     0.427843182     0.223140374     0.574780386 
C27 1     0.437955327     0.295824873     0.760482327 
C28 1     0.495426823     0.652798428     0.672699300 
C29 1     0.456608101     0.683967281     0.685106552 
C30 1     0.411416399     0.717389114     0.642590039 
C31 1     0.405627666     0.719052174     0.587517774 
C32 1     0.444405867     0.687870772     0.574285419 
C33 1     0.488975432     0.654949003     0.616935224 
C34 1     0.542520657     0.618438650     0.718155604 
C35 1     0.370277766     0.750820303     0.655304115 
C36 1     0.438810988     0.689647721     0.516261935 
C37 1     0.102963441     0.421539231     0.414393796 
C38 1     0.092928037     0.464056861     0.458373503 
C39 1     0.397829668     0.222689587     0.433663128 
C40 1     0.416989642     0.178073038     0.487972779 
C41 1     0.345736169     0.689503938     0.376281043 
C42 1     0.399094981     0.720104771     0.420541527 
C43 1     0.308502803     0.737787420     0.741960341 
C44 1     0.331423541     0.788564828     0.712623361 
C45 1     0.324791784     0.265726857     0.778106735 
C46 1     0.385071419     0.251789962     0.801265720 
C47 1     0.633742536     0.481818048     0.745199568 
C48 1     0.625081442     0.559645202     0.758200010 
N1 2     0.149694020     0.448519633     0.410157615 
N2 2     0.355445658     0.271522166     0.428387382 
N3 2     0.341417929     0.613695430     0.385873949 
N4 2     0.134479725     0.450022310     0.514975929 
N5 2     0.280078048     0.678571631     0.705213047 
N6 2     0.311729214     0.338987252     0.758200194 
N7 2     0.589877107     0.436425417     0.740729224 
N8 2     0.444844300     0.222707164     0.537505102 
N9 2     0.401030312     0.252626583     0.756169559 
N10 2     0.580677887     0.592082946     0.710305903 
N11 2     0.374367135     0.754293168     0.705098839 
N12 2     0.400504965     0.721819286     0.475942360 
H1 3     0.256716467     0.303768099     0.678793328 
H2 3     0.215631973     0.609865807     0.616287937 
H3 3     0.200459154     0.380515655     0.602577591 
H4 3     0.269805916     0.630333790     0.390125215 
H5 3     0.215797061     0.537402998     0.400898705 
H6 3     0.268296957     0.317987355     0.427368317 
H7 3     0.366444448     0.480169821     0.405256945 
H8 3     0.184699862     0.347392252     0.427106031 
H9 3     0.398395565     0.358918056     0.421673501 
H10 3     0.393274894     0.190636973     0.570372641 
H11 3     0.457791460     0.331588287     0.797184054 
H12 3     0.510231957     0.316145631     0.604736376 
H13 3     0.518913085     0.378709994     0.764727254 
H14 3     0.316164890     0.476836461     0.756288121 
H15 3     0.327436360     0.604422553     0.765530488 
H16 3     0.151615203     0.558795701     0.528948393 
H17 3     0.400945617     0.225661027     0.660800512 
H18 3     0.575684722     0.403466643     0.660259399 
H19 3     0.460540716     0.683105040     0.727778739 
H20 3     0.371150350     0.744481216     0.553845941 
H21 3     0.519545128     0.630440704     0.607945255 
H22 3     0.542708674     0.617426586     0.759830541 
H23 3     0.335597990     0.773215087     0.618621751 
H24 3     0.470394007     0.661408113     0.510067272 
H25 3     0.106009799     0.364016811     0.424958855 
H26 3     0.068077849     0.429076231     0.373261726 
H27 3     0.089069231     0.521459855     0.447325002 
H28 3     0.054693686     0.445799843     0.456132258 
H29 3     0.432337345     0.250428562     0.432980684 
H30 3     0.381506532     0.185443876     0.397771553 
H31 3     0.382610188     0.149500164     0.488257391 
H32 3     0.445347874     0.137881469     0.487192765 
H33 3     0.312548285     0.721294357     0.376370913 
H34 3     0.344963312     0.695493945     0.334690941 
H35 3     0.432309813     0.688990572     0.419859789 
H36 3     0.402281195     0.775491617     0.408300230 
H37 3     0.341046713     0.719880695     0.782441412 
H38 3     0.279763330     0.768431613     0.751103883 
H39 3     0.298746296     0.807330619     0.672549242 
H40 3     0.348136423     0.835349354     0.740149814 
H41 3     0.314197234     0.258072818     0.812952729 
H42 3     0.302611269     0.225818296     0.745167167 
H43 3     0.407227243     0.291022161     0.834798448 
H44 3     0.393269082     0.198071630     0.820259591 
H45 3     0.639798450     0.480701332     0.706866470 
H46 3     0.670501615     0.462250488     0.780630356 
H47 3     0.619824357     0.560878543     0.797006840 
H48 3     0.661447518     0.589944516     0.766150690 
END
