# Supplementary material for: Computational modelling of solvent effects in a prolific solvatomorphic porous organic cage
Source: Faraday Discuss. 2018 Apr 16;211(0):383–99. doi: 10.1039/c8fd00031j (PMC6208051; doi:10.1039/c8fd00031j)
Supplement: Supplementary file 3 [file FD-211-C8FD00031J-s003.zip › Experimental_overlaid_unminimized/CC1_EtOAc_overlay.res]

TITL ./CC1_EtOAc/CC1_EtOAc_opt CC1_EtOAc CC1_EtOAc_expand CC1_EtOAc_full CC1_EtOAc ac03m
CELL  0.7 28.32 10.976 36.46 90.0 93.265 90.0
ZERR 8 0.02 0.010 0.03 0 0.015 0
LATT 7
SYMM -x,+y,1/2-z
SFAC  C N H
UNIT 384 384 96
FVAR 1.00
C1 1     0.783886046    -0.255412880     0.136879963 
C2 1     0.818226806    -0.259160899     0.165830373 
C3 1     0.866616988    -0.257046868     0.159047999 
C4 1     0.880104883    -0.250943885     0.122900569 
C5 1     0.845923303    -0.247111447     0.093384184 
C6 1     0.798094132    -0.249285475     0.100584279 
C7 1     0.733420897    -0.258346406     0.144786051 
C8 1     0.903209011    -0.261607627     0.189441350 
C9 1     0.859803535    -0.241263053     0.055060694 
C10 1     0.668892120     0.160791494     0.119441827 
C11 1     0.680105173     0.248491796     0.093664442 
C12 1     0.695975035     0.364767873     0.104923209 
C13 1     0.700508669     0.391864952     0.142326231 
C14 1     0.689341602     0.304470243     0.168683583 
C15 1     0.673660005     0.189613919     0.157059039 
C16 1     0.652124844     0.039845918     0.106853124 
C17 1     0.707697425     0.458352089     0.077897427 
C18 1     0.693772476     0.332389642     0.208283061 
C19 1     0.943166956     0.302069337     0.219232814 
C20 1     0.941041550     0.183499924     0.232782343 
C21 1     0.902272581     0.144858521     0.252256173 
C22 1     0.865669217     0.226517234     0.257909671 
C23 1     0.867257289     0.346423900     0.244427116 
C24 1     0.905952853     0.383281294     0.225178041 
C25 1     0.984345012     0.340271509     0.199074343 
C26 1     0.899787729     0.019902588     0.266854487 
C27 1     0.828864247     0.433657918     0.250408907 
C28 1     0.929075726     0.376071415     0.066334657 
C29 1     0.885635761     0.410717845     0.049602948 
C30 1     0.860140361     0.330992896     0.025643694 
C31 1     0.878720281     0.216138399     0.018732371 
C32 1     0.922483806     0.179760706     0.035382165 
C33 1     0.947311915     0.259904065     0.059066194 
C34 1     0.955143244     0.461717987     0.091187288 
C35 1     0.814301198     0.366938843     0.007667048 
C36 1     0.942558064     0.058786176     0.028119630 
C37 1     0.651907992    -0.263990532     0.130635657 
C38 1     0.623154068    -0.157935558     0.113306101 
C39 1     0.932326589    -0.276814594     0.250552005 
C40 1     0.926738600    -0.177648404     0.279706147 
C41 1     0.912253055    -0.238736493     0.007835402 
C42 1     0.945894866    -0.132894047     0.000462741 
C43 1     0.714848411     0.540381266     0.019316473 
C44 1     0.751110891     0.497733741    -0.007693568 
C45 1     0.708816932     0.454238515     0.260212160 
C46 1     0.758019897     0.500993639     0.273359663 
C47 1     1.031613955     0.475961082     0.168040544 
C48 1     1.018341139     0.529486088     0.129919168 
N1 2     0.700331186    -0.261119784     0.119624566 
N2 2     0.893390079    -0.273236805     0.222926098 
N3 2     0.902758735    -0.245012733     0.046480342 
N4 2     0.639094838    -0.042278521     0.128802393 
N5 2     0.702169860     0.441690726     0.043342541 
N6 2     0.705641145     0.437171366     0.220683462 
N7 2     0.989620351     0.448698925     0.187536840 
N8 2     0.933025138    -0.057282381     0.264265383 
N9 2     0.793691769     0.407842513     0.269258263 
N10 2     0.995983003     0.438221790     0.105943208 
N11 2     0.796435466     0.472440921     0.011355172 
N12 2     0.922885293    -0.016417850     0.005444710 
H1 3     0.685799447     0.256180875     0.226614045 
H2 3     0.676758532     0.228780114     0.064444678 
H3 3     0.664790659     0.120352048     0.176792468 
H4 3     0.830302137    -0.234128661     0.034117975 
H5 3     0.770934784    -0.246422844     0.078340551 
H6 3     0.808288169    -0.263908976     0.194125041 
H7 3     0.917202363    -0.249168758     0.116847910 
H8 3     0.726139932    -0.258688736     0.174158323 
H9 3     0.939961214    -0.254938562     0.181201482 
H10 3     0.867127599    -0.002305752     0.280491893 
H11 3     0.832763592     0.523729761     0.237571504 
H12 3     0.969256929     0.118844235     0.228598834 
H13 3     0.908121694     0.475292592     0.214456635 
H14 3     0.712679822     0.480873747     0.151810588 
H15 3     0.721424110     0.544716035     0.089657044 
H16 3     0.651304163     0.025279257     0.076916926 
H17 3     0.835301915     0.199188914     0.272840528 
H18 3     1.010634899     0.268392266     0.194780830 
H19 3     0.870698432     0.499829699     0.054710262 
H20 3     0.859813325     0.152708870     0.000359759 
H21 3     0.981177101     0.234264898     0.072304870 
H22 3     0.936941458     0.548498389     0.096031692 
H23 3     0.796481566     0.296160572    -0.009513034 
H24 3     0.976143651     0.037758376     0.043578300 
H25 3     0.649506348    -0.261553903     0.160695698 
H26 3     0.635651630    -0.349197658     0.120412596 
H27 3     0.624964048    -0.161466263     0.083204769 
H28 3     0.586101286    -0.170900293     0.119812991 
H29 3     0.967108481    -0.266890793     0.238765536 
H30 3     0.931523783    -0.365520193     0.264434786 
H31 3     0.892247931    -0.188684321     0.291876454 
H32 3     0.954591674    -0.191640907     0.301503485 
H33 3     0.879819003    -0.229331345    -0.010133562 
H34 3     0.929904593    -0.323655882     0.000473249 
H35 3     0.978625393    -0.143302202     0.018033704 
H36 3     0.955169478    -0.139245304    -0.028313093 
H37 3     0.728940470     0.620534661     0.034512337 
H38 3     0.682805580     0.568549751     0.003139106 
H39 3     0.736718864     0.418719927    -0.023285231 
H40 3     0.756112453     0.572257521    -0.027191670 
H41 3     0.682878379     0.523894256     0.266995200 
H42 3     0.700886604     0.370481688     0.275366817 
H43 3     0.765655409     0.585756243     0.258603353 
H44 3     0.757044909     0.522628643     0.302714277 
H45 3     1.054487571     0.395758991     0.164998602 
H46 3     1.052078278     0.545204929     0.183806639 
H47 3     0.996049966     0.610760283     0.133001943 
H48 3     1.051187673     0.558435459     0.117864546 
END
