# Supplementary material for: Computational modelling of solvent effects in a prolific solvatomorphic porous organic cage
Source: Faraday Discuss. 2018 Apr 16;211(0):383–99. doi: 10.1039/c8fd00031j (PMC6208051; doi:10.1039/c8fd00031j)
Supplement: Supplementary file 3 [file FD-211-C8FD00031J-s003.zip › Experimental_overlaid_unminimized/CC1_MeOH_overlay.res]

TITL ./optimised/CC1_MeOH/CC1_MeOH_opt_cage1 CC1_MeOH CC1_MeOH_expand CC1_MeOH_full CC1_MeOH r31
CELL  0.7 21.287 21.287 21.277 90.0 90.0 120.0
ZERR 3 0.003 0.003 0.004 0 0 0
LATT -3
SFAC  C H N
UNIT 288 288 72
FVAR 1.00
C1 1    -0.530013396    -0.692219253    -0.407777015 
C2 1    -0.479693895    -0.621176674    -0.424738543 
C3 1    -0.459247987    -0.563779332    -0.381976507 
C4 1    -0.489801334    -0.578550166    -0.322021410 
C5 1    -0.540633203    -0.649891365    -0.304158817 
C6 1    -0.560318784    -0.706177044    -0.347121982 
C7 1    -0.550709051    -0.751277180    -0.453655541 
C8 1    -0.406385032    -0.488431543    -0.399535787 
C9 1    -0.573527658    -0.666047827    -0.241001305 
C10 1    -0.436238058    -0.895472295    -0.381970955 
C11 1    -0.421477605    -0.911269683    -0.322016818 
C12 1    -0.350134219    -0.890732374    -0.304139319 
C13 1    -0.293839510    -0.854104647    -0.347088925 
C14 1    -0.307789730    -0.837761140    -0.407747786 
C15 1    -0.378832303    -0.858499785    -0.424720749 
C16 1    -0.511581991    -0.917952057    -0.399540498 
C17 1    -0.333977794    -0.907483623    -0.240988304 
C18 1    -0.248725388    -0.799399411    -0.453620236 
C19 1    -0.109241902    -0.459365469    -0.304139454 
C20 1    -0.145883255    -0.439711510    -0.347086775 
C21 1    -0.162244260    -0.470023461    -0.407738417 
C22 1    -0.141506227    -0.520328749    -0.424709461 
C23 1    -0.104519247    -0.540747574    -0.381962538 
C24 1    -0.088709284    -0.510175873    -0.322014020 
C25 1    -0.092486991    -0.426454664    -0.240988405 
C26 1    -0.200637350    -0.449350777    -0.453603683 
C27 1    -0.082031777    -0.593606368    -0.399528573 
C28 1    -0.257834149    -0.619572747    -0.089820460 
C29 1    -0.286277028    -0.694497761    -0.089855427 
C30 1    -0.361707765    -0.742136225    -0.089829300 
C31 1    -0.408188922    -0.713692696    -0.089861166 
C32 1    -0.380397151    -0.638262110    -0.089827495 
C33 1    -0.305472529    -0.591780631    -0.089851194 
C34 1    -0.178542058    -0.570915699    -0.089536156 
C35 1    -0.392345815    -0.821428766    -0.089544966 
C36 1    -0.429052511    -0.607625282    -0.089539972 
C37 1    -0.614866785    -0.870386678    -0.491023890 
C38 1    -0.605187267    -0.932849265    -0.466405387 
C39 1    -0.327653984    -0.394810879    -0.466375345 
C40 1    -0.255514893    -0.385137009    -0.490998799 
C41 1    -0.596207685    -0.639104121    -0.139934827 
C42 1    -0.540342301    -0.610764972    -0.086388620 
C43 1    -0.360898008    -0.957115113    -0.139927533 
C44 1    -0.389211080    -0.929580937    -0.086366833 
C45 1    -0.129622638    -0.744486868    -0.490993111 
C46 1    -0.067161727    -0.672345548    -0.466373630 
C47 1    -0.042866788    -0.403762242    -0.139922771 
C48 1    -0.070394246    -0.459625788    -0.086374767 
N1 3    -0.598844800    -0.816750878    -0.442294987 
N2 3    -0.379135393    -0.470705914    -0.454401997 
N3 3    -0.560669899    -0.616863111    -0.200619882 
N4 3    -0.529292754    -0.908418244    -0.454409236 
N5 3    -0.383156836    -0.943820985    -0.200605691 
N6 3    -0.183259962    -0.782095170    -0.442262828 
N7 3    -0.056146547    -0.439295878    -0.200608453 
N8 3    -0.217898869    -0.401154134    -0.442268766 
N9 3    -0.091589677    -0.620877402    -0.454388265 
N10 3    -0.149017307    -0.502138135    -0.086413125 
N11 3    -0.353096830    -0.850957408    -0.086413553 
N12 3    -0.497830628    -0.646877285    -0.086423714 
H1 2    -0.265142778    -0.786942088    -0.498930204 
H2 2    -0.464722998    -0.939756077    -0.288049117 
H3 2    -0.391200983    -0.846593763    -0.471223155 
H4 2    -0.610654405    -0.723952363    -0.231059071 
H5 2    -0.599423382    -0.761777273    -0.334621787 
H6 2    -0.455417776    -0.608803814    -0.471240320 
H7 2    -0.475022267    -0.535315242    -0.288039138 
H8 2    -0.521840681    -0.734848846    -0.498967893 
H9 2    -0.392171719    -0.448015831    -0.361844530 
H10 2    -0.213115204    -0.478246601    -0.498903891 
H11 2    -0.055781208    -0.607783887    -0.361854049 
H12 2    -0.162403750    -0.400628957    -0.334574449 
H13 2    -0.060216383    -0.524927828    -0.288047967 
H14 2    -0.238237781    -0.837588042    -0.334575318 
H15 2    -0.276069075    -0.886678406    -0.231043006 
H16 2    -0.552014950    -0.944207201    -0.361870620 
H17 2    -0.153428216    -0.544616594    -0.471206580 
H18 2    -0.113303153    -0.389361445    -0.231036697 
H19 2    -0.250794312    -0.717477098    -0.089837539 
H20 2    -0.466651071    -0.749174964    -0.089844939 
H21 2    -0.282492896    -0.533318907    -0.089826189 
H22 2    -0.146186959    -0.598210735    -0.091838283 
H23 2    -0.451996479    -0.853779384    -0.091841506 
H24 2    -0.401755273    -0.547975647    -0.091858518 
H25 2    -0.581293275    -0.847184834    -0.533409193 
H26 2    -0.671970017    -0.893259473    -0.504580342 
H27 2    -0.639607716    -0.956768392    -0.424579086 
H28 2    -0.624215692    -0.974635953    -0.503142701 
H29 2    -0.317152724    -0.360406443    -0.424538070 
H30 2    -0.350402234    -0.375761381    -0.503103969 
H31 2    -0.265895635    -0.418721311    -0.533378388 
H32 2    -0.221284557    -0.328037197    -0.504564299 
H33 2    -0.630658987    -0.698433601    -0.135634269 
H34 2    -0.630913595    -0.614922009    -0.134196733 
H35 2    -0.506602065    -0.551309221    -0.090134823 
H36 2    -0.570281610    -0.623455623    -0.041826009 
H37 2    -0.301567650    -0.932243903    -0.135644546 
H38 2    -0.385084076    -1.016003529    -0.134189577 
H39 2    -0.448668600    -0.955296769    -0.090091771 
H40 2    -0.376499298    -0.946825382    -0.041812022 
H41 2    -0.106754281    -0.778721457    -0.504548026 
H42 2    -0.152824791    -0.734114800    -0.533377720 
H43 2    -0.043246001    -0.682841646    -0.424542181 
H44 2    -0.025369556    -0.649587921    -0.503106466 
H45 2    -0.067751754    -0.369316411    -0.135629345 
H46 2     0.016019628    -0.369051242    -0.134177557 
H47 2    -0.044677436    -0.493364917    -0.090119107 
H48 2    -0.053144201    -0.429681094    -0.041814478 
C1 1    -0.962536442    -0.924372076     0.073837933 
C2 1    -1.038180591    -0.962269692     0.073938036 
C3 1    -1.077836862    -0.921962686     0.072252479 
C4 1    -1.180197084    -0.908156465     0.074571161 
C5 1    -1.246771332    -0.943898750     0.031161168 
C6 1    -1.244102764    -1.008910919    -0.055778859 
C7 1    -1.225557994    -1.020398593    -0.119914085 
C8 1    -1.189424181    -0.963226807    -0.162447437 
C9 1    -1.172871456    -0.976456681    -0.223113289 
C10 1    -1.192642399    -1.047250515    -0.240903445 
C11 1    -1.228925467    -1.105202625    -0.198883708 
C12 1    -1.245060003    -1.091053388    -0.138651683 
C13 1    -1.135200214    -0.917282142    -0.269101644 
C14 1    -1.081549475    -0.798707096    -0.307256235 
C15 1    -1.250567893    -1.180223227    -0.216792665 
C16 1    -1.264566793    -1.273393654    -0.283666293 
C17 1    -0.961226689    -1.037235115     0.073734969 
C18 1    -0.923480054    -0.961590468     0.073761825 
C19 1    -0.843522319    -0.921941695     0.071892421 
C20 1    -0.727341117    -0.819595739     0.073980334 
C21 1    -0.696632994    -0.753079488     0.030509396 
C22 1    -0.764589468    -0.755822386    -0.056245897 
C23 1    -0.794829361    -0.774431901    -0.120310245 
C24 1    -0.773937836    -0.810623027    -0.162914895 
C25 1    -0.803904304    -0.827230042    -0.223513610 
C26 1    -0.854968820    -0.807460954    -0.241164284 
C27 1    -0.876499097    -0.771126762    -0.199069517 
C28 1    -0.846026761    -0.754931862    -0.138907869 
C29 1    -0.782548100    -0.864957914    -0.269571576 
C30 1    -0.717748094    -0.918664004    -0.307903046 
C31 1    -0.929934122    -0.749505922    -0.216832843 
C32 1    -1.009321529    -0.735604026    -0.283510952 
C33 1    -1.075397373    -1.038543826     0.073908939 
C34 1    -1.037501221    -1.076292209     0.073832270 
C35 1    -1.077822478    -1.156251781     0.072032173 
C36 1    -1.091682288    -1.272441713     0.074093108 
C37 1    -1.056006212    -1.303216061     0.030540938 
C38 1    -0.991062530    -1.235343894    -0.056346757 
C39 1    -0.979631917    -1.205177203    -0.120427476 
C40 1    -1.036843850    -1.226124617    -0.162901092 
C41 1    -1.023669597    -1.196218628    -0.223517912 
C42 1    -0.952891953    -1.145161826    -0.241319353 
C43 1    -0.894900438    -1.123579873    -0.199358865 
C44 1    -0.908993818    -1.153988861    -0.139176085 
C45 1    -1.082886379    -1.217635625    -0.269446666 
C46 1    -1.201492019    -1.282491165    -0.307538812 
C47 1    -0.819898651    -1.070161609    -0.217283964 
C48 1    -0.726803564    -0.990863509    -0.284159256 
N1 3    -1.146404191    -0.952739061     0.078601982 
N2 3    -1.225565242    -0.946602560    -0.033190695 
N3 3    -1.118234130    -0.851882493    -0.257994764 
N4 3    -1.240866559    -1.197628583    -0.271719611 
N5 3    -0.805702674    -0.853370169     0.078191710 
N6 3    -0.720767943    -0.774363614    -0.033784239 
N7 3    -0.734093508    -0.881927785    -0.258586227 
N8 3    -0.957214313    -0.759280426    -0.271694230 
N9 3    -1.047063270    -1.194076772     0.078230984 
N10 3    -1.053351417    -1.279173307    -0.033756965 
N11 3    -1.148275907    -1.266090865    -0.258333119 
N12 3    -0.802553432    -1.042954040    -0.272181203 
H1 2    -0.932383991    -0.865481636     0.073232773 
H2 2    -1.043977029    -0.863023145     0.064746627 
H3 2    -1.142456783    -0.852568148     0.058364559 
H4 2    -1.199346396    -0.904617277     0.121675539 
H5 2    -1.285132664    -0.998082083     0.049960733 
H6 2    -1.273228568    -0.910973503     0.032319387 
H7 2    -1.275779763    -1.058819907    -0.028023428 
H8 2    -1.174212082    -0.908437577    -0.148548933 
H9 2    -1.180375824    -1.058640444    -0.287644586 
H10 2    -1.273179511    -1.135643036    -0.105643088 
H11 2    -1.122970912    -0.933735039    -0.314513418 
H12 2    -1.116292256    -0.776365688    -0.320639536 
H13 2    -1.071510789    -0.822196615    -0.349627912 
H14 2    -1.276393618    -1.220895882    -0.179208514 
H15 2    -1.305953557    -1.292652495    -0.320758481 
H16 2    -1.288724229    -1.307901482    -0.241930108 
H17 2    -0.932487798    -1.067385633     0.073055629 
H18 2    -0.818473186    -0.955815375     0.064299895 
H19 2    -0.709552100    -0.857366215     0.057726485 
H20 2    -0.704506085    -0.800384059     0.121033270 
H21 2    -0.712364627    -0.714673132     0.049366416 
H22 2    -0.637248403    -0.726644532     0.031513487 
H23 2    -0.782703612    -0.724088658    -0.028429260 
H24 2    -0.734326965    -0.825832220    -0.149124732 
H25 2    -0.878765122    -0.819766631    -0.287852251 
H26 2    -0.862380752    -0.726764049    -0.105845075 
H27 2    -0.811361302    -0.877230069    -0.314919686 
H28 2    -0.660703719    -0.883933921    -0.321410061 
H29 2    -0.751400798    -0.928747757    -0.350197789 
H30 2    -0.944672057    -0.723644712    -0.179200434 
H31 2    -0.987298750    -0.694248585    -0.320632831 
H32 2    -1.019568802    -0.711415681    -0.241740918 
H33 2    -1.134288466    -1.067280062     0.073364659 
H34 2    -1.136767954    -1.181300242     0.064579625 
H35 2    -1.147277283    -1.290226581     0.057944996 
H36 2    -1.095195300    -1.295228905     0.121148987 
H37 2    -1.001812100    -1.287453992     0.049277588 
H38 2    -1.088951738    -1.362598879     0.031617204 
H39 2    -0.941130402    -1.217164079    -0.028638731 
H40 2    -1.091620520    -1.265730010    -0.148995502 
H41 2    -0.941543758    -1.121411960    -0.288023837 
H42 2    -0.864372165    -1.137593398    -0.106215932 
H43 2    -1.066476343    -1.188869619    -0.314822133 
H44 2    -1.223854162    -1.339554326    -0.321003616 
H45 2    -1.178033678    -1.248894448    -0.349880177 
H46 2    -0.779189595    -1.055371064    -0.179740566 
H47 2    -0.707580650    -1.012934429    -0.321329532 
H48 2    -0.692248521    -0.980567493    -0.242465414 
END
