# Supplementary material for: Computational modelling of solvent effects in a prolific solvatomorphic porous organic cage
Source: Faraday Discuss. 2018 Apr 16;211(0):383–99. doi: 10.1039/c8fd00031j (PMC6208051; doi:10.1039/c8fd00031j)
Supplement: Supplementary file 3 [file FD-211-C8FD00031J-s003.zip › Experimental_overlaid_unminimized/CC1_mesitylene_overlay_sol.res]

TITL ./CC1_mesitylene/CC1_mesitylene_opt CC1_mesitylene CC1_mesitylene_expand CC1_mesitylene_full CC1_mesitylene cage4c-mesitylene
CELL  0.7 10.8757 14.151 26.065 92.55 99.061 104.57
ZERR 1 0.0017 0.002 0.004 0.003 0.003 0.003
LATT 1
SFAC  C H N
UNIT 96 96 24
FVAR 1.00
C1 1     0.905401453     1.066840625     0.409020885 
C2 1     0.798626073     0.992989794     0.415910720 
C3 1     0.672955448     0.996075799     0.394225406 
C4 1     0.655787522     1.074016020     0.365507046 
C5 1     0.762432320     1.149104101     0.358189723 
C6 1     0.886386908     1.144938811     0.379953849 
C7 1     1.035988855     1.061974805     0.432405715 
C8 1     0.559376823     0.918651091     0.401500869 
C9 1     0.745312452     1.232075403     0.328116762 
C10 1     1.247915209     0.976621618     0.285670382 
C11 1     1.236699478     1.000066724     0.234034739 
C12 1     1.195924583     0.925889308     0.192613405 
C13 1     1.166413147     0.828012046     0.203634585 
C14 1     1.177228957     0.803098826     0.255491638 
C15 1     1.217777939     0.877535053     0.296105774 
C16 1     1.291471110     1.055870159     0.328316434 
C17 1     1.184359543     0.949854695     0.137887884 
C18 1     1.146921460     0.699856570     0.267570608 
C19 1     0.473158096     0.625357403     0.198611656 
C20 1     0.464389008     0.639719991     0.251051373 
C21 1     0.555552779     0.618869418     0.290453729 
C22 1     0.655626453     0.583613169     0.276603720 
C23 1     0.665881586     0.568717289     0.223900176 
C24 1     0.574685864     0.589745776     0.185313825 
C25 1     0.375880686     0.647371004     0.158120458 
C26 1     0.546802728     0.633328035     0.345995432 
C27 1     0.770922120     0.531014485     0.208823158 
C28 1     0.593651358     0.954004937     0.084174944 
C29 1     0.720448969     0.990060890     0.076468776 
C30 1     0.795748396     1.082015752     0.100160406 
C31 1     0.742360611     1.137213039     0.131705343 
C32 1     0.614630685     1.101927055     0.139885305 
C33 1     0.541281112     1.010611481     0.116106108 
C34 1     0.516742510     0.857590290     0.058648794 
C35 1     0.929674116     1.121038537     0.092060665 
C36 1     0.557042185     1.159903283     0.172946099 
C37 1     1.260620991     1.116683531     0.454282907 
C38 1     1.353020824     1.123345237     0.414893308 
C39 1     0.449389013     0.776103092     0.433799243 
C40 1     0.455704847     0.672306109     0.416905885 
C41 1     0.629496475     1.327493833     0.280490561 
C42 1     0.550106642     1.296026219     0.225491584 
C43 1     1.200403511     1.052270122     0.069972953 
C44 1     1.114631616     1.122112809     0.056744874 
C45 1     1.087916066     0.529753685     0.248905553 
C46 1     0.952718444     0.469572908     0.222560888 
C47 1     0.274074605     0.655905281     0.073163461 
C48 1     0.332413428     0.726862560     0.035146204 
N1 3     1.137071723     1.129247357     0.429759280 
N2 3     0.567753846     0.848076640     0.429367819 
N3 3     0.634708179     1.242874334     0.309389794 
N4 3     1.309851187     1.039591892     0.376228925 
N5 3     1.215732309     1.037416015     0.125097479 
N6 3     1.115522861     0.628393074     0.232448501 
N7 3     0.374563121     0.631453803     0.109522311 
N8 3     0.454438393     0.660617092     0.361220082 
N9 3     0.853610849     0.505845992     0.241889779 
N10 3     0.398608416     0.822487274     0.061973966 
N11 3     0.982208318     1.076679603     0.061758373 
N12 3     0.616417064     1.245749492     0.193728030 
H1 2     1.154016872     0.688456588     0.309372232 
H2 2     1.259325449     1.075927351     0.224822099 
H3 2     1.226991588     0.860465755     0.336513743 
H4 2     0.835281352     1.284949097     0.323128309 
H5 2     0.970493214     1.201876310     0.374935455 
H6 2     0.810412317     0.931819650     0.438164345 
H7 2     0.559890205     1.078294783     0.348311459 
H8 2     1.040403914     0.995988523     0.452767477 
H9 2     0.465830334     0.926205285     0.381310049 
H10 2     0.625672800     0.618220444     0.373722702 
H11 2     0.772780584     0.525428538     0.166659115 
H12 2     0.387050480     0.667145020     0.262460440 
H13 2     0.580208679     0.578951717     0.144314727 
H14 2     1.134696544     0.769222786     0.172440709 
H15 2     1.147156639     0.886435058     0.108495856 
H16 2     1.308041690     1.130811808     0.315904869 
H17 2     0.727385440     0.566907720     0.306193488 
H18 2     0.303284031     0.678270677     0.172784704 
H19 2     0.763395022     0.947951488     0.052021779 
H20 2     0.798237365     1.208443669     0.150491358 
H21 2     0.442418812     0.981530254     0.121727931 
H22 2     0.568395874     0.817771661     0.036034078 
H23 2     0.981570435     1.192047105     0.113885690 
H24 2     0.458084554     1.124002484     0.178310201 
H25 2     1.251825937     1.046860723     0.472342843 
H26 2     1.303869735     1.176727096     0.485055751 
H27 2     1.363348182     1.193824312     0.397415848 
H28 2     1.447856777     1.122267792     0.436455492 
H29 2     0.363125427     0.791094903     0.410960488 
H30 2     0.438810634     0.777998242     0.475015417 
H31 2     0.540923701     0.656779784     0.440283101 
H32 2     0.369267485     0.620470767     0.425500455 
H33 2     0.725923766     1.373343416     0.277480335 
H34 2     0.580718081     1.372557044     0.301095606 
H35 2     0.453027154     1.251406398     0.228527104 
H36 2     0.539636211     1.362697943     0.207253927 
H37 2     1.160074118     0.983184675     0.044805475 
H38 2     1.296060072     1.086736487     0.061017612 
H39 2     1.156036957     1.191752084     0.081359637 
H40 2     1.115964009     1.137575920     0.015891289 
H41 2     1.158160568     0.493861176     0.236436201 
H42 2     1.096042228     0.528559980     0.291549008 
H43 2     0.945240045     0.469534590     0.179890754 
H44 2     0.941690525     0.393720522     0.232650889 
H45 2     0.209436640     0.687914296     0.092825441 
H46 2     0.215738590     0.588105299     0.050130164 
H47 2     0.395542563     0.694208952     0.014912746 
H48 2     0.252663926     0.735698726     0.005833206 
C1 1     0.790142816     0.586426751     0.036595140 
C2 1     0.652307961     0.448596829     0.070962120 
C3 1     0.669419045     0.536493382     0.047427544 
C4 1     0.759229838     0.410249815     0.083894249 
C5 1     0.894343474     0.546282631     0.049950864 
C6 1     0.880541370     0.457999577     0.073712043 
C7 1     0.805748383     0.681418479     0.010940590 
C8 1     0.521930440     0.395131013     0.082347758 
C9 1     0.995290040     0.416439607     0.087948076 
H1 2     0.587339661     0.567053039     0.037214820 
H2 2     0.747175085     0.341737244     0.102292817 
H3 2     0.988483357     0.584249470     0.041780348 
H4 2     0.744829003     0.670863849    -0.027691122 
H5 2     0.905609726     0.712005569     0.006022775 
H6 2     0.777832747     0.736630214     0.034079679 
H7 2     0.487053602     0.322182558     0.061109521 
H8 2     0.449690609     0.435444016     0.071187938 
H9 2     0.526117250     0.384543970     0.123926593 
H10 2     1.038865683     0.404995989     0.053808446 
H11 2     0.968000124     0.346048948     0.104475330 
H12 2     1.070868296     0.466194460     0.116739528 
C1 1     0.232168101     0.312424400     0.215140193 
C2 1     0.085935946     0.196273955     0.258982433 
C3 1     0.130027788     0.228276113     0.213688950 
C4 1     0.146040499     0.250312700     0.306766036 
C5 1     0.289731121     0.364398108     0.263268313 
C6 1     0.247702540     0.334286031     0.309601108 
C7 1     0.278128447     0.345228225     0.165445118 
C8 1    -0.023821098     0.105430750     0.257109030 
C9 1     0.311555370     0.392285296     0.361172664 
H1 2     0.084258146     0.187080288     0.176380737 
H2 2     0.112512711     0.226141001     0.342391185 
H3 2     0.368998966     0.429780634     0.264949687 
H4 2     0.313666028     0.289228391     0.146452284 
H5 2     0.356398107     0.412654448     0.172960140 
H6 2     0.199919208     0.358967672     0.137217249 
H7 2     0.007318160     0.049329870     0.279573255 
H8 2    -0.062204007     0.073140079     0.217089718 
H9 2    -0.103428827     0.121816542     0.273734290 
H10 2     0.415547355     0.398962052     0.368733614 
H11 2     0.270902606     0.357721983     0.393616374 
H12 2     0.299554120     0.466945933     0.361809995 
C1 1    -0.795777461    -0.828841335    -0.189705088 
C2 1    -0.658148575    -0.890459422    -0.240869081 
C3 1    -0.692060573    -0.869798786    -0.192994059 
C4 1    -0.730285662    -0.869301096    -0.286408957 
C5 1    -0.865423428    -0.808733799    -0.235711964 
C6 1    -0.833850539    -0.828538458    -0.284541031 
C7 1    -0.830522224    -0.807461495    -0.137294474 
C8 1    -0.546602105    -0.934836931    -0.244090987 
C9 1    -0.910705117    -0.805604084    -0.333731409 
H1 2    -0.636912563    -0.885810124    -0.157383150 
H2 2    -0.704781423    -0.885037401    -0.324010229 
H3 2    -0.946047462    -0.776958859    -0.233720735 
H4 2    -0.857500218    -0.874503320    -0.117551845 
H5 2    -0.911640510    -0.774175345    -0.141220118 
H6 2    -0.749042833    -0.757193704    -0.111290049 
H7 2    -0.578912766    -1.006719069    -0.266498744 
H8 2    -0.498455064    -0.944651488    -0.205351689 
H9 2    -0.474292493    -0.888463472    -0.263533427 
H10 2    -1.013452951    -0.843025249    -0.337611584 
H11 2    -0.877009382    -0.828184424    -0.368503140 
H12 2    -0.903261940    -0.726892471    -0.333794466 
C1 1     0.073640254     0.522028250     0.431628740 
C2 1     0.223726553     0.570684009     0.514142830 
C3 1     0.155941459     0.499803471     0.473795911 
C4 1     0.208127594     0.666008705     0.511955382 
C5 1     0.060365733     0.617466809     0.430674438 
C6 1     0.127073502     0.690568661     0.470651789 
C7 1     0.001657968     0.443786046     0.388391331 
C8 1     0.312454302     0.546242062     0.559322898 
C9 1     0.110397482     0.793266881     0.468691456 
H1 2     0.167119039     0.425600687     0.475015421 
H2 2     0.260436027     0.721982401     0.543203666 
H3 2    -0.003148918     0.635688210     0.398216239 
H4 2     0.068304366     0.415283518     0.368556969 
H5 2    -0.059968624     0.472095864     0.359047607 
H6 2    -0.059801691     0.381244821     0.403500998 
H7 2     0.412315260     0.589535768     0.561346140 
H8 2     0.311672994     0.468787799     0.555978180 
H9 2     0.284199602     0.562025725     0.596670900 
H10 2     0.134798378     0.824586110     0.432736082 
H11 2     0.171810013     0.842187456     0.501610797 
H12 2     0.010312164     0.794162196     0.469743916 
END
