# Supplementary material for: Computational modelling of solvent effects in a prolific solvatomorphic porous organic cage
Source: Faraday Discuss. 2018 Apr 16;211(0):383–99. doi: 10.1039/c8fd00031j (PMC6208051; doi:10.1039/c8fd00031j)
Supplement: Supplementary file 3 [file FD-211-C8FD00031J-s003.zip › Experimental_overlaid_unminimized/CC1_oxylene_chloroform_overlay.res]

TITL ./CC1_oxylene_chloroform/CC1_oxylene_chloroform_opt CC1_oxylene_chloroform CC1_oxylene_chloroform_expand CC1_oxylene_chloroform_full CC1_oxylene_chloroform egc045
CELL  0.7 10.647 23.115 25.352 90.0 90.0 90.0
ZERR 4 0.002 0.005 0.006 0 0 0
LATT -1
SYMM 1/2-x,-y,1/2+z
SYMM -x,1/2+y,1/2-z
SYMM 1/2+x,1/2-y,-z
SFAC  C N H
UNIT 192 192 48
FVAR 1.00
C1 1     0.260307650     0.329562169     0.613351121 
C2 1     0.139207426     0.334349967     0.633848775 
C3 1     0.103659405     0.383183609     0.663390166 
C4 1     0.190973925     0.427142746     0.672029777 
C5 1     0.313502876     0.422994893     0.651639359 
C6 1     0.347231348     0.374286628     0.622436248 
C7 1     0.295177115     0.277759512     0.582747844 
C8 1    -0.023915352     0.388540631     0.685468078 
C9 1     0.406714758     0.469087560     0.660764913 
C10 1     0.327514849     0.339154051     0.393443097 
C11 1     0.365434106     0.391130337     0.370500528 
C12 1     0.283652401     0.422361673     0.337523339 
C13 1     0.163433104     0.400855861     0.327920904 
C14 1     0.123708127     0.348498284     0.350740949 
C15 1     0.205947626     0.318070576     0.383347280 
C16 1     0.415403308     0.307184620     0.427645658 
C17 1     0.323003290     0.477202989     0.312858112 
C18 1    -0.002947160     0.325227445     0.340624718 
C19 1    -0.307283846     0.528438645     0.504543263 
C20 1    -0.311854657     0.487718955     0.545086074 
C21 1    -0.313835824     0.428155945     0.533773574 
C22 1    -0.310979367     0.409977049     0.481337240 
C23 1    -0.306357937     0.450475420     0.439975790 
C24 1    -0.304459058     0.509371569     0.451871305 
C25 1    -0.305925255     0.590601737     0.517547280 
C26 1    -0.319295966     0.384756640     0.576326832 
C27 1    -0.303939489     0.431728721     0.384400701 
C28 1     0.129161516     0.662879111     0.479836904 
C29 1     0.216944771     0.646839074     0.441721947 
C30 1     0.336280132     0.626346443     0.456459635 
C31 1     0.366335885     0.622073212     0.509856225 
C32 1     0.278892520     0.638068221     0.548801312 
C33 1     0.160988865     0.658303660     0.533520484 
C34 1     0.005005130     0.684482879     0.463251860 
C35 1     0.430002326     0.609551203     0.416483664 
C36 1     0.309932450     0.633996663     0.605352830 
C37 1     0.429318529     0.216726319     0.535526155 
C38 1     0.482958636     0.230590111     0.480729516 
C39 1    -0.228703270     0.358792043     0.704633129 
C40 1    -0.333247036     0.352002435     0.663352940 
C41 1     0.483021592     0.555915314     0.695488196 
C42 1     0.437727631     0.616195179     0.678535834 
C43 1     0.461560033     0.552138340     0.291752769 
C44 1     0.510074089     0.597141924     0.331390486 
C45 1    -0.202501950     0.322498472     0.302282739 
C46 1    -0.308473085     0.365428589     0.314817023 
C47 1    -0.306465920     0.689842190     0.499876072 
C48 1    -0.196142560     0.722862139     0.475038893 
N1 2     0.405714025     0.269352713     0.565110480 
N2 2    -0.106195740     0.348795960     0.681271239 
N3 2     0.384057669     0.513311282     0.689198303 
N4 2     0.389053700     0.258144439     0.447723141 
N5 2     0.433311892     0.497823707     0.317881615 
N6 2    -0.080400760     0.349317012     0.309250326 
N7 2    -0.307957340     0.630046724     0.482466545 
N8 2    -0.328400779     0.398404043     0.624858996 
N9 2    -0.311643312     0.378819502     0.370719066 
N10 2    -0.077171791     0.702483248     0.495877139 
N11 2     0.410960143     0.615031528     0.367128747 
N12 2     0.417783532     0.618581368     0.621958120 
H1 3    -0.026168403     0.285073573     0.361937216 
H2 3     0.458737118     0.408438740     0.377596435 
H3 3     0.177815499     0.277539843     0.401501503 
H4 3     0.498371504     0.462543510     0.641468064 
H5 3     0.441154056     0.369922808     0.606216145 
H6 3     0.070155932     0.300492231     0.627457211 
H7 3     0.166138085     0.465339872     0.694681075 
H8 3     0.218834098     0.246342451     0.576328875 
H9 3    -0.043383580     0.429419097     0.706292904 
H10 3    -0.315787562     0.339314277     0.563256379 
H11 3    -0.295709416     0.466832129     0.355188550 
H12 3    -0.314096616     0.501189564     0.586111151 
H13 3    -0.300901428     0.541603296     0.420744303 
H14 3     0.098308899     0.424048539     0.302630552 
H15 3     0.250285689     0.499223535     0.289322272 
H16 3     0.506532873     0.328510997     0.434491576 
H17 3    -0.312396238     0.364273879     0.471437930 
H18 3    -0.303726494     0.600804879     0.560000603 
H19 3     0.194948044     0.649911703     0.399989460 
H20 3     0.457741066     0.606396178     0.522382414 
H21 3     0.091621896     0.670959012     0.562725950 
H22 3    -0.011925238     0.684367758     0.420366978 
H23 3     0.518734251     0.592123946     0.432249448 
H24 3     0.233235781     0.645585337     0.632566090 
H25 3     0.344744378     0.189660909     0.531063813 
H26 3     0.500145554     0.191442004     0.556977530 
H27 3     0.568614385     0.256917473     0.485224949 
H28 3     0.509462540     0.189465838     0.462113177 
H29 3    -0.236612298     0.401697318     0.723316511 
H30 3    -0.243804130     0.325841837     0.735187854 
H31 3    -0.326471308     0.308771170     0.645223685 
H32 3    -0.423653862     0.354788523     0.684049517 
H33 3     0.568798990     0.544789927     0.673355850 
H34 3     0.507323543     0.558112361     0.737538179 
H35 3     0.353034441     0.627687958     0.701240838 
H36 3     0.511916700     0.647316749     0.688558295 
H37 3     0.380209162     0.570131416     0.270443701 
H38 3     0.536657607     0.544164530     0.262963195 
H39 3     0.592595147     0.579483627     0.352130959 
H40 3     0.540462242     0.635282479     0.308936087 
H41 3    -0.211668789     0.309978679     0.260674518 
H42 3    -0.214576306     0.283337105     0.326568363 
H43 3    -0.297486554     0.404224370     0.289958740 
H44 3    -0.397815954     0.344645781     0.304353342 
H45 3    -0.301772911     0.694056586     0.543140243 
H46 3    -0.393687888     0.710443313     0.486393387 
H47 3    -0.201899513     0.719372998     0.431743911 
H48 3    -0.206245695     0.768680024     0.485680217 
END
