# Supplementary material for: Computational modelling of solvent effects in a prolific solvatomorphic porous organic cage
Source: Faraday Discuss. 2018 Apr 16;211(0):383–99. doi: 10.1039/c8fd00031j (PMC6208051; doi:10.1039/c8fd00031j)
Supplement: Supplementary file 3 [file FD-211-C8FD00031J-s003.zip › Experimental_overlaid_unminimized/CC1_oxylene_DCM_overlay.res]

TITL ./CC1_oxylene_DCM/CC1_oxylene_DCM_opt CC1_oxylene_DCM CC1_oxylene_DCM_expand CC1_oxylene_DCM_full CC1_oxylene_DCM mjr0983
CELL  0.7 16.565 10.745 31.067 90.0 92.088 90.0
ZERR 4 0.004 0.003 0.008 0 0.006 0
LATT 1
SYMM 1/2-x,1/2+y,1/2-z
SFAC  C N H
UNIT 192 192 48
FVAR 1.00
C1 1     0.720376451     1.109790515     0.138829447 
C2 1     0.670769408     1.147545112     0.104017394 
C3 1     0.653976347     1.066721691     0.069220412 
C4 1     0.687438710     0.947616761     0.069818270 
C5 1     0.737601020     0.908067591     0.104677615 
C6 1     0.753649109     0.989355133     0.138921224 
C7 1     0.737268494     1.196664116     0.174770005 
C8 1     0.601953472     1.105923252     0.032157274 
C9 1     0.773604621     0.782571363     0.105529700 
C10 1     0.583529775     1.041978211     0.300238265 
C11 1     0.563690263     0.921893755     0.313201670 
C12 1     0.482537468     0.886594907     0.317171960 
C13 1     0.421607322     0.973135090     0.307928454 
C14 1     0.440573017     1.094637765     0.294821402 
C15 1     0.521339679     1.128126027     0.291041699 
C16 1     0.669119714     1.076605566     0.296547963 
C17 1     0.460911016     0.760086965     0.331059077 
C18 1     0.376642366     1.187032970     0.285190342 
C19 1     0.256399566     0.913343309     0.086471699 
C20 1     0.302289384     1.000495659     0.064814602 
C21 1     0.317972219     1.118618160     0.082747764 
C22 1     0.287178250     1.148103365     0.122667136 
C23 1     0.240784222     1.061284666     0.144937495 
C24 1     0.225787254     0.944583490     0.126704433 
C25 1     0.240576156     0.790457447     0.066811395 
C26 1     0.366072797     1.211653926     0.060024073 
C27 1     0.207607607     1.091725352     0.187055685 
C28 1     0.408145545     0.480511684     0.151357397 
C29 1     0.431703837     0.475666962     0.194879325 
C30 1     0.513967558     0.473637884     0.207782559 
C31 1     0.572230721     0.476711999     0.176511616 
C32 1     0.549502620     0.481609302     0.132478964 
C33 1     0.467681159     0.483559035     0.120230486 
C34 1     0.321482321     0.481923810     0.138749216 
C35 1     0.539526971     0.467885655     0.253694784 
C36 1     0.610601706     0.484255417     0.099151426 
C37 1     0.797225022     1.263173222     0.240049419 
C38 1     0.777500477     1.209695358     0.284290479 
C39 1     0.522343857     1.243457105    -0.009364180 
C40 1     0.439154525     1.291445427     0.003287576 
C41 1     0.802983678     0.585013056     0.078778490 
C42 1     0.740744811     0.480015839     0.072541634 
C43 1     0.485234577     0.557021215     0.355181381 
C44 1     0.521658099     0.453620034     0.327813385 
C45 1     0.244371667     1.262620123     0.279567397 
C46 1     0.180349681     1.217934571     0.246055753 
C47 1     0.184567314     0.591143668     0.061563439 
C48 1     0.209144852     0.481649104     0.090993232 
N1 2     0.785084958     1.170356187     0.206510810 
N2 2     0.572716127     1.215240934     0.028571252 
N3 2     0.764657012     0.706009332     0.074413766 
N4 2     0.691562105     1.186228033     0.286943236 
N5 2     0.513549603     0.678505104     0.342004619 
N6 2     0.302011880     1.164516617     0.290010431 
N7 2     0.195951139     0.708889792     0.083834473 
N8 2     0.392553950     1.193097274     0.022577373 
N9 2     0.215662961     1.198473590     0.204526603 
N10 2     0.295826138     0.480186586     0.099597404 
N11 2     0.489583950     0.458743606     0.283759180 
N12 2     0.686135075     0.476592435     0.107996294 
H1 3     0.397878185     1.277929248     0.273686333 
H2 3     0.610443518     0.853461129     0.320514098 
H3 3     0.537761846     1.221260503     0.280985395 
H4 3     0.809506215     0.759403614     0.135005755 
H5 3     0.792153925     0.961334043     0.166257743 
H6 3     0.644256787     1.239979586     0.103080776 
H7 3     0.675505627     0.883243126     0.043401021 
H8 3     0.705889981     1.286949955     0.172232926 
H9 3     0.590286973     1.034015542     0.007411120 
H10 3     0.377269353     1.299425998     0.077597261 
H11 3     0.174666537     1.015615032     0.202457635 
H12 3     0.326698355     0.978927467     0.033713110 
H13 3     0.190167902     0.875724360     0.143170005 
H14 3     0.358438189     0.948470571     0.310712973 
H15 3     0.395616165     0.740772129     0.331594090 
H16 3     0.712837485     1.000954344     0.302974257 
H17 3     0.298335217     1.238569886     0.137287514 
H18 3     0.269784004     0.773896380     0.036020251 
H19 3     0.387061185     0.473240335     0.219610294 
H20 3     0.636177344     0.475252683     0.185535329 
H21 3     0.448376524     0.487328002     0.086474238 
H22 3     0.279961510     0.483834616     0.165663781 
H23 3     0.605295732     0.471255622     0.260347346 
H24 3     0.586404410     0.492662219     0.065761779 
H25 3     0.761191113     1.348068772     0.234051287 
H26 3     0.861331145     1.289466158     0.241218764 
H27 3     0.814438367     1.125870375     0.290571800 
H28 3     0.794629856     1.279711451     0.308702259 
H29 3     0.514214126     1.162979887    -0.031094618 
H30 3     0.551806659     1.317982208    -0.027195028 
H31 3     0.447254364     1.373053344     0.024506584 
H32 3     0.406573213     1.321781694    -0.026294088 
H33 3     0.835601964     0.572850893     0.110057105 
H34 3     0.846829094     0.576122611     0.053281757 
H35 3     0.708973196     0.491104543     0.040979815 
H36 3     0.773875122     0.391508469     0.072285959 
H37 3     0.418846945     0.549179685     0.353470372 
H38 3     0.505855448     0.541841791     0.388766759 
H39 3     0.588080093     0.460298068     0.330050322 
H40 3     0.504148751     0.363941817     0.341631400 
H41 3     0.213157536     1.286479118     0.309040725 
H42 3     0.273272977     1.347711003     0.267655297 
H43 3     0.150599043     1.133914901     0.258250151 
H44 3     0.134571926     1.291448514     0.242328599 
H45 3     0.218244987     0.585666479     0.031668128 
H46 3     0.119978472     0.581137707     0.053022658 
H47 3     0.174579601     0.486074876     0.120608905 
H48 3     0.192491972     0.395322438     0.073956390 
END
