# Supplementary material for: Computational modelling of solvent effects in a prolific solvatomorphic porous organic cage
Source: Faraday Discuss. 2018 Apr 16;211(0):383–99. doi: 10.1039/c8fd00031j (PMC6208051; doi:10.1039/c8fd00031j)
Supplement: Supplementary file 3 [file FD-211-C8FD00031J-s003.zip › Experimental_overlaid_unminimized/CC1_Pentane_overlay.res]

TITL ./CC1_Pentane/CC1_Pentane_opt_cage1 CC1_Pentane CC1_Pentane_expand CC1_Pentane_full CC1_Pentane tm4692m
CELL  0.7 21.2954 21.2954 21.3511 90.0 90.0 120.0
ZERR 6 0.0013 0.0013 0.0013 0 0 0
LATT -1
SYMM 2/3+x,1/3+y,1/3+z
SYMM 1/3+x,2/3+y,2/3+z
SFAC  C N H
UNIT 288 288 72
FVAR 1.00
C1 1    -0.037027386    -0.075646828     0.662855765 
C2 1    -0.076181632    -0.039202828     0.662832632 
C3 1    -0.156083276    -0.080991959     0.664608122 
C4 1    -0.273296263    -0.097545220     0.662461330 
C5 1    -0.305328440    -0.063041212     0.705785841 
C6 1    -0.238336026     0.002841611     0.792360011 
C7 1    -0.208129938     0.014952807     0.856234586 
C8 1    -0.227909432    -0.041980289     0.898619780 
C9 1    -0.198005721    -0.028157254     0.959038357 
C10 1    -0.148128215     0.042990863     0.976730503 
C11 1    -0.127728941     0.100710012     0.934856640 
C12 1    -0.158115945     0.085967273     0.874870617 
C13 1    -0.218200023    -0.087077331     1.004866140 
C14 1    -0.280850115    -0.205708522     1.042918670 
C15 1    -0.075574337     0.176088354     0.952666030 
C16 1     0.002303988     0.270040602     1.019242042 
C17 1     0.075666764     0.038600754     0.662852129 
C18 1     0.039222327    -0.036997917     0.662839566 
C19 1     0.081016701    -0.075104768     0.664621108 
C20 1     0.097594896    -0.175747315     0.662463553 
C21 1     0.063105533    -0.242273317     0.705799722 
C22 1    -0.002817746    -0.241186302     0.792351590 
C23 1    -0.014953022    -0.223098128     0.856220955 
C24 1     0.041969441    -0.185934652     0.898613410 
C25 1     0.028129276    -0.169867055     0.959030622 
C26 1    -0.043025431    -0.191155431     0.976713657 
C27 1    -0.100734641    -0.228479646     0.934830392 
C28 1    -0.085975186    -0.244117313     0.874847602 
C29 1     0.087043962    -0.131135726     1.004862297 
C30 1     0.205676771    -0.075141605     1.042915411 
C31 1    -0.176115290    -0.251701689     0.952630899 
C32 1    -0.270063226    -0.267752762     1.019207540 
C33 1    -0.038579843     0.037046228     0.662846065 
C34 1     0.037018714     0.076202219     0.662831648 
C35 1     0.075118357     0.156103072     0.664611108 
C36 1     0.175740650     0.273334258     0.662470401 
C37 1     0.242281168     0.305389161     0.705790269 
C38 1     0.241169533     0.238366692     0.792343185 
C39 1     0.223073402     0.208145328     0.856212441 
C40 1     0.185915164     0.227913109     0.898603683 
C41 1     0.169835199     0.197998545     0.959018251 
C42 1     0.191108360     0.148120138     0.976700612 
C43 1     0.228430209     0.127730024     0.934820153 
C44 1     0.244077082     0.158130559     0.874839009 
C45 1     0.131117057     0.218191967     1.004855159 
C46 1     0.075149638     0.280844335     1.042930177 
C47 1     0.251648099     0.075568427     0.952621690 
C48 1     0.267717943    -0.002312672     1.019200691 
N1 2    -0.195113020    -0.051577819     0.658353421 
N2 2    -0.281096367    -0.059751895     0.769880493 
N3 2    -0.265582408    -0.152835484     0.993833222 
N4 2    -0.048493139     0.193962469     1.007371879 
N5 2     0.051615467    -0.143545573     0.658351242 
N6 2     0.059787864    -0.221324500     0.769886097 
N7 2     0.152806122    -0.112743990     0.993827885 
N8 2    -0.193988329    -0.242482324     1.007333051 
N9 2     0.143559962     0.195154833     0.658353459 
N10 2     0.221347339     0.281143843     0.769883248 
N11 2     0.112740229     0.265575436     0.993831927 
N12 2     0.242442480     0.048488131     1.007327884 
H1 3    -0.064623558    -0.134481976     0.663468748 
H2 3    -0.179964969    -0.139781339     0.672092412 
H3 3    -0.289930106    -0.152842909     0.678607339 
H4 3    -0.296243356    -0.101623121     0.615552020 
H5 3    -0.290713636    -0.009181731     0.687058088 
H6 3    -0.364593597    -0.097028185     0.704701124 
H7 3    -0.221189084     0.052541550     0.764701568 
H8 3    -0.266601397    -0.097045994     0.884797713 
H9 3    -0.124400072     0.054839861     1.023280738 
H10 3    -0.142626312     0.130372375     0.841976912 
H11 3    -0.189515824    -0.070106059     1.050087000 
H12 3    -0.338032817    -0.229189683     1.056327435 
H13 3    -0.247444231    -0.181672475     1.085106716 
H14 3    -0.061635981     0.216586089     0.915212890 
H15 3    -0.020514515     0.288497088     1.056248741 
H16 3     0.011840698     0.304340566     0.977654517 
H17 3     0.134502134     0.069837167     0.663458827 
H18 3     0.139803175    -0.040191670     0.672118996 
H19 3     0.152893527    -0.137071347     0.678599809 
H20 3     0.101669967    -0.194626714     0.615558025 
H21 3     0.009257251    -0.281541646     0.687066885 
H22 3     0.097114629    -0.267527702     0.704735899 
H23 3    -0.052507284    -0.273764741     0.764687589 
H24 3     0.097040091    -0.169548478     0.884798601 
H25 3    -0.054888429    -0.179289074     1.023263285 
H26 3    -0.130373284    -0.273044255     0.841949765 
H27 3     0.070068749    -0.119430180     1.050084154 
H28 3     0.229155810    -0.108845306     1.056323435 
H29 3     0.181639749    -0.065773570     1.085103668 
H30 3    -0.216609310    -0.278254965     0.915174794 
H31 3    -0.288524555    -0.309037483     1.056206256 
H32 3    -0.304368795    -0.292501091     0.977620000 
H33 3    -0.069819468     0.064641762     0.663448818 
H34 3     0.040195928     0.179967277     0.672101634 
H35 3     0.137055469     0.289934863     0.678628070 
H36 3     0.194594933     0.296292273     0.615562012 
H37 3     0.281540521     0.290799514     0.687053247 
H38 3     0.267535919     0.364652021     0.704711483 
H39 3     0.273715632     0.221220312     0.764674459 
H40 3     0.169541091     0.266607567     0.884790614 
H41 3     0.179232581     0.124385389     1.023248149 
H42 3     0.273001352     0.142654489     0.841942578 
H43 3     0.119411860     0.189508268     1.050075460 
H44 3     0.108849067     0.338030786     1.056328502 
H45 3     0.065805488     0.247448937     1.085120970 
H46 3     0.278189179     0.061616525     0.915162217 
H47 3     0.309009795     0.020517884     1.056193151 
H48 3     0.292459627    -0.011872588     0.977610113 
C1 1     0.591582199     0.307209447     0.491903918 
C2 1     0.617765387     0.258867011     0.491952403 
C3 1     0.692762853     0.284369319     0.491939122 
C4 1     0.741104718     0.358894353     0.491973596 
C5 1     0.715603530     0.408390308     0.491920519 
C6 1     0.641077931     0.382206721     0.491930722 
C7 1     0.512693045     0.278957481     0.491611430 
C8 1     0.721017527     0.233734718     0.491662534 
C9 1     0.766243320     0.487278767     0.491642426 
C10 1     0.446326228     0.324544215     0.705490589 
C11 1     0.484312482     0.380474468     0.748294542 
C12 1     0.499834165     0.365674023     0.808738559 
C13 1     0.476877922     0.294149837     0.825650647 
C14 1     0.438499089     0.237101165     0.783050376 
C15 1     0.423560895     0.252707574     0.723303423 
C16 1     0.430508368     0.341597289     0.642550583 
C17 1     0.539635614     0.424351370     0.854456239 
C18 1     0.413653153     0.161262322     0.800564944 
C19 1     0.762914439     0.201388996     0.783075874 
C20 1     0.747302403     0.170860133     0.723321893 
C21 1     0.675463110     0.121805274     0.705505434 
C22 1     0.619535239     0.103870569     0.748309101 
C23 1     0.634341081     0.134171567     0.808761251 
C24 1     0.705869253     0.182715697     0.825680815 
C25 1     0.838756571     0.252379148     0.800583805 
C26 1     0.658403359     0.088944402     0.642561686 
C27 1     0.575660443     0.115303421     0.854474661 
C28 1     0.865846701     0.500170914     0.808767260 
C29 1     0.817280424     0.523127876     0.825683232 
C30 1     0.798601911     0.561498200     0.783080466 
C31 1     0.829143255     0.576436083     0.723332273 
C32 1     0.878214633     0.553671476     0.705517009 
C33 1     0.896159979     0.515686285     0.748319707 
C34 1     0.884720819     0.460359411     0.854477028 
C35 1     0.747600532     0.586335434     0.800589271 
C36 1     0.911094579     0.569498200     0.642580831 
C37 1     0.406753717     0.286152960     0.488479030 
C38 1     0.380818844     0.316007523     0.541847249 
C39 1     0.713843181     0.120613208     0.488508080 
C40 1     0.683982417     0.064811036     0.541867623 
C41 1     0.879378108     0.593214260     0.488497837 
C42 1     0.935168892     0.619148743     0.541864931 
C43 1     0.597896716     0.543506811     0.891719516 
C44 1     0.670960986     0.604403331     0.867209822 
C45 1     0.395591649     0.066563857     0.867195659 
C46 1     0.456495650     0.054417903     0.891720281 
C47 1     0.933465865     0.329038000     0.867193891 
C48 1     0.945616110     0.402090241     0.891719390 
N1 2     0.485186681     0.319987711     0.488509162 
N2 2     0.679994400     0.165198694     0.488532012 
N3 2     0.834779131     0.514781447     0.488532977 
N4 2     0.393049374     0.292887322     0.602318092 
N5 2     0.559041707     0.490333254     0.843146072 
N6 2     0.422343942     0.142888837     0.855245085 
N7 2     0.857140615     0.279456697     0.855258617 
N8 2     0.707111782     0.100147193     0.602342992 
N9 2     0.509676888     0.068742933     0.843152577 
N10 2     0.931291031     0.440949223     0.843154685 
N11 2     0.720522659     0.577637148     0.855264366 
N12 2     0.899825395     0.606935326     0.602338491 
H1 3     0.386438593     0.121092850     0.763017972 
H2 3     0.502547972     0.436440749     0.735828484 
H3 3     0.394039876     0.209758825     0.689447974 
H4 3     0.740670482     0.521208749     0.493931054 
H5 3     0.619847658     0.419155662     0.491893411 
H6 3     0.580815697     0.200687957     0.491933366 
H7 3     0.799283712     0.380124560     0.491973165 
H8 3     0.478767160     0.219454751     0.493912523 
H9 3     0.780518609     0.259312765     0.494000597 
H10 3     0.600245744     0.053349651     0.632638473 
H11 3     0.592835990     0.144062994     0.899633848 
H12 3     0.790249558     0.184293515     0.689463348 
H13 3     0.718896201     0.206942677     0.872027906 
H14 3     0.488101109     0.281125965     0.871990594 
H15 3     0.551238818     0.407174416     0.899606075 
H16 3     0.453021865     0.399750399     0.632639472 
H17 3     0.563565136     0.066164293     0.735836491 
H18 3     0.878918287     0.265339275     0.763028882 
H19 3     0.793038059     0.511907886     0.872025003 
H20 3     0.815711506     0.605955107     0.689477999 
H21 3     0.933886026     0.497445990     0.735851966 
H22 3     0.855962317     0.448770878     0.899637038 
H23 3     0.734671595     0.613575217     0.763046550 
H24 3     0.946713472     0.546961168     0.632665072 
H25 3     0.379332251     0.226602077     0.492208092 
H26 3     0.390304543     0.299712322     0.444077004 
H27 3     0.407406870     0.375459903     0.537559710 
H28 3     0.322177444     0.293576435     0.536138604 
H29 3     0.773392293     0.152753963     0.492250441 
H30 3     0.700303422     0.090616206     0.444100731 
H31 3     0.624529058     0.031957810     0.537582225 
H32 3     0.706403212     0.028593806     0.536145783 
H33 3     0.847248709     0.620635809     0.492227977 
H34 3     0.909383633     0.609661437     0.444094347 
H35 3     0.968027553     0.592554199     0.537583976 
H36 3     0.971385852     0.677788433     0.536152976 
H37 3     0.607189973     0.519497051     0.933956416 
H38 3     0.565173732     0.568045865     0.905225855 
H39 3     0.661569361     0.629147641     0.825529185 
H40 3     0.694812069     0.646071468     0.903829953 
H41 3     0.353914242     0.048740278     0.903807876 
H42 3     0.370864444     0.032425337     0.825513482 
H43 3     0.480495743     0.087729233     0.933954705 
H44 3     0.431969255    -0.002840998     0.905233661 
H45 3     0.967596048     0.338446583     0.825505953 
H46 3     0.951302665     0.305193172     0.903803606 
H47 3     0.912306158     0.392778123     0.933954588 
H48 3     1.002876408     0.434817057     0.905230910 
END
