# Supplementary material for: Computational modelling of solvent effects in a prolific solvatomorphic porous organic cage
Source: Faraday Discuss. 2018 Apr 16;211(0):383–99. doi: 10.1039/c8fd00031j (PMC6208051; doi:10.1039/c8fd00031j)
Supplement: Supplementary file 3 [file FD-211-C8FD00031J-s003.zip › Experimental_overlaid_unminimized/CC1_pxylene_overlay.res]

TITL ./optimised/CC1_pxylene/CC1_pxylene_opt_invert CC1_pxylene CC1_pxylene_expand CC1_pxylene_full CC1_pxylene 00000001
CELL  0.7 20.8245 10.8245 12.8715 90.0 98.4436 90.0
ZERR 2 0.00000 0.00000 0.00000 0 0.00000 0
LATT -1
SYMM -x,1/2+y,-z
SFAC  C H N
UNIT 96 96 24
FVAR 1.00
C1 1     0.199062053    -0.090373377     0.824588291 
C2 1     0.231998619    -0.089767502     0.927067805 
C3 1     0.300241607    -0.092157415     0.946376176 
C4 1     0.334986185    -0.094968153     0.861675073 
C5 1     0.302523438    -0.095626079     0.757829903 
C6 1     0.234843722    -0.093237471     0.740050818 
C7 1     0.127498954    -0.088430488     0.806669580 
C8 1     0.335533721    -0.092187936     1.054407071 
C9 1     0.338782891    -0.099209163     0.667735994 
C10 1     0.060390109     0.333823433     0.671294767 
C11 1     0.088935970     0.416028637     0.608275911 
C12 1     0.107421681     0.535198499     0.644635048 
C13 1     0.096999763     0.570757756     0.744948555 
C14 1     0.068257357     0.488989547     0.809509460 
C15 1     0.050219349     0.371161675     0.772270420 
C16 1     0.041212199     0.209686119     0.630973825 
C17 1     0.137336533     0.623042435     0.578462832 
C18 1     0.056711958     0.525882070     0.915465636 
C19 1     0.386696294     0.482221789     1.137249775 
C20 1     0.375350804     0.365472243     1.176612189 
C21 1     0.313556700     0.333178343     1.199661842 
C22 1     0.263319325     0.419321099     1.182590088 
C23 1     0.273937335     0.537471708     1.142928672 
C24 1     0.335495473     0.568016256     1.120494202 
C25 1     0.452035414     0.513767744     1.114276624 
C26 1     0.301125103     0.210227383     1.241792563 
C27 1     0.221250843     0.629438939     1.125085270 
C28 1     0.438874540     0.523485188     0.722077975 
C29 1     0.388726797     0.557451945     0.643220663 
C30 1     0.363790962     0.472988157     0.564475402 
C31 1     0.389704202     0.354100824     0.565927228 
C32 1     0.440290924     0.318344337     0.644898230 
C33 1     0.464462509     0.403210680     0.722389655 
C34 1     0.464288268     0.614104737     0.803332559 
C35 1     0.311007843     0.508137498     0.480449781 
C36 1     0.468255731     0.193094666     0.646859737 
C37 1     0.024161789    -0.092276664     0.707177257 
C38 1    -0.004562242     0.012876276     0.634747260 
C39 1     0.346559278    -0.095600037     1.237731296 
C40 1     0.327682281     0.011626676     1.305312989 
C41 1     0.430931336    -0.110549640     0.584095569 
C42 1     0.481619363    -0.007234925     0.585739051 
C43 1     0.175259502     0.692368721     0.426565824 
C44 1     0.235533162     0.640893769     0.385575874 
C45 1     0.055656452     0.659907585     1.057579419 
C46 1     0.116777673     0.707115096     1.127714637 
C47 1     0.532426067     0.641095330     1.062972977 
C48 1     0.532986882     0.687466806     0.950342411 
N1 3     0.094391550    -0.094856380     0.715387553 
N2 3     0.306831945    -0.095794679     1.135200651 
N3 3     0.400418369    -0.107598737     0.678422932 
N4 3     0.012075189     0.132370749     0.682301090 
N5 3     0.145326050     0.598742733     0.484372721 
N6 3     0.069069699     0.633930501     0.952273140 
N7 3     0.466504524     0.620516724     1.083078622 
N8 3     0.345523764     0.129509299     1.264106610 
N9 3     0.164830367     0.609755116     1.148670228 
N10 3     0.512055182     0.591132490     0.874496495 
N11 3     0.287342672     0.616793850     0.471526126 
N12 3     0.450656981     0.113132471     0.575748861 
H1 2     0.036143803     0.453421474     0.960918869 
H2 2     0.097368602     0.389710875     0.529992372 
H3 2     0.027941189     0.306099694     0.820392013 
H4 2     0.308773534    -0.094884609     0.589817488 
H5 2     0.208495502    -0.093672326     0.660717734 
H6 2     0.205635639    -0.087576339     0.993842703 
H7 2     0.387695341    -0.096836405     0.874233444 
H8 2     0.104306529    -0.081704652     0.878109635 
H9 2     0.388870631    -0.089577483     1.060739150 
H10 2     0.250531116     0.192861630     1.253475312 
H11 2     0.234103568     0.717413147     1.090267358 
H12 2     0.413963023     0.297379690     1.190308043 
H13 2     0.345092982     0.658536498     1.089805467 
H14 2     0.110786555     0.662175479     0.775069230 
H15 2     0.152127665     0.712201282     0.615867152 
H16 2     0.053470356     0.188254592     0.552515798 
H17 2     0.215121067     0.396925812     1.199662740 
H18 2     0.487966293     0.438462969     1.126537191 
H19 2     0.368035719     0.649667618     0.641024679 
H20 2     0.371404036     0.286971096     0.506143632 
H21 2     0.503494852     0.378161094     0.784313505 
H22 2     0.439279223     0.704105182     0.798045735 
H23 2     0.293483968     0.433775771     0.424967702 
H24 2     0.505989717     0.173227316     0.714177385 
H25 2     0.007275218    -0.082887269     0.784042704 
H26 2     0.005289025    -0.179762205     0.671804571 
H27 2     0.011525745     0.002407567     0.557369251 
H28 2    -0.057636244     0.003525620     0.623930188 
H29 2     0.398925158    -0.090374657     1.233099117 
H30 2     0.337423104    -0.182148564     1.277607282 
H31 2     0.275511620     0.005344835     1.311226764 
H32 2     0.354950641     0.000659808     1.384521819 
H33 2     0.395664693    -0.103076072     0.511616261 
H34 2     0.456383946    -0.199201049     0.582271649 
H35 2     0.517446810    -0.015831146     0.657448817 
H36 2     0.507092041    -0.020720600     0.517703796 
H37 2     0.188854916     0.775997379     0.473547816 
H38 2     0.140068015     0.719201397     0.358220099 
H39 2     0.221736749     0.558347199     0.337272936 
H40 2     0.252602338     0.711571074     0.334856161 
H41 2     0.019020170     0.733502626     1.052219429 
H42 2     0.036446641     0.579093343     1.095084471 
H43 2     0.135428809     0.789054768     1.090981183 
H44 2     0.102506177     0.735676613     1.202941697 
H45 2     0.563027659     0.557865693     1.076273520 
H46 2     0.554123101     0.713422296     1.116850629 
H47 2     0.503171249     0.771754000     0.937547153 
H48 2     0.583241475     0.711996475     0.942642533 
END
