# Supplementary material for: Computational modelling of solvent effects in a prolific solvatomorphic porous organic cage
Source: Faraday Discuss. 2018 Apr 16;211(0):383–99. doi: 10.1039/c8fd00031j (PMC6208051; doi:10.1039/c8fd00031j)
Supplement: Supplementary file 3 [file FD-211-C8FD00031J-s003.zip › Experimental_overlaid_unminimized/CC1_TCM_overlay.res]

TITL ./CC1_TCM/CC1_TCM_opt_cage1 CC1_TCM CC1_TCM_expand CC1_TCM_full CC1_TCM jtj712
CELL  0.7 24.3478 24.3478 24.3478 90.0 90.0 90.0
ZERR 8 0.0005 0.0005 0.0005 0 0 0
LATT -4
SFAC  C N H
UNIT 384 384 96
FVAR 1.00
C1 1     0.600222393     0.321347516     0.659131915 
C2 1     0.632763729     0.308475042     0.613790437 
C3 1     0.678653699     0.340847777     0.600252873 
C4 1     0.691519670     0.386195107     0.632787769 
C5 1     0.659127848     0.399752987     0.678658182 
C6 1     0.613767606     0.367230388     0.691511459 
C7 1     0.552206933     0.286848436     0.672204175 
C8 1     0.713161503     0.327769844     0.552245655 
C9 1     0.672209813     0.447761247     0.713163339 
C10 1     0.600241603     0.178669604     0.840847352 
C11 1     0.632766978     0.191535459     0.886202419 
C12 1     0.678653214     0.159161813     0.899748784 
C13 1     0.691525058     0.113814510     0.867215582 
C14 1     0.659146327     0.100260646     0.821335207 
C15 1     0.613795049     0.132789461     0.808467818 
C16 1     0.552232380     0.213171837     0.827761526 
C17 1     0.713151009     0.172234243     0.947763626 
C18 1     0.672224732     0.052243824     0.786840939 
C19 1     0.899766206     0.178655355     0.659144889 
C20 1     0.867225167     0.191532681     0.613804090 
C21 1     0.821336047     0.159162047     0.600261267 
C22 1     0.808468678     0.113811241     0.632791255 
C23 1     0.840856491     0.100252030     0.678663829 
C24 1     0.886217788     0.132771681     0.691521216 
C25 1     0.947783341     0.213151859     0.672216957 
C26 1     0.786824129     0.172253530     0.552260618 
C27 1     0.827776926     0.052241143     0.713165466 
C28 1     0.899767011     0.321338059     0.840854285 
C29 1     0.867237761     0.308464204     0.886203842 
C30 1     0.821352465     0.340837618     0.899755427 
C31 1     0.808481246     0.386188803     0.867228016 
C32 1     0.840858365     0.399744639     0.821346662 
C33 1     0.886213414     0.367221215     0.808479000 
C34 1     0.947779456     0.286840015     0.827770025 
C35 1     0.786852836     0.327755143     0.947767244 
C36 1     0.827777286     0.447758634     0.786849776 
C37 1     0.473336560     0.260945925     0.720415491 
C38 1     0.473342682     0.239046602     0.779570436 
C39 1     0.739062838     0.279582634     0.473363486 
C40 1     0.760956246     0.220424620     0.473357434 
C41 1     0.720416030     0.526636159     0.739057049 
C42 1     0.779571923     0.526630942     0.760953756 
C43 1     0.739049220     0.220416805     1.026648179 
C44 1     0.760966786     0.279565087     1.026652450 
C45 1     0.720420654    -0.026641035     0.760961775 
C46 1     0.779575373    -0.026633328     0.739063676 
C47 1     1.026659805     0.239051783     0.720413385 
C48 1     1.026655625     0.260950442     0.779568801 
N1 2     0.519286844     0.297801341     0.711366384 
N2 2     0.702198426     0.288625037     0.519307951 
N3 2     0.711368442     0.480683609     0.702204166 
N4 2     0.519302988     0.202201653     0.788612022 
N5 2     0.702191775     0.211384556     0.980695741 
N6 2     0.711372618     0.019313081     0.797813955 
N7 2     0.980715176     0.202188943     0.711366660 
N8 2     0.797814381     0.211375803     0.519305376 
N9 2     0.788614473     0.019321784     0.702211372 
N10 2     0.980701754     0.297802825     0.788612479 
N11 2     0.797816745     0.288602365     0.980695090 
N12 2     0.788616160     0.480678130     0.797808369 
H1 3     0.645467380     0.046468208     0.750793012 
H2 3     0.623277087     0.226708911     0.911932471 
H3 3     0.588069976     0.123307928     0.773288608 
H4 3     0.645437480     0.453546806     0.749198351 
H5 3     0.588030854     0.376718225     0.726680390 
H6 3     0.623283923     0.273297356     0.588062718 
H7 3     0.726706766     0.411913464     0.623318286 
H8 3     0.546429907     0.250808948     0.645435798 
H9 3     0.749218507     0.354519169     0.546489188 
H10 3     0.750766546     0.145506361     0.546498717 
H11 3     0.854548473     0.046457282     0.749201546 
H12 3     0.876702665     0.226715782     0.588082785 
H13 3     0.911951377     0.123279127     0.726690774 
H14 3     0.726706926     0.088092618     0.876695873 
H15 3     0.749196680     0.145472529     0.953532571 
H16 3     0.546443150     0.249206776     0.854533050 
H17 3     0.773281727     0.088094410     0.623316786 
H18 3     0.953548221     0.249204245     0.645463248 
H19 3     0.876722155     0.273283834     0.911926276 
H20 3     0.773300364     0.411910918     0.876711483 
H21 3     0.911939850     0.376709209     0.773302896 
H22 3     0.953565495     0.250801301     0.854537562 
H23 3     0.750818166     0.354528146     0.953553055 
H24 3     0.854537754     0.453534984     0.750804056 
H25 3     0.472914174     0.226037227     0.691592102 
H26 3     0.435271394     0.284406802     0.714501000 
H27 3     0.472918997     0.273956370     0.808392719 
H28 3     0.435282820     0.215578947     0.785492010 
H29 3     0.773974124     0.308403102     0.472956973 
H30 3     0.715609680     0.285511423     0.435295829 
H31 3     0.726043275     0.191606141     0.472942803 
H32 3     0.784411566     0.214504296     0.435290041 
H33 3     0.691593881     0.527057377     0.773966930 
H34 3     0.714498494     0.564700632     0.715595920 
H35 3     0.808394664     0.527047566     0.726044520 
H36 3     0.785497247     0.564693404     0.784416107 
H37 3     0.773948773     0.191582121     1.027065769 
H38 3     0.715585775     0.214501432     1.064711501 
H39 3     0.726067396     0.308399644     1.027079479 
H40 3     0.784435207     0.285473034     1.064713950 
H41 3     0.714503653    -0.064704352     0.784424732 
H42 3     0.691597965    -0.027062350     0.726052749 
H43 3     0.808399774    -0.027050040     0.773971743 
H44 3     0.785501726    -0.064694852     0.715599868 
H45 3     1.027073340     0.273960754     0.691590063 
H46 3     1.064728293     0.215597300     0.714495188 
H47 3     1.027073692     0.226041413     0.808391674 
H48 3     1.064719189     0.284412562     0.785489797 
C1 1     0.409132095     0.149778626     0.428658810 
C2 1     0.363790440     0.117237620     0.441531479 
C3 1     0.350252102     0.071348041     0.409158506 
C4 1     0.382786406     0.058482127     0.363810737 
C5 1     0.428656988     0.090873620     0.350252656 
C6 1     0.441511035     0.136233475     0.382775496 
C7 1     0.422205171     0.197793682     0.463158151 
C8 1     0.302244691     0.036840591     0.422236646 
C9 1     0.463161522     0.077791714     0.302243935 
C10 1     0.590849007     0.149756527     0.571334863 
C11 1     0.636203630     0.117230823     0.558468277 
C12 1     0.649749892     0.071344197     0.590841408 
C13 1     0.617217036     0.058472296     0.636188936 
C14 1     0.571337112     0.090851355     0.649743536 
C15 1     0.558469819     0.136203019     0.617215225 
C16 1     0.577763283     0.197766153     0.536833160 
C17 1     0.697764269     0.036846049     0.577768203 
C18 1     0.536843216     0.077772891     0.697760602 
C19 1     0.409143685    -0.149766338     0.571348506 
C20 1     0.363803064    -0.117224762     0.558471911 
C21 1     0.350261015    -0.071335775     0.590843060 
C22 1     0.382791595    -0.058469084     0.636193640 
C23 1     0.428663999    -0.090857444     0.649752115 
C24 1     0.441520616    -0.136218600     0.617231960 
C25 1     0.422214937    -0.197783319     0.536851474 
C26 1     0.302260560    -0.036823293     0.577752352 
C27 1     0.463166258    -0.077778598     0.697762757 
C28 1     0.590851603    -0.149767725     0.428663946 
C29 1     0.636201603    -0.117239012     0.441537605 
C30 1     0.649753291    -0.071353584     0.409164431 
C31 1     0.617225534    -0.058481688     0.363813684 
C32 1     0.571343730    -0.090858259     0.350258051 
C33 1     0.558475972    -0.136213447     0.382781233 
C34 1     0.577767241    -0.197780323     0.463161729 
C35 1     0.697765572    -0.036854520     0.422246699 
C36 1     0.536846473    -0.077776461     0.302244517 
C37 1     0.470417508     0.276663385     0.489060818 
C38 1     0.529572679     0.276656520     0.510959536 
C39 1     0.223362774     0.010939620     0.470424448 
C40 1     0.223357125    -0.010954266     0.529582282 
C41 1     0.489053955     0.029585888     0.223368363 
C42 1     0.510950096    -0.029570214     0.223372871 
C43 1     0.776648075     0.010947474     0.529584623 
C44 1     0.776651524    -0.010969613     0.470436161 
C45 1     0.510964408     0.029576579     0.776645329 
C46 1     0.489065744    -0.029577930     0.776637359 
C47 1     0.470410343    -0.276660032     0.510950409 
C48 1     0.529565532    -0.276656240     0.489051146 
N1 2     0.461367580     0.230713486     0.452205117 
N2 2     0.269307497     0.047803666     0.461381878 
N3 2     0.452201634     0.038633456     0.269321364 
N4 2     0.538614207     0.230695830     0.547804014 
N5 2     0.730696082     0.047805284     0.538617644 
N6 2     0.547816199     0.038624635     0.730690911 
N7 2     0.461364439    -0.230715616     0.547813719 
N8 2     0.269304809    -0.047812914     0.538630326 
N9 2     0.452212879    -0.038616306     0.730682549 
N10 2     0.538609267    -0.230702158     0.452199048 
N11 2     0.730693719    -0.047819060     0.461399050 
N12 2     0.547805098    -0.038615174     0.269325231 
H1 3     0.500795605     0.104530541     0.703536806 
H2 3     0.661933408     0.126720753     0.523294641 
H3 3     0.523290953     0.161928351     0.626697329 
H4 3     0.499196730     0.104563749     0.296458229 
H5 3     0.476680112     0.161969968     0.373287511 
H6 3     0.338063176     0.126717387     0.476709506 
H7 3     0.373316320     0.023295330     0.338092189 
H8 3     0.395437222     0.203570673     0.499197959 
H9 3     0.296487602     0.000783859     0.395487083 
H10 3     0.296499280    -0.000765871     0.604499876 
H11 3     0.499202142    -0.104550535     0.703546029 
H12 3     0.338081305    -0.126701730     0.523288996 
H13 3     0.476690026    -0.161952602     0.626723942 
H14 3     0.626697258     0.023290130     0.661910442 
H15 3     0.703533146     0.000800106     0.604529562 
H16 3     0.604534488     0.203555420     0.500797995 
H17 3     0.373317728    -0.023282251     0.661910856 
H18 3     0.395460800    -0.203547651     0.500799314 
H19 3     0.661924310    -0.126723936     0.476717634 
H20 3     0.626709070    -0.023300689     0.338091762 
H21 3     0.523299525    -0.161939470     0.373293387 
H22 3     0.604535096    -0.203566909     0.499200122 
H23 3     0.703551450    -0.000819688     0.395473933 
H24 3     0.500800438    -0.104536538     0.296468315 
H25 3     0.441594484     0.277085763     0.523969814 
H26 3     0.464503137     0.314728797     0.465600314 
H27 3     0.558394604     0.277080213     0.476049477 
H28 3     0.535494859     0.314716135     0.534427444 
H29 3     0.222955629    -0.023971429     0.441603697 
H30 3     0.185295280     0.034393189     0.464496240 
H31 3     0.222943126     0.023958475     0.558401051 
H32 3     0.185289569    -0.034409270     0.535502801 
H33 3     0.523964107     0.058407707     0.222947025 
H34 3     0.465592488     0.035503956     0.185304179 
H35 3     0.476040581    -0.058392617     0.222956366 
H36 3     0.534411997    -0.035495453     0.185310120 
H37 3     0.777065629    -0.023952316     0.558419015 
H38 3     0.814711681     0.034410508     0.535499800 
H39 3     0.777078588     0.023930005     0.441601887 
H40 3     0.814712738    -0.034438350     0.464527632 
H41 3     0.534427816     0.035493048     0.814708454 
H42 3     0.476055662     0.058399598     0.777067237 
H43 3     0.523973540    -0.058402668     0.777053477 
H44 3     0.465602274    -0.035504367     0.814699074 
H45 3     0.441586656    -0.277073010     0.476041730 
H46 3     0.464492026    -0.314728653     0.534404639 
H47 3     0.558388762    -0.277074865     0.523959876 
H48 3     0.535485921    -0.314719671     0.465588652 
END
