# Supplementary material for: Computational modelling of solvent effects in a prolific solvatomorphic porous organic cage
Source: Faraday Discuss. 2018 Apr 16;211(0):383–99. doi: 10.1039/c8fd00031j (PMC6208051; doi:10.1039/c8fd00031j)
Supplement: Supplementary file 4 [file FD-211-C8FD00031J-s004.zip]

Archive with 12 entries (12 files):
- MC Fig/1.res
- MC Fig/CC1_Dioxane.Dioxane.opt.24.01.9430.pc.first.res_o.res
- MC Fig/CC1_Dioxane.Dioxane.opt.24.01.9430.pc.first.res_o_cage.res
- MC Fig/CC1_Dioxane.Dioxane.opt.24.01.9430.pc.first.res_o_sol.res
- MC Fig/CC1_Dioxane_overlayed.res_o.res
- MC Fig/CC1_Dioxane_overlayed.res_o_sol.res
- MC Fig/Dioxane_mc.mryx
- MC Fig/Dioxane_mc.pdb
- MC Fig/Dioxane_mc.res
- MC Fig/Dioxane_mc.res_o.res
- MC Fig/Dioxane_mc.res_o_cage.res
- MC Fig/Dioxane_mc.res_o_sol.res
