# Supplementary material for: Computational modelling of solvent effects in a prolific solvatomorphic porous organic cage
Source: Faraday Discuss. 2018 Apr 16;211(0):383–99. doi: 10.1039/c8fd00031j (PMC6208051; doi:10.1039/c8fd00031j)
Supplement: Supplementary file 4 [file FD-211-C8FD00031J-s004.zip › MC Fig/1.res]

TITL CC1_Dioxane.Dioxane.opt.24.01.9430.pc.first s.res.dmain ./CC1_Dioxane.Dioxane.opt.24.01.9430.pc.first s.res.dmain CC1_D
CELL  0.7 28.0768 19.3774 26.8546 89.7553 117.6215 90.2458
ZERR 1 
LATT -1
SFAC C  N  H  O  
C385 1     0.280556100     0.265336990    -0.002227090 
C386 1     0.272707190     0.338347410     0.013592860 
C387 1     0.275060050     0.296070740     0.096595630 
C388 1     0.282949960     0.223061290     0.080795050 
H385 3     0.241014280     0.241694970    -0.028789210 
H386 3     0.303897340     0.265621820    -0.025461240 
H387 3     0.312134790     0.363925010     0.036367480 
H388 3     0.247629770     0.368896260    -0.023811800 
H389 3     0.251682830     0.295750490     0.119791990 
H390 3     0.314585180     0.319731670     0.123195500 
H391 3     0.308063160     0.192558140     0.118216050 
H392 3     0.243540530     0.197427980     0.058054610 
O1 4     0.309732670     0.224604840     0.046897300 
O2 4     0.245903270     0.336807120     0.047472160 
END
