# Supplementary material for: Computational modelling of solvent effects in a prolific solvatomorphic porous organic cage
Source: Faraday Discuss. 2018 Apr 16;211(0):383–99. doi: 10.1039/c8fd00031j (PMC6208051; doi:10.1039/c8fd00031j)
Supplement: Supplementary file 4 [file FD-211-C8FD00031J-s004.zip › MC Fig/CC1_Dioxane.Dioxane.opt.24.01.9430.pc.first.res_o_cage.res]

TITL CC1_Dioxane.Dioxane.opt.24.01.9430.pc.first s.res.dmain ./CC1_Dioxane.Dioxane.opt.24.01.9430.pc.first s.res.dmain CC1_D
CELL  0.7 28.0768 19.3774 26.8546 89.7553 117.6215 90.2458
ZERR 1 
LATT -1
SFAC C  N  H  O  
C1 1     0.916270970     0.781507450     0.560257550 
C2 1     0.893872410     0.760578770     0.594627740 
C3 1     0.921200330     0.771985770     0.652957710 
C4 1     0.971186500     0.804710380     0.676332900 
C5 1     0.994349170     0.826140320     0.642268090 
C6 1     0.966725020     0.814435100     0.584511510 
C7 1     0.886847770     0.768586770     0.499285960 
C8 1     0.898010890     0.749747810     0.689710660 
C9 1     1.047290180     0.860471100     0.666590460 
C10 1     0.818262860     0.997420620     0.405834510 
C11 1     0.839592680     1.063833050     0.419815460 
C12 1     0.810763180     1.116568210     0.429693440 
C13 1     0.760356000     1.101830840     0.425447010 
C14 1     0.738255510     1.035128370     0.411377880 
C15 1     0.767367770     0.983428890     0.401723000 
C16 1     0.849258330     0.943224960     0.395443680 
C17 1     0.832819190     1.187036060     0.444222140 
C18 1     0.684880310     1.019091320     0.406489740 
C19 1     0.775014430     1.020874860     0.699428580 
C20 1     0.778287770     0.949047680     0.700487020 
C21 1     0.745249140     0.909941440     0.652738030 
C22 1     0.708985400     0.943768690     0.603941770 
C23 1     0.705175120     1.016176250     0.602162890 
C24 1     0.738220220     1.054181190     0.649874500 
C25 1     0.809950400     1.060539190     0.750186470 
C26 1     0.748198280     0.833971280     0.653495990 
C27 1     0.666788840     1.052431850     0.550882840 
C28 1     0.949692920     1.176706570     0.711895190 
C29 1     0.947490070     1.203071040     0.662472380 
C30 1     0.982035760     1.178053930     0.642008970 
C31 1     1.018721800     1.126243180     0.671674460 
C32 1     1.021466650     1.099084900     0.721590810 
C33 1     0.986930570     1.124462600     0.741305210 
C34 1     0.913180710     1.204135330     0.732514370 
C35 1     0.980227430     1.205808530     0.589959660 
C36 1     1.060285210     1.044552540     0.753427130 
C37 1     0.873557300     0.768237600     0.406682360 
C38 1     0.865109440     0.833358330     0.370769270 
C39 1     0.834899100     0.697304750     0.711593800 
C40 1     0.778008610     0.725049130     0.693268080 
C41 1     1.127335370     0.904041550     0.738435950 
C42 1     1.130981090     0.967777840     0.773845950 
C43 1     0.895078990     1.275679920     0.460834930 
C44 1     0.951242520     1.278550760     0.511717810 
C45 1     0.603250370     1.042903410     0.406282840 
C46 1     0.597669740     1.061840320     0.458808240 
C47 1     0.843575960     1.159504550     0.805130810 
C48 1     0.876981260     1.215400000     0.794826310 
N1 2     0.906114690     0.783334300     0.465925520 
N2 2     0.853835660     0.716635410     0.671534850 
N3 2     1.075797450     0.869695900     0.719231600 
N4 2     0.831055680     0.882478610     0.379846950 
N5 2     0.877357430     1.204822330     0.446109780 
N6 2     0.655085900     1.064602840     0.412038960 
N7 2     0.807193990     1.125903910     0.752956750 
N8 2     0.778451130     0.799708300     0.697420300 
N9 2     0.633661810     1.020789570     0.506801160 
N10 2     0.914857170     1.184781310     0.778692630 
N11 2     0.949580220     1.255391410     0.562345470 
N12 2     1.094695640     1.021467060     0.739293770 
H1 3     0.672194780     0.964737110     0.397306870 
H2 3     0.878787300     1.076116450     0.423282730 
H3 3     0.751307280     0.931464600     0.390800490 
H4 3     1.060858870     0.877403610     0.635998680 
H5 3     0.983631900     0.830426140     0.557193150 
H6 3     0.854984820     0.735042660     0.577058010 
H7 3     0.993188960     0.814199930     0.721226820 
H8 3     0.846856510     0.744755110     0.484370770 
H9 3     0.921767570     0.763426130     0.734403610 
H10 3     0.722013820     0.808510440     0.613303590 
H11 3     0.668425520     1.109216890     0.553320010 
H12 3     0.806327190     0.921955990     0.738157070 
H13 3     0.736147100     1.110135190     0.649709580 
H14 3     0.737200360     1.141526750     0.432847960 
H15 3     0.807872830     1.223758280     0.453106780 
H16 3     0.889435280     0.958978330     0.401758460 
H17 3     0.682988060     0.914901960     0.566449420 
H18 3     0.838663470     1.029614150     0.786008880 
H19 3     0.919143060     1.243413820     0.638896760 
H20 3     1.045878150     1.105945140     0.656866070 
H21 3     0.988155440     1.104462990     0.779717250 
H22 3     0.884294490     1.243143370     0.705279670 
H23 3     1.007621930     1.180910490     0.576575850 
H24 3     1.057762900     1.025167230     0.790776560 
H25 3     0.834125410     0.745807760     0.397211150 
H26 3     0.895351780     0.730650060     0.394423010 
H27 3     0.904555970     0.855195580     0.379612700 
H28 3     0.844556300     0.817758560     0.326442580 
H29 3     0.861782300     0.715218760     0.754556570 
H30 3     0.832918010     0.640730080     0.712501410 
H31 3     0.750954100     0.706293620     0.650626000 
H32 3     0.763936690     0.703748230     0.722109650 
H33 3     1.135574170     0.919519890     0.703622730 
H34 3     1.158857040     0.867897230     0.765466060 
H35 3     1.123543060     0.952124240     0.809149400 
H36 3     1.172205650     0.987905750     0.791346060 
H37 3     0.867041590     1.306563870     0.469745860 
H38 3     0.897840100     1.299462160     0.425066480 
H39 3     0.979457980     1.248530870     0.502476980 
H40 3     0.964533110     1.332638430     0.517746990 
H41 3     0.571923960     1.070779430     0.370456760 
H42 3     0.595955440     0.987143900     0.398251630 
H43 3     0.604163640     1.117776440     0.466350980 
H44 3     0.556251720     1.049992660     0.450117910 
H45 3     0.870847420     1.122963760     0.837115640 
H46 3     0.819291370     1.184989930     0.822018880 
H47 3     0.849696040     1.252521460     0.763459700 
H48 3     0.900027300     1.243116770     0.834526130 
C49 1     0.239755590     0.404315360     0.419801930 
C50 1     0.278521040     0.355080850     0.426982620 
C51 1     0.325350740     0.373744320     0.423490720 
C52 1     0.332829430     0.442363270     0.412802220 
C53 1     0.294127510     0.492664310     0.405451360 
C54 1     0.247920540     0.473297760     0.409041480 
C55 1     0.190931410     0.383232170     0.423412950 
C56 1     0.366452220     0.322040850     0.430725920 
C57 1     0.301515040     0.565281170     0.393858000 
C58 1     0.208266220     0.476320390     0.605112540 
C59 1     0.232260780     0.536322130     0.634811300 
C60 1     0.273955490     0.532841870     0.690310650 
C61 1     0.291302810     0.468480360     0.715583610 
C62 1     0.267529780     0.407462680     0.686226360 
C63 1     0.226240220     0.411820830     0.631225860 
C64 1     0.164468760     0.481514860     0.547082990 
C65 1     0.299414420     0.595958780     0.722183270 
C66 1     0.285374240     0.339175750     0.712654000 
C67 1     0.527260320     0.345972080     0.692502000 
C68 1     0.503506000     0.305445610     0.644224890 
C69 1     0.461159780     0.259977500     0.635444140 
C70 1     0.442909400     0.255762200     0.675618800 
C71 1     0.466421100     0.296274170     0.724542130 
C72 1     0.508373110     0.341089170     0.732605650 
C73 1     0.571758370     0.392933380     0.700741200 
C74 1     0.435946800     0.216654110     0.584690410 
C75 1     0.447613020     0.291964280     0.767409510 
C76 1     0.498610730     0.633721490     0.671886950 
C77 1     0.459597870     0.663499900     0.683295000 
C78 1     0.413418480     0.693803900     0.640075910 
C79 1     0.406841400     0.693766170     0.585317970 
C80 1     0.445802370     0.663951810     0.573090630 
C81 1     0.491355580     0.634123730     0.616427420 
C82 1     0.546743320     0.602625450     0.718056200 
C83 1     0.372062250     0.725734090     0.651724450 
C84 1     0.439375520     0.663943110     0.515399850 
C85 1     0.106614480     0.398330280     0.419261040 
C86 1     0.096609160     0.440330190     0.461873120 
C87 1     0.404011380     0.211806590     0.444427730 
C88 1     0.424538240     0.170692910     0.499518010 
C89 1     0.344517340     0.658518950     0.375991660 
C90 1     0.397953540     0.689971560     0.419437300 
C91 1     0.311819850     0.714756940     0.737836870 
C92 1     0.333552570     0.763105650     0.707577250 
C93 1     0.335357420     0.261884930     0.785158080 
C94 1     0.396042040     0.249995460     0.808747930 
C95 1     0.640122600     0.473266580     0.748586070 
C96 1     0.630545700     0.548379720     0.759588470 
N13 2     0.152804250     0.424835980     0.414602640 
N14 2     0.360937800     0.258027360     0.437834460 
N15 2     0.341430490     0.585799470     0.387323750 
N16 2     0.139076260     0.429022350     0.518599500 
N17 2     0.283783910     0.656346060     0.702646460 
N18 2     0.320989640     0.331612790     0.763571080 
N19 2     0.596933650     0.428843450     0.745052830 
N20 2     0.452394590     0.215428860     0.547753830 
N21 2     0.411321270     0.249756080     0.764009320 
N22 2     0.585091200     0.577596500     0.711055800 
N23 2     0.376795330     0.730539290     0.701110420 
N24 2     0.400116850     0.693205060     0.474421780 
H49 3     0.265473770     0.294701450     0.685324910 
H50 3     0.219199920     0.586816360     0.615713070 
H51 3     0.207154580     0.365575200     0.607549470 
H52 3     0.269783850     0.600899050     0.390842740 
H53 3     0.217368680     0.511028770     0.403549010 
H54 3     0.273283590     0.301449070     0.435336230 
H55 3     0.368595300     0.458252740     0.409890990 
H56 3     0.189429220     0.328530960     0.434014940 
H57 3     0.402452890     0.342529090     0.429246220 
H58 3     0.401852250     0.184765580     0.580948610 
H59 3     0.467413430     0.327689380     0.803082450 
H60 3     0.517257710     0.308152660     0.612551690 
H61 3     0.527278630     0.372980860     0.769973920 
H62 3     0.323411910     0.464234420     0.758375210 
H63 3     0.332960660     0.587395710     0.764532820 
H64 3     0.154813740     0.534303270     0.529931960 
H65 3     0.410279530     0.221121640     0.669944500 
H66 3     0.582108560     0.394661830     0.665869240 
H67 3     0.464136320     0.663931390     0.725711030 
H68 3     0.371594140     0.716784290     0.551120300 
H69 3     0.522088640     0.610731030     0.608218070 
H70 3     0.547532790     0.602830960     0.759469620 
H71 3     0.336614040     0.745745380     0.614609070 
H72 3     0.471212780     0.637054300     0.510060610 
H73 3     0.110628800     0.343335170     0.431149910 
H74 3     0.071111310     0.403919690     0.378083060 
H75 3     0.091778940     0.495185100     0.449503560 
H76 3     0.058682090     0.422155380     0.459924740 
H77 3     0.438042050     0.238967140     0.443228690 
H78 3     0.387749590     0.174728750     0.409609880 
H79 3     0.390641880     0.142720760     0.500342550 
H80 3     0.453404960     0.132412840     0.499830030 
H81 3     0.310941470     0.688628330     0.375175910 
H82 3     0.343073960     0.663096260     0.334540280 
H83 3     0.431538250     0.660496400     0.419649110 
H84 3     0.400166250     0.742954250     0.405961450 
H85 3     0.345125650     0.699139830     0.778607830 
H86 3     0.282827470     0.744082990     0.746058900 
H87 3     0.300107140     0.779558770     0.667189210 
H88 3     0.349948590     0.809129360     0.733859710 
H89 3     0.325385080     0.255353470     0.819903700 
H90 3     0.313329840     0.222244750     0.753311230 
H91 3     0.418063050     0.289001360     0.841200030 
H92 3     0.405261510     0.198971710     0.828937910 
H93 3     0.645642120     0.471197000     0.710569120 
H94 3     0.677587720     0.455969590     0.784399260 
H95 3     0.625828410     0.550586310     0.798076480 
H96 3     0.666515960     0.578273680     0.766909450 
C97 1     0.085428830     0.280472070     0.939059160 
C98 1     0.107646840     0.260017550     0.904575260 
C99 1     0.080281330     0.271925450     0.846266880 
C100 1     0.030441240     0.304669270     0.823028690 
C101 1     0.007461480     0.325624780     0.857209380 
C102 1     0.035120490     0.313426230     0.914942720 
C103 1     0.114886090     0.267031810     1.000004770 
C104 1     0.103279050     0.250190980     0.809394190 
C105 1    -0.045325450     0.359971230     0.833032030 
C106 1     0.184597070     0.495178990     1.093756720 
C107 1     0.163552970     0.561642860     1.079912920 
C108 1     0.192568320     0.614618550     1.070046370 
C109 1     0.242870990     0.600069890     1.074165030 
C110 1     0.264683930     0.533318630     1.088094990 
C111 1     0.235390200     0.481379690     1.097740460 
C112 1     0.153412350     0.440727210     1.104138970 
C113 1     0.170815540     0.685140350     1.055662230 
C114 1     0.317947340     0.517477190     1.092847540 
C115 1     0.227335110     0.521995210     0.799828320 
C116 1     0.223746160     0.450164080     0.798663000 
C117 1     0.256674220     0.410697380     0.846324520 
C118 1     0.293147870     0.444168030     0.895142050 
C119 1     0.297277200     0.516574290     0.897028250 
C120 1     0.264337900     0.554939250     0.849402410 
C121 1     0.192508120     0.562043570     0.749160000 
C122 1     0.253391470     0.334721530     0.845452770 
C123 1     0.335886940     0.552456420     0.948331140 
C124 1     0.053484960     0.677148960     0.787971290 
C125 1     0.055898360     0.702991640     0.837477610 
C126 1     0.021315060     0.677593510     0.857995490 
C127 1    -0.015622450     0.625931400     0.828299500 
C128 1    -0.018581800     0.599297690     0.778299090 
C129 1     0.015994950     0.625048310     0.758531520 
C130 1     0.090043230     0.704969570     0.767297040 
C131 1     0.023345580     0.704796200     0.910133840 
C132 1    -0.057666040     0.544927430     0.746430540 
C133 1     0.128343090     0.265747510     1.092666880 
C134 1     0.137140080     0.330521020     1.128698170 
C135 1     0.166057090     0.198276960     0.787271870 
C136 1     0.223051680     0.226088710     0.805535980 
C137 1    -0.125242780     0.403942940     0.761359480 
C138 1    -0.128673140     0.468043610     0.726024010 
C139 1     0.108973170     0.773673640     1.039307230 
C140 1     0.052776300     0.776831040     0.988501690 
C141 1     0.399605220     0.541666760     1.092916180 
C142 1     0.405161570     0.561195140     1.040358790 
C143 1     0.159243530     0.661444240     0.694391690 
C144 1     0.126136440     0.717073470     0.704865790 
N25 2     0.095767560     0.281330610     1.033461510 
N26 2     0.147301850     0.217088310     0.827439970 
N27 2    -0.073867700     0.369630190     0.780416960 
N28 2     0.171360350     0.379897510     1.119615740 
N29 2     0.126394270     0.702739810     1.053896730 
N30 2     0.347903290     0.563187100     1.087300410 
N31 2     0.195544660     0.627451050     0.746483920 
N32 2     0.222930600     0.300790650     0.801498170 
N33 2     0.368929050     0.520493580     0.992333440 
N34 2     0.088192950     0.686104860     0.721048240 
N35 2     0.054236150     0.754224440     0.937786110 
N36 2    -0.092118050     0.521529700     0.760615130 
H97 3     0.330399130     0.463083020     1.101926310 
H98 3     0.124442910     0.573781300     1.076546130 
H99 3     0.251227700     0.429372440     1.108557020 
H100 3    -0.058746930     0.376511320     0.863708630 
H101 3     0.018353420     0.329044560     0.942348530 
H102 3     0.146419250     0.234473130     0.922037680 
H103 3     0.008413880     0.314539820     0.778154600 
H104 3     0.154763470     0.243225550     1.014810450 
H105 3     0.079518000     0.264239980     0.764731610 
H106 3     0.279517270     0.308949730     0.885586770 
H107 3     0.334497390     0.609260200     0.945984470 
H108 3     0.195540420     0.423347470     0.760975090 
H109 3     0.266656060     0.610901210     0.849650980 
H110 3     0.266165240     0.639953240     1.066769590 
H111 3     0.195882790     0.722074300     1.046773150 
H112 3     0.113330630     0.456361710     1.097929570 
H113 3     0.319066430     0.415018530     0.932568500 
H114 3     0.163616070     0.531370590     0.713316910 
H115 3     0.084442310     0.743212530     0.861077910 
H116 3    -0.042813620     0.605347590     0.843148530 
H117 3     0.014608140     0.605456500     0.720054300 
H118 3     0.119127130     0.743818820     0.794556630 
H119 3    -0.004106600     0.679626620     0.923550210 
H120 3    -0.055304440     0.525955920     0.709009830 
H121 3     0.167657170     0.243399070     1.102026830 
H122 3     0.106427480     0.227926550     1.104925710 
H123 3     0.097809960     0.352270030     1.119965690 
H124 3     0.157691430     0.314539600     1.172998010 
H125 3     0.139194550     0.216528490     0.744354510 
H126 3     0.167785120     0.141721170     0.786270190 
H127 3     0.250081020     0.206999920     0.848130660 
H128 3     0.236960070     0.205163720     0.776603300 
H129 3    -0.133337610     0.419008190     0.796247750 
H130 3    -0.156946620     0.367942930     0.734314850 
H131 3    -0.121380050     0.452804630     0.690646490 
H132 3    -0.169804010     0.488168200     0.708627800 
H133 3     0.137102740     0.804783970     1.030376020 
H134 3     0.106389290     0.797057980     1.075152890 
H135 3     0.024473290     0.746580380     0.997764870 
H136 3     0.039724990     0.830921900     0.982580490 
H137 3     0.431094700     0.569302840     1.128752510 
H138 3     0.406663100     0.485854620     1.100851610 
H139 3     0.398905710     0.617182350     1.032910860 
H140 3     0.446505030     0.549446540     1.048949480 
H141 3     0.131774460     0.625120880     0.662377880 
H142 3     0.183584480     0.687224400     0.677475370 
H143 3     0.153620620     0.753984220     0.736261680 
H144 3     0.103156990     0.745110500     0.665221620 
C145 1     0.769637710     0.899120870     1.077411620 
C146 1     0.730830640     0.849874300     1.070928620 
C147 1     0.685053910     0.868185940     1.076386230 
C148 1     0.678667180     0.936467810     1.088330530 
C149 1     0.717426970     0.986775850     1.095001380 
C150 1     0.762581650     0.967760460     1.089458090 
C151 1     0.817350430     0.878403940     1.071732160 
C152 1     0.643925230     0.816459460     1.069902540 
C153 1     0.711195630     1.059031280     1.107909040 
C154 1     0.795161530     0.976261060     0.888979090 
C155 1     0.771124560     1.036920660     0.860407520 
C156 1     0.728258690     1.034702790     0.805516630 
C157 1     0.709786280     0.970933710     0.779709740 
C158 1     0.733585000     0.909266290     0.807930390 
C159 1     0.776043850     0.912373090     0.862339910 
C160 1     0.840194190     0.980136470     0.946383800 
C161 1     0.702737970     1.098527480     0.774827870 
C162 1     0.714550330     0.841600600     0.780922030 
C163 1     0.477366450     0.846535220     0.810186740 
C164 1     0.501953480     0.804848310     0.857864190 
C165 1     0.543482980     0.759381880     0.864708530 
C166 1     0.560073800     0.756344940     0.823207690 
C167 1     0.535704030     0.798036000     0.774865190 
C168 1     0.494579950     0.842832320     0.768727050 
C169 1     0.433751760     0.893468340     0.803987730 
C170 1     0.569560960     0.714839960     0.914814580 
C171 1     0.552753930     0.794979770     0.730609010 
C172 1     0.508811940     1.133848170     0.833531960 
C173 1     0.547075840     1.164141550     0.820898520 
C174 1     0.594190020     1.193533500     0.863479930 
C175 1     0.602459780     1.192062110     0.918842110 
C176 1     0.564273540     1.161711090     0.932305140 
C177 1     0.517775640     1.132801570     0.889587340 
C178 1     0.459672530     1.103732800     0.788015980 
C179 1     0.634770210     1.225997590     0.850543580 
C180 1     0.572492250     1.160189200     0.990651010 
C181 1     0.900553030     0.893848640     1.073088600 
C182 1     0.909370030     0.937040970     1.029963660 
C183 1     0.605541280     0.706403110     1.056024100 
C184 1     0.583170000     0.666661530     1.000334590 
C185 1     0.670327160     1.151542100     1.128717230 
C186 1     0.616623720     1.183864760     1.086907060 
C187 1     0.691090520     1.217661710     0.760803700 
C188 1     0.671145580     1.265073090     0.792891170 
C189 1     0.662308850     0.765993470     0.708179800 
C190 1     0.601739370     0.754407570     0.686272980 
C191 1     0.365660890     0.974701470     0.758834380 
C192 1     0.375394190     1.050151820     0.748217120 
N37 2     0.855514650     0.919973640     1.079801490 
N38 2     0.648539200     0.752675640     1.061719220 
N39 2     0.672336200     1.079153590     1.116228690 
N40 2     0.865633700     0.927025320     0.973760950 
N41 2     0.719297360     1.158467440     0.794824680 
N42 2     0.677777780     0.835210810     0.730415730 
N43 2     0.407856050     0.930425310     0.760332690 
N44 2     0.554587650     0.712533830     0.952897390 
N45 2     0.588180900     0.752884170     0.732247430 
N46 2     0.421960410     1.078310140     0.796206930 
N47 2     0.628533730     1.232101680     0.800626570 
N48 2     0.612716440     1.188561630     1.031194000 
H145 3     0.734622290     0.796507600     0.807421070 
H146 3     0.785053120     1.086966680     0.879933180 
H147 3     0.795178320     0.865602570     0.885138250 
H148 3     0.742824610     1.094736510     1.110253130 
H149 3     0.793151180     1.005505600     1.094385280 
H150 3     0.735224640     0.796502670     1.061615420 
H151 3     0.643728270     0.952081790     1.092766400 
H152 3     0.817987010     0.824002960     1.060257890 
H153 3     0.608749660     0.836708720     1.072948400 
H154 3     0.602930950     0.683041440     0.917002670 
H155 3     0.532427200     0.831549280     0.695529450 
H156 3     0.489494140     0.806629920     0.890552580 
H157 3     0.475043140     0.875619310     0.731847910 
H158 3     0.676759490     0.967661550     0.737367180 
H159 3     0.668273370     1.090919060     0.732934240 
H160 3     0.850729520     1.032510030     0.964082610 
H161 3     0.592041990     0.721734910     0.827377870 
H162 3     0.424734410     0.894204210     0.839789700 
H163 3     0.541220700     1.165686530     0.777999190 
H164 3     0.638459310     1.214351650     0.952570310 
H165 3     0.487607600     1.109024040     0.898750850 
H166 3     0.457535640     1.105045400     0.745996810 
H167 3     0.671036330     1.245203490     0.887191090 
H168 3     0.541112310     1.132987050     0.996898240 
H169 3     0.895718860     0.839158270     1.060503030 
H170 3     0.936877080     0.898525940     1.113686450 
H171 3     0.915021250     0.991582750     1.043006200 
H172 3     0.946573890     0.919023360     1.030356820 
H173 3     0.572354110     0.733342050     1.058793880 
H174 3     0.622347300     0.668484690     1.090346810 
H175 3     0.616230070     0.638900320     0.997940180 
H176 3     0.554423350     0.628237570     1.000600140 
H177 3     0.703648560     1.181808660     1.128695520 
H178 3     0.673151460     1.155014220     1.170808650 
H179 3     0.583319200     1.154216050     1.087549940 
H180 3     0.615367360     1.236466430     1.101304430 
H181 3     0.656850880     1.202959180     0.720419780 
H182 3     0.719599470     1.247362610     0.751761150 
H183 3     0.705517490     1.280622550     0.832891270 
H184 3     0.654568780     1.311706360     0.767347040 
H185 3     0.670915520     0.760449800     0.672462220 
H186 3     0.684665060     0.725624260     0.739247290 
H187 3     0.579364020     0.794158860     0.654583110 
H188 3     0.591548330     0.703882360     0.665493910 
H189 3     0.361464040     0.971581780     0.797610040 
H190 3     0.327478290     0.958163540     0.723614310 
H191 3     0.378787750     1.053416760     0.708993750 
H192 3     0.340043680     1.080041860     0.742438570 
C193 1     0.087373940     1.183552750     0.441406100 
C194 1     0.108937940     1.204948340     0.406396170 
C195 1     0.080803540     1.193949490     0.348048270 
C196 1     0.030858590     1.161158920     0.325303190 
C197 1     0.008532060     1.139260580     0.360017810 
C198 1     0.036949500     1.150564980     0.417782950 
C199 1     0.117631910     1.196051810     0.502384280 
C200 1     0.103107450     1.216682200     0.310625620 
C201 1    -0.044357630     1.104855690     0.336368170 
C202 1     0.187429440     0.966725180     0.594175550 
C203 1     0.166074700     0.900326730     0.580174720 
C204 1     0.194498300     0.847861740     0.569384360 
C205 1     0.244524240     0.862855300     0.572739770 
C206 1     0.266644200     0.929547460     0.586815670 
C207 1     0.237936920     0.980977340     0.597381580 
C208 1     0.156867660     1.020632750     0.605533180 
C209 1     0.172416260     0.777409170     0.554825780 
C210 1     0.319622580     0.945851920     0.590765820 
C211 1     0.224986110     0.946393980     0.297072020 
C212 1     0.221681570     1.018207960     0.296417320 
C213 1     0.255268150     1.057041530     0.344113790 
C214 1     0.292111860     1.022954680     0.392449280 
C215 1     0.295961920     0.950556510     0.393817180 
C216 1     0.262368990     0.912823780     0.346163880 
C217 1     0.189464940     0.907020470     0.246375550 
C218 1     0.252287970     1.132997240     0.343775840 
C219 1     0.334955640     0.914029800     0.444604080 
C220 1     0.051729550     0.789658590     0.287204950 
C221 1     0.054823340     0.762826300     0.336883670 
C222 1     0.020942240     0.787437670     0.358329980 
C223 1    -0.015983720     0.839317740     0.329386190 
C224 1    -0.019624060     0.866945410     0.279224230 
C225 1     0.014261280     0.841966090     0.258531870 
C226 1     0.087558180     0.762648880     0.265550850 
C227 1     0.023693400     0.759187370     0.410659010 
C228 1    -0.058704410     0.921555490     0.248146310 
C229 1     0.132481440     1.195575820     0.595526830 
C230 1     0.141541970     1.130158340     0.631267480 
C231 1     0.165229620     1.269709530     0.287556400 
C232 1     0.221960510     1.242124760     0.304778500 
C233 1    -0.124965410     1.061515010     0.265276960 
C234 1    -0.129183590     0.998106430     0.229324230 
C235 1     0.110461790     0.688563900     0.538873900 
C236 1     0.053879060     0.685857290     0.488650400 
C237 1     0.400541680     0.922522570     0.589241110 
C238 1     0.405131720     0.904132460     0.536059170 
C239 1     0.155200670     0.808398000     0.191143120 
C240 1     0.122312160     0.752207390     0.201928020 
N49 2     0.099149780     1.180865430     0.536343620 
N50 2     0.147198870     1.249876860     0.328243420 
N51 2    -0.073559040     1.095976420     0.283792230 
N52 2     0.175155630     1.081331150     0.621198300 
N53 2     0.128251380     0.759378620     0.553718440 
N54 2     0.349076740     0.900573630     0.584357520 
N55 2     0.192184070     0.841702900     0.243209970 
N56 2     0.221489530     1.167507820     0.300237400 
N57 2     0.368567650     0.945436150     0.488563600 
N58 2     0.085048900     0.782442570     0.219100310 
N59 2     0.054595960     0.709519290     0.437664270 
N60 2    -0.092565030     0.944297930     0.263195790 
H193 3     0.332330120     1.000188500     0.600040000 
H194 3     0.127174000     0.887845800     0.577394840 
H195 3     0.254022220     1.032927130     0.608331980 
H196 3    -0.057241280     1.087545220     0.367411360 
H197 3     0.020697570     1.134208090     0.445595160 
H198 3     0.147782280     1.230541750     0.423470740 
H199 3     0.008244470     1.151977820     0.280411230 
H200 3     0.157522970     1.219973320     0.516751220 
H201 3     0.078760800     1.203300220     0.265950850 
H202 3     0.278952440     1.158219360     0.383920120 
H203 3     0.333321990     0.857262130     0.441903120 
H204 3     0.193194250     1.045499730     0.259108610 
H205 3     0.264458710     0.856883670     0.346018020 
H206 3     0.267362010     0.823371030     0.564623510 
H207 3     0.197000160     0.740923510     0.545191910 
H208 3     0.116943760     1.004704010     0.599883860 
H209 3     0.318539970     1.051607760     0.429890360 
H210 3     0.160341260     0.938123350     0.210962360 
H211 3     0.083367740     0.722423590     0.359905800 
H212 3    -0.042641140     0.859309270     0.344959260 
H213 3     0.012339920     0.862332210     0.219908880 
H214 3     0.116702520     0.723548320     0.292259470 
H215 3    -0.003228500     0.783791100     0.424822190 
H216 3    -0.056892410     0.941319160     0.210517870 
H217 3     0.171720260     1.218145410     0.604407020 
H218 3     0.111081930     1.232912480     0.608506310 
H219 3     0.102299670     1.108175090     0.623023660 
H220 3     0.162705920     1.145446270     0.675645620 
H221 3     0.137818120     1.252056700     0.244668200 
H222 3     0.167144110     1.326301550     0.286875800 
H223 3     0.249535480     1.260623190     0.347343910 
H224 3     0.235372090     1.263789270     0.275511840 
H225 3    -0.132491060     1.045648990     0.300479490 
H226 3    -0.156716320     1.097734420     0.238813050 
H227 3    -0.122460520     1.014147760     0.193643950 
H228 3    -0.170345880     0.977906380     0.212392400 
H229 3     0.138105320     0.657934730     0.529180550 
H230 3     0.108387010     0.664417580     0.574891130 
H231 3     0.026065520     0.715618170     0.498675850 
H232 3     0.040628840     0.631752900     0.482570450 
H233 3     0.432253700     0.894483990     0.624620960 
H234 3     0.407885040     0.978243650     0.597467340 
H235 3     0.398591190     0.848234750     0.528308910 
H236 3     0.446330880     0.916139890     0.544061090 
H237 3     0.127572030     0.845087380     0.159599340 
H238 3     0.178977230     0.783222740     0.173504180 
H239 3     0.149943570     0.714943490     0.232845140 
H240 3     0.098768350     0.724743240     0.162207440 
C241 1     0.758793980     0.559364030     0.579057550 
C242 1     0.719516380     0.608196520     0.571027520 
C243 1     0.672258910     0.589006470     0.573442030 
C244 1     0.664874140     0.520269360     0.583916240 
C245 1     0.704090110     0.470369080     0.592114250 
C246 1     0.750716750     0.490255680     0.589587800 
C247 1     0.808054320     0.580996010     0.576567980 
C248 1     0.630609400     0.640282300     0.565302920 
C249 1     0.696801320     0.397631920     0.603489890 
C250 1     0.794840010     0.488403390     0.396419530 
C251 1     0.771564400     0.428252770     0.366537510 
C252 1     0.730588860     0.431482530     0.310658920 
C253 1     0.713229340     0.495744260     0.285191720 
C254 1     0.736282550     0.556909590     0.314729770 
C255 1     0.776864250     0.552799420     0.370106280 
C256 1     0.837896300     0.483473180     0.454851630 
C257 1     0.705897150     0.368208980     0.278595030 
C258 1     0.718422660     0.625095370     0.288104800 
C259 1     0.473775350     0.615565900     0.302586610 
C260 1     0.496533950     0.656170170     0.350869930 
C261 1     0.538857610     0.702068030     0.360476270 
C262 1     0.558095980     0.706634100     0.321120860 
C263 1     0.535595710     0.666049410     0.272203420 
C264 1     0.493651570     0.620806270     0.263315280 
C265 1     0.429275890     0.568149250     0.293469010 
C266 1     0.563022070     0.745475810     0.411241270 
C267 1     0.555452500     0.670726300     0.230195330 
C268 1     0.503911230     0.328071160     0.323907590 
C269 1     0.543713410     0.298765960     0.313526230 
C270 1     0.589624210     0.268809350     0.357376480 
C271 1     0.595131650     0.268714250     0.411723720 
C272 1     0.555364680     0.298052900     0.422917150 
C273 1     0.510091370     0.327540950     0.378964990 
C274 1     0.456084620     0.358809360     0.277092380 
C275 1     0.631810030     0.237379130     0.346812100 
C276 1     0.560659820     0.297916140     0.480163890 
C277 1     0.893201250     0.566809810     0.582598560 
C278 1     0.904425830     0.525081940     0.540687300 
C279 1     0.592339270     0.750148600     0.550788740 
C280 1     0.572518290     0.791240630     0.495758650 
C281 1     0.653533940     0.303860200     0.620288150 
C282 1     0.600649640     0.271984970     0.576107170 
C283 1     0.694367180     0.249340180     0.262931660 
C284 1     0.672067700     0.200642180     0.292435750 
C285 1     0.669010850     0.702103900     0.215138850 
C286 1     0.608149760     0.713414170     0.190406430 
C287 1     0.361684730     0.487248770     0.244641760 
C288 1     0.372009640     0.412286550     0.234038460 
N61 2     0.846610330     0.539780640     0.586189440 
N62 2     0.635962520     0.704379210     0.558331970 
N63 2     0.656473720     0.376651730     0.609073770 
N64 2     0.862651340     0.536134910     0.483569420 
N65 2     0.721619240     0.307923870     0.298342110 
N66 2     0.683468250     0.632457210     0.236895340 
N67 2     0.404974050     0.532130630     0.249074240 
N68 2     0.545640280     0.746381900     0.447427360 
N69 2     0.591792030     0.713318070     0.234342190 
N70 2     0.417072170     0.383389200     0.283130600 
N71 2     0.628080500     0.232707200     0.297828110 
N72 2     0.599622240     0.268933850     0.521638520 
H241 3     0.737700950     0.669683340     0.315563270 
H242 3     0.784644530     0.377833530     0.385783160 
H243 3     0.795385310     0.599163360     0.393929250 
H244 3     0.728984470     0.362353550     0.607225230 
H245 3     0.781669640     0.452842070     0.595750340 
H246 3     0.724674440     0.661913940     0.562827650 
H247 3     0.628785790     0.503976910     0.586003660 
H248 3     0.809480830     0.635750190     0.566057220 
H249 3     0.594339650     0.619394130     0.565972400 
H250 3     0.597194140     0.777723090     0.415686190 
H251 3     0.536398490     0.634919350     0.194472360 
H252 3     0.482006080     0.653193530     0.381911050 
H253 3     0.475514650     0.588848680     0.225930960 
H254 3     0.681666260     0.499797380     0.242107140 
H255 3     0.672849160     0.376561530     0.235911440 
H256 3     0.847590370     0.430729740     0.472095070 
H257 3     0.590733340     0.741609920     0.327442850 
H258 3     0.418111270     0.566176560     0.327752240 
H259 3     0.540011270     0.298443490     0.271441280 
H260 3     0.630148190     0.245956720     0.446390670 
H261 3     0.478752980     0.350563800     0.386373550 
H262 3     0.456146330     0.358750310     0.236084410 
H263 3     0.666952030     0.217619580     0.384368680 
H264 3     0.528245990     0.324433500     0.484703430 
H265 3     0.889081920     0.621802060     0.570689030 
H266 3     0.928232870     0.561456620     0.624164010 
H267 3     0.909358360     0.470237030     0.553090920 
H268 3     0.942583070     0.543665140     0.543456590 
H269 3     0.558102570     0.722611210     0.551231210 
H270 3     0.607829870     0.787272530     0.585584050 
H271 3     0.606607000     0.819586700     0.495683050 
H272 3     0.543156730     0.829202370     0.494761230 
H273 3     0.687594290     0.274118510     0.621883060 
H274 3     0.654158890     0.299143760     0.661352980 
H275 3     0.566571460     0.301090120     0.575110440 
H276 3     0.598436330     0.218930630     0.589444760 
H277 3     0.661489320     0.264743080     0.221809380 
H278 3     0.723981640     0.220365260     0.255476730 
H279 3     0.705099260     0.184406300     0.333182960 
H280 3     0.656315460     0.154539470     0.266093920 
H281 3     0.679764060     0.708874720     0.180967650 
H282 3     0.690371020     0.741864510     0.247121540 
H283 3     0.586805150     0.674290150     0.157824230 
H284 3     0.598968460     0.764409200     0.170166570 
H285 3     0.355311680     0.489115190     0.282143550 
H286 3     0.324494370     0.504267180     0.208330960 
H287 3     0.377583100     0.410276090     0.196052410 
H288 3     0.336006200     0.382026500     0.226006640 
C289 1     0.918921160     0.681449540     0.059344000 
C290 1     0.898422290     0.703510810     0.094958220 
C291 1     0.927197580     0.692485490     0.153305530 
C292 1     0.976700890     0.658993590     0.175437920 
C293 1     0.997954610     0.636418430     0.140109210 
C294 1     0.968912720     0.647759040     0.082353510 
C295 1     0.888013260     0.693991390    -0.001621860 
C296 1     0.906024020     0.715916490     0.191360540 
C297 1     1.050372900     0.601267270     0.163104940 
C298 1     0.814382360     0.465193340    -0.091801940 
C299 1     0.834975940     0.398536470    -0.077788840 
C300 1     0.806340440     0.346672410    -0.066128350 
C301 1     0.756876490     0.362528370    -0.068627190 
C302 1     0.735526670     0.429491950    -0.082702760 
C303 1     0.764434510     0.480317820    -0.094137630 
C304 1     0.845145320     0.518457100    -0.104081740 
C305 1     0.827614670     0.275953490    -0.051548240 
C306 1     0.683141760     0.446706450    -0.085751030 
C307 1     0.782103900     0.447945270     0.208579770 
C308 1     0.786278490     0.519696420     0.208849730 
C309 1     0.752628920     0.558736500     0.161219410 
C310 1     0.714838360     0.524918420     0.113339090 
C311 1     0.710103290     0.452587100     0.112363060 
C312 1     0.743772010     0.414647240     0.159944700 
C313 1     0.817717090     0.408355200     0.259200660 
C314 1     0.756527590     0.634632030     0.161157290 
C315 1     0.670108360     0.416347900     0.062063010 
C316 1     0.952088390     0.288222290     0.215943330 
C317 1     0.947820090     0.261045420     0.166032750 
C318 1     0.981334800     0.284875730     0.143650690 
C319 1     1.019087200     0.336325910     0.171895420 
C320 1     1.023915600     0.364292220     0.222279220 
C321 1     0.990378910     0.340087980     0.243902830 
C322 1     0.916617090     0.262030350     0.238582930 
C323 1     0.977342210     0.256253420     0.091067690 
C324 1     1.063874720     0.418450970     0.252622370 
C325 1     0.871656120     0.693024200    -0.095253850 
C326 1     0.861240290     0.627486590    -0.130820990 
C327 1     0.845501810     0.770231380     0.215563090 
C328 1     0.788622340     0.743521480     0.199403980 
C329 1     1.130988310     0.557072490     0.233449510 
C330 1     1.135015840     0.493888670     0.269909780 
C331 1     0.888211370     0.186144950    -0.036238850 
C332 1     0.945147550     0.182837840     0.013336910 
C333 1     0.602665490     0.424834660    -0.082566160 
C334 1     0.598819420     0.406960330    -0.028770840 
C335 1     0.851431650     0.309583000     0.314689150 
C336 1     0.883150710     0.252725950     0.303444240 
N73 2     0.905552190     0.678201970    -0.036146340 
N74 2     0.862418060     0.749749710     0.174284730 
N75 2     1.080131040     0.592295380     0.215602340 
N76 2     0.827492240     0.579346480    -0.119805380 
N77 2     0.871191700     0.257147120    -0.051190690 
N78 2     0.653496730     0.402010960    -0.078522150 
N79 2     0.814269980     0.343120190     0.262742000 
N80 2     0.788246740     0.668942610     0.204313890 
N81 2     0.636407240     0.447992500     0.018235040 
N82 2     0.920162490     0.282153750     0.285281690 
N83 2     0.945622080     0.206923350     0.064652800 
N84 2     1.097458070     0.440464860     0.236699230 
H289 3     0.671053830     0.501187240    -0.095107910 
H290 3     0.873432470     0.385386410    -0.075669880 
H291 3     0.748939390     0.532458710    -0.105109460 
H292 3     1.062386920     0.583477480     0.131637150 
H293 3     0.984334050     0.630888910     0.054075060 
H294 3     0.859933330     0.729654660     0.078364880 
H295 3     0.999790800     0.649774950     0.220314250 
H296 3     0.848513460     0.718504180    -0.015457500 
H297 3     0.930775670     0.702464870     0.236004040 
H298 3     0.729703940     0.660000350     0.121072150 
H299 3     0.671073640     0.359580340     0.065013990 
H300 3     0.815508360     0.546779730     0.245801720 
H301 3     0.741011830     0.358752790     0.160386510 
H302 3     0.733891770     0.323522100    -0.059828560 
H303 3     0.802962640     0.239988870    -0.041199790 
H304 3     0.884623780     0.501864730    -0.099073230 
H305 3     0.688338720     0.553734960     0.075959480 
H306 3     0.847591670     0.439222400     0.294211870 
H307 3     0.918621790     0.220969810     0.143546970 
H308 3     1.045486890     0.355713360     0.155594070 
H309 3     0.993211510     0.360730670     0.282717550 
H310 3     0.886775630     0.223237490     0.212385490 
H311 3     1.004085760     0.280259240     0.076161890 
H312 3     1.062981610     0.438549760     0.290508120 
H313 3     0.832882230     0.716218160    -0.103563390 
H314 3     0.893103390     0.729869320    -0.108918950 
H315 3     0.900013720     0.604873680    -0.123155850 
H316 3     0.839672390     0.642789580    -0.175234710 
H317 3     0.873207570     0.752440360     0.258366240 
H318 3     0.844315150     0.826855740     0.216027920 
H319 3     0.760770630     0.762163540     0.156925540 
H320 3     0.776107680     0.765659750     0.229070700 
H321 3     1.137636000     0.540788700     0.197883250 
H322 3     1.163373780     0.592936130     0.259363670 
H323 3     1.129174310     0.510337320     0.305941670 
H324 3     1.175866720     0.473095030     0.286290470 
H325 3     0.860599750     0.156091080    -0.025798830 
H326 3     0.889339040     0.161672460    -0.072485020 
H327 3     0.972911150     0.212017820     0.002562760 
H328 3     0.957720360     0.128553600     0.019461600 
H329 3     0.570263540     0.397077760    -0.117508430 
H330 3     0.595930500     0.480612690    -0.090974860 
H331 3     0.604748050     0.351016160    -0.020825980 
H332 3     0.557987160     0.419635540    -0.036109330 
H333 3     0.879825470     0.346031230     0.345801790 
H334 3     0.827859850     0.284977890     0.333042300 
H335 3     0.854758010     0.215708410     0.272966140 
H336 3     0.906845760     0.225168080     0.343171830 
C337 1     0.240852380     1.057721470    -0.080742560 
C338 1     0.279958180     1.106848740    -0.073532660 
C339 1     0.326833860     1.088044510    -0.076645370 
C340 1     0.334012640     1.019393720    -0.086984710 
C341 1     0.294965570     0.969199570    -0.094359700 
C342 1     0.248717710     0.988705130    -0.091147900 
C343 1     0.191989480     1.078951360    -0.077533230 
C344 1     0.368295600     1.139633930    -0.069376140 
C345 1     0.302035890     0.896550290    -0.105586100 
C346 1     0.207806730     0.985992860     0.104133860 
C347 1     0.231362410     0.925950640     0.134138290 
C348 1     0.272872280     0.929363330     0.189730850 
C349 1     0.290480600     0.993698240     0.214787160 
C350 1     0.267150720     1.054756070     0.185120640 
C351 1     0.226039370     1.050464830     0.130031560 
C352 1     0.164193330     0.980869660     0.046011740 
C353 1     0.297866540     0.866203810     0.221924600 
C354 1     0.285272750     1.123016050     0.211315930 
C355 1     0.527907680     1.115489620     0.192773330 
C356 1     0.504591440     1.156037690     0.144321470 
C357 1     0.462431720     1.201621000     0.135118090 
C358 1     0.443922730     1.205929560     0.175048010 
C359 1     0.466991990     1.165397340     0.224142670 
C360 1     0.508764220     1.120467590     0.232625770 
C361 1     0.572220010     1.068406290     0.201456180 
C362 1     0.437682660     1.244967790     0.084176310 
C363 1     0.447908770     1.169804820     0.266753840 
C364 1     0.497694540     0.827806860     0.173175840 
C365 1     0.458341920     0.798154580     0.184423750 
C366 1     0.412114740     0.767943760     0.141154940 
C367 1     0.405835190     0.767946650     0.086509280 
C368 1     0.445140710     0.797634220     0.074443920 
C369 1     0.490736630     0.827371090     0.117828040 
C370 1     0.545867730     0.858806920     0.219395710 
C371 1     0.370398870     0.736146830     0.152636380 
C372 1     0.439028540     0.797604730     0.016874720 
C373 1     0.107378630     1.064096900    -0.082145520 
C374 1     0.096866060     1.022168920    -0.039549890 
C375 1     0.406493990     1.249770330    -0.055912780 
C376 1     0.426989300     1.290877810    -0.001010790 
C377 1     0.344740980     0.803169510    -0.122761470 
C378 1     0.397899740     0.771603280    -0.078976220 
C379 1     0.309554380     0.747385910     0.238083260 
C380 1     0.331252400     0.698943960     0.208237380 
C381 1     0.335407240     1.200231020     0.283625220 
C382 1     0.396190380     1.211965500     0.307484430 
C383 1     0.640050550     0.987920470     0.249916160 
C384 1     0.629965260     0.912847100     0.261124890 
N85 2     0.153575650     1.037451210    -0.086394420 
N86 2     0.363081510     1.203669990    -0.062576060 
N87 2     0.341985350     0.875908530    -0.111768880 
N88 2     0.139186980     1.033408040     0.017240120 
N89 2     0.281968890     0.805843730     0.202583440 
N90 2     0.320735600     1.130524700     0.262284590 
N91 2     0.597009690     1.032466470     0.245944350 
N92 2     0.454395720     1.246108210     0.047442440 
N93 2     0.411771110     1.212115790     0.262967010 
N94 2     0.584501690     0.883716090     0.212557690 
N95 2     0.374833720     0.731376620     0.201932440 
N96 2     0.399734180     0.768417830    -0.024119840 
H337 3     0.265722350     1.167521300     0.183761880 
H338 3     0.218094140     0.875476390     0.115211460 
H339 3     0.207294870     1.096742600     0.106118070 
H340 3     0.270035700     0.861022940    -0.108651890 
H341 3     0.217902630     0.951058790    -0.096668110 
H342 3     0.274956820     1.160503620    -0.065448100 
H343 3     0.369805920     1.003396510    -0.089599200 
H344 3     0.190726740     1.133666920    -0.067187300 
H345 3     0.404290480     1.119038720    -0.070543380 
H346 3     0.403692800     1.276952400     0.080103580 
H347 3     0.467359490     1.134057200     0.302592980 
H348 3     0.518548730     1.153258970     0.112834770 
H349 3     0.527329130     1.088557670     0.270134640 
H350 3     0.322455770     0.997892170     0.257644170 
H351 3     0.331309430     0.874710170     0.264332780 
H352 3     0.154316320     0.928093180     0.029057230 
H353 3     0.411428060     1.240659970     0.169046540 
H354 3     0.582790220     1.066612980     0.166754360 
H355 3     0.462646120     0.797751720     0.226750890 
H356 3     0.370559070     0.744998430     0.052276610 
H357 3     0.521732510     0.850665210     0.109742920 
H358 3     0.546419600     0.858640020     0.260698520 
H359 3     0.334954790     0.716203140     0.115481050 
H360 3     0.471134620     0.824394520     0.011644760 
H361 3     0.111641920     1.119091410    -0.070482690 
H362 3     0.071983190     1.058571050    -0.123409550 
H363 3     0.091788150     0.967316500    -0.051697760 
H364 3     0.058946320     1.040452960    -0.041804060 
H365 3     0.440474610     1.222508940    -0.056786150 
H366 3     0.390594300     1.286861120    -0.090882270 
H367 3     0.393150060     1.318950020    -0.000513250 
H368 3     0.456147500     1.329073030    -0.000669280 
H369 3     0.310909000     0.773158230    -0.123667410 
H370 3     0.343506970     0.798555510    -0.164087310 
H371 3     0.431740520     0.800979750    -0.078669970 
H372 3     0.399901110     0.718601300    -0.092190280 
H373 3     0.342804560     0.762945390     0.278887820 
H374 3     0.280270890     0.718153420     0.246215490 
H375 3     0.297855330     0.682549280     0.167817090 
H376 3     0.347286040     0.652898560     0.234731780 
H377 3     0.325243420     1.206826050     0.318184380 
H378 3     0.313722930     1.239903970     0.251571840 
H379 3     0.417868150     1.172927420     0.340138800 
H380 3     0.405603300     1.262981630     0.327473620 
H381 3     0.645815970     0.989936240     0.212032670 
H382 3     0.677509510     1.005142690     0.285796460 
H383 3     0.625000830     0.910692440     0.299483700 
H384 3     0.665826530     0.882855060     0.268770660 
END
