# Supplementary material for: Computational modelling of solvent effects in a prolific solvatomorphic porous organic cage
Source: Faraday Discuss. 2018 Apr 16;211(0):383–99. doi: 10.1039/c8fd00031j (PMC6208051; doi:10.1039/c8fd00031j)
Supplement: Supplementary file 4 [file FD-211-C8FD00031J-s004.zip › MC Fig/CC1_Dioxane.Dioxane.opt.24.01.9430.pc.first.res_o_sol.res]

TITL CC1_Dioxane.Dioxane.opt.24.01.9430.pc.first s.res.dmain ./CC1_Dioxane.Dioxane.opt.24.01.9430.pc.first s.res.dmain CC1_D
CELL  0.7 28.0768 19.3774 26.8546 89.7553 117.6215 90.2458
ZERR 1 
LATT -1
SFAC C  N  H  O  
C385 1     0.280556100     0.265336990    -0.002227090 
C386 1     0.272707190     0.338347410     0.013592860 
C387 1     0.275060050     0.296070740     0.096595630 
C388 1     0.282949960     0.223061290     0.080795050 
H385 3     0.241014280     0.241694970    -0.028789210 
H386 3     0.303897340     0.265621820    -0.025461240 
H387 3     0.312134790     0.363925010     0.036367480 
H388 3     0.247629770     0.368896260    -0.023811800 
H389 3     0.251682830     0.295750490     0.119791990 
H390 3     0.314585180     0.319731670     0.123195500 
H391 3     0.308063160     0.192558140     0.118216050 
H392 3     0.243540530     0.197427980     0.058054610 
O1 4     0.309732670     0.224604840     0.046897300 
O2 4     0.245903270     0.336807120     0.047472160 
C389 1     0.183586980     0.514703980     0.944442060 
C390 1     0.133978930     0.560757200     0.919849740 
C391 1     0.088511630     0.479290380     0.849079750 
C392 1     0.138137040     0.433256870     0.873649080 
H393 3     0.182600810     0.481270150     0.977271860 
H394 3     0.220526740     0.545486210     0.963106570 
H395 3     0.137031550     0.597908780     0.890249090 
H396 3     0.130264040     0.589435470     0.952897090 
H397 3     0.051587520     0.448473950     0.830459780 
H398 3     0.089446670     0.512705930     0.816214170 
H399 3     0.141848600     0.404633590     0.840575520 
H400 3     0.135095740     0.396052410     0.903224240 
O3 4     0.185697080     0.473770610     0.901580700 
O4 4     0.086414940     0.520241280     0.891937250 
C393 1     0.863544790     0.049490620     0.562879290 
C394 1     0.814755980     0.034136200     0.571856380 
C395 1     0.864237050    -0.049382450     0.639326500 
C396 1     0.913042120    -0.033990720     0.630379350 
H401 3     0.861584820     0.017769610     0.527993230 
H402 3     0.864856070     0.103961730     0.552621890 
H403 3     0.814451560     0.069659800     0.603661200 
H404 3     0.777326260     0.040649540     0.532817060 
H405 3     0.862930300    -0.103871290     0.649541450 
H406 3     0.866187950    -0.017718130     0.674236520 
H407 3     0.950455080    -0.040464310     0.669443820 
H408 3     0.913398410    -0.069530820     0.598608840 
O5 4     0.911991350     0.035712400     0.612827550 
O6 4     0.815793740    -0.035577500     0.589385930 
C397 1     0.009215240     0.410051820     0.646249080 
C398 1     0.058348120     0.418733660     0.703428120 
C399 1     0.113914060     0.382386790     0.665118990 
C400 1     0.064781450     0.373753660     0.607925550 
H409 3    -0.007901030     0.358028160     0.643390210 
H410 3    -0.021653500     0.448268930     0.640046950 
H411 3     0.072934600     0.472408870     0.708042310 
H412 3     0.048607350     0.407030220     0.737583710 
H413 3     0.144748970     0.344121950     0.671308840 
H414 3     0.131079720     0.434382860     0.667995500 
H415 3     0.074541230     0.385514520     0.573791540 
H416 3     0.050193900     0.320073730     0.603260600 
O7 4     0.023362190     0.420236340     0.602201220 
O8 4     0.099761240     0.372229620     0.709163310 
C401 1     0.990164610     0.477082960     1.045259620 
C402 1     0.984954980     0.413461710     1.009844980 
C403 1     1.008150950     0.480041160     0.951230870 
C404 1     1.013400360     0.543656720     0.986672940 
H417 3     0.950598000     0.502068440     1.029660650 
H418 3     1.004628910     0.463262990     1.089480650 
H419 3     1.023457020     0.385433750     1.028110000 
H420 3     0.953531320     0.378696240     1.008436740 
H421 3     0.993647790     0.493893040     0.907009610 
H422 3     1.047711660     0.455053770     0.966776950 
H423 3     1.044857210     0.578373630     0.988097090 
H424 3     0.974923810     0.571744650     0.968409410 
O9 4     1.028227150     0.524330870     1.043212960 
O10 4     0.970105460     0.432784210     0.953297070 
C405 1     0.868557760     0.531568180     0.128920520 
C406 1     0.915498750     0.481427860     0.155853740 
C407 1     0.865761840     0.398120910     0.088480740 
C408 1     0.818802030     0.448246850     0.061570550 
H425 3     0.873726890     0.564035320     0.097947920 
H426 3     0.866340970     0.565073350     0.160485840 
H427 3     0.912605870     0.452757920     0.189898780 
H428 3     0.954023260     0.508800520     0.173464900 
H429 3     0.867977600     0.364667350     0.056886610 
H430 3     0.860601560     0.365596510     0.119430220 
H431 3     0.780290810     0.420844470     0.044005530 
H432 3     0.821643040     0.476901760     0.027489650 
O11 4     0.818893470     0.494989290     0.102414810 
O12 4     0.915421650     0.434701570     0.115004280 
C409 1     0.264277160     0.732116670     0.965861190 
C410 1     0.211443950     0.728982600     0.911550300 
C411 1     0.181514760     0.827680030     0.938751330 
C412 1     0.234335940     0.830784540     0.993085880 
H433 3     0.294154530     0.761523870     0.958526010 
H434 3     0.280070770     0.680332150     0.980603340 
H435 3     0.182928350     0.695077430     0.917635770 
H436 3     0.217545140     0.708703510     0.876960590 
H437 3     0.165765300     0.879482880     0.924012270 
H438 3     0.151601180     0.798324000     0.946062460 
H439 3     0.228198730     0.851019590     1.027666160 
H440 3     0.262861910     0.864724850     0.987047810 
O13 4     0.256502430     0.763483820     1.009413320 
O14 4     0.189287050     0.796288520     0.895208370 
C413 1     0.016944750     0.916633300     0.490454780 
C414 1     0.013105820     0.980083320     0.455012380 
C415 1    -0.011007030     1.047272580     0.512115380 
C416 1    -0.007128610     0.983828390     0.547586200 
H441 3    -0.021842480     0.888986420     0.471572700 
H442 3     0.048313260     0.881463000     0.492775330 
H443 3     0.052986660     1.004670790     0.471281930 
H444 3    -0.000671720     0.966144070     0.410992660 
H445 3    -0.042409000     1.082394390     0.509779280 
H446 3     0.027754540     1.074979420     0.530994510 
H447 3     0.006688940     0.997798220     0.591607260 
H448 3    -0.047005360     0.959239300     0.531368890 
O15 4     0.030892950     0.936089690     0.546656440 
O16 4    -0.024933530     1.027811770     0.455922060 
C417 1     0.483690700     0.970281160    -0.055642160 
C418 1     0.537848970     0.939196750    -0.015214030 
C419 1     0.530071240     0.986292130     0.060919400 
C420 1     0.475927460     1.017422610     0.020485560 
H449 3     0.451592220     0.932107810    -0.064249830 
H450 3     0.482802790     0.985021670    -0.095452690 
H451 3     0.570305460     0.975211830    -0.010074320 
H452 3     0.544378390     0.890053800    -0.031025830 
H453 3     0.530916540     0.971517720     0.100704100 
H454 3     0.562189410     1.024454530     0.069582910 
H455 3     0.469442280     1.066587900     0.036303110 
H456 3     0.443444310     0.981458780     0.015356330 
O17 4     0.473881550     1.031403890    -0.032592310 
O18 4     0.539887840     0.925187300     0.037858790 
C421 1     0.689720270     0.477029620     0.441344440 
C422 1     0.655475490     0.440561310     0.385745030 
C423 1     0.581662610     0.508775530     0.372119780 
C424 1     0.615920890     0.545282630     0.427703180 
H457 3     0.688306420     0.447631120     0.475874020 
H458 3     0.731623930     0.481188850     0.449566500 
H459 3     0.660250890     0.466838760     0.351833850 
H460 3     0.667491600     0.386582990     0.387514330 
H461 3     0.539773520     0.504589790     0.363945250 
H462 3     0.583022230     0.538171910     0.337560980 
H463 3     0.603909700     0.599270440     0.425890280 
H464 3     0.611135330     0.519066070     0.461631990 
O19 4     0.671015860     0.545580130     0.439946980 
O20 4     0.600381320     0.440237260     0.373511220 
C425 1     0.377198020     1.060000850     0.080470040 
C426 1     0.351566730     1.055832470     0.119553840 
C427 1     0.344769970     0.935677270     0.108740110 
C428 1     0.370366380     0.939850860     0.069619800 
H465 3     0.421310740     1.058328290     0.105557110 
H466 3     0.366078740     1.107859530     0.055943230 
H467 3     0.307766710     1.062984710     0.094969370 
H468 3     0.367683480     1.095726040     0.151975770 
H469 3     0.355938040     0.887830650     0.133282630 
H470 3     0.300652730     0.937293710     0.083680670 
H471 3     0.354202580     0.899976370     0.037184310 
H472 3     0.414165520     0.932650110     0.094167750 
O21 4     0.358976170     1.004637580     0.041211410 
O22 4     0.362975700     0.991055260     0.147981760 
C429 1     0.643307120     0.889682230     0.918477660 
C430 1     0.689498020     0.941425590     0.937944820 
C431 1     0.632603650     1.021140360     0.871213140 
C432 1     0.586398350     0.969412250     0.851772750 
H473 3     0.644339070     0.855879950     0.886076900 
H474 3     0.646298910     0.857625800     0.953463630 
H475 3     0.691068080     0.971594550     0.973387490 
H476 3     0.728039280     0.915226280     0.951669200 
H477 3     0.629607850     1.053143900     0.836198760 
H478 3     0.631575600     1.054998860     0.903586000 
H479 3     0.547875290     0.995643480     0.838094080 
H480 3     0.584775120     0.939256200     0.816299550 
O23 4     0.593064880     0.924574090     0.896711990 
O24 4     0.682844300     0.986247500     0.892998470 
C433 1     0.561300430     0.511208760     0.137053790 
C434 1     0.559943720     0.443481570     0.107713010 
C435 1     0.550699110     0.382449930     0.178286780 
C436 1     0.552015400     0.450185700     0.207607700 
H481 3     0.603359140     0.525340370     0.165483370 
H482 3     0.542784400     0.552955520     0.106577220 
H483 3     0.518312610     0.432125900     0.076064260 
H484 3     0.585234110     0.446341880     0.086675120 
H485 3     0.569256460     0.340739170     0.208789960 
H486 3     0.508649190     0.368254020     0.149879400 
H487 3     0.526685790     0.447305860     0.228600860 
H488 3     0.593630270     0.461552460     0.239295950 
O25 4     0.531607040     0.505083920     0.167822320 
O26 4     0.580373760     0.388585620     0.147501660 
C437 1     0.240682640     0.646256660     0.490302200 
C438 1     0.185999340     0.646713760     0.438143580 
C439 1     0.208064480     0.751241620     0.409563510 
C440 1     0.262736400     0.750811110     0.461747550 
H489 3     0.269472300     0.616822040     0.481545350 
H490 3     0.238155000     0.622400350     0.526021700 
H491 3     0.156199430     0.671376410     0.448195120 
H492 3     0.172449560     0.594215720     0.423312840 
H493 3     0.210630190     0.775058790     0.373851120 
H494 3     0.179260030     0.780713020     0.418272570 
H495 3     0.276242820     0.803321450     0.476579270 
H496 3     0.292570480     0.726202220     0.451718570 
O27 4     0.259716000     0.714910010     0.506604970 
O28 4     0.189023720     0.682590640     0.393276390 
C441 1     0.440467700     1.011060410     0.366753920 
C442 1     0.442099750     0.941733010     0.394575380 
C443 1     0.454039840     0.885485560     0.324091250 
C444 1     0.452448070     0.954822690     0.296290660 
H497 3     0.398421330     1.024426940     0.337776150 
H498 3     0.457853040     1.052032550     0.398079960 
H499 3     0.483595610     0.930923840     0.426767930 
H500 3     0.415971390     0.941874180     0.414698630 
H501 3     0.436612860     0.844548550     0.292738420 
H502 3     0.496078800     0.872055580     0.353045740 
H503 3     0.478615290     0.954661630     0.276212310 
H504 3     0.410969440     0.965646220     0.264059760 
O29 4     0.471332090     1.008491010     0.337088410 
O30 4     0.423193860     0.888065890     0.353773860 
C445 1     0.719610310     0.778390090     0.395863690 
C446 1     0.714588560     0.710394700     0.421863120 
C447 1     0.720943910     0.770045790     0.500455500 
C448 1     0.726006570     0.838041390     0.474473250 
H505 3     0.679176160     0.798864150     0.368380790 
H506 3     0.740821860     0.771299210     0.370836630 
H507 3     0.754726200     0.687192850     0.445761060 
H508 3     0.688716110     0.673959410     0.389467810 
H509 3     0.699694420     0.777166060     0.525441950 
H510 3     0.761364580     0.749562550     0.527980230 
H511 3     0.751915660     0.874432520     0.506888760 
H512 3     0.685887350     0.861304320     0.450601620 
O31 4     0.749935170     0.827124870     0.438570120 
O32 4     0.690638360     0.721305570     0.457749300 
C449 1     0.348414390     0.512512220     0.617522100 
C450 1     0.317210060     0.482521580     0.558630160 
C451 1     0.396428360     0.433020230     0.566505260 
C452 1     0.427642900     0.463056380     0.625385400 
H513 3     0.346431970     0.476439880     0.648368880 
H514 3     0.331690790     0.562157010     0.620880940 
H515 3     0.315574310     0.520842120     0.527420050 
H516 3     0.276090560     0.469021340     0.549559930 
H517 3     0.413149130     0.383353470     0.563188960 
H518 3     0.398425720     0.469040390     0.535635490 
H519 3     0.468745100     0.476592000     0.634411510 
H520 3     0.429332490     0.424744290     0.656625530 
O33 4     0.402958720     0.524895150     0.630399050 
O34 4     0.341881210     0.420664690     0.553622190 
C453 1     0.545310890     0.082338660     0.668984370 
C454 1     0.547391320     0.013283810     0.697357810 
C455 1     0.561265450    -0.043342940     0.628242270 
C456 1     0.559225140     0.025722510     0.599890130 
H521 3     0.503240580     0.094748230     0.639363590 
H522 3     0.561805150     0.123860860     0.699924180 
H523 3     0.588822970     0.003448840     0.730130930 
H524 3     0.520741380     0.013151360     0.716867230 
H525 3     0.544729210    -0.084830920     0.597274790 
H526 3     0.603329470    -0.055816240     0.657840500 
H527 3     0.585913750     0.025836110     0.580426130 
H528 3     0.517811270     0.035571810     0.567079100 
O35 4     0.576916330     0.080043500     0.640116400 
O36 4     0.529678130    -0.041036380     0.657127400 
C457 1     0.434409480     0.452218790     0.847160590 
C458 1     0.438254970     0.517384420     0.880468830 
C459 1     0.468626610     0.579339140     0.825485100 
C460 1     0.464742470     0.514180470     0.792146530 
H529 3     0.472212690     0.422956650     0.868617140 
H530 3     0.401203570     0.419223420     0.843489330 
H531 3     0.399072510     0.543825940     0.861528230 
H532 3     0.449298440     0.505091580     0.924293750 
H533 3     0.501864360     0.612284640     0.829174630 
H534 3     0.430851490     0.608659470     0.804031940 
H535 3     0.453658960     0.526506630     0.748317010 
H536 3     0.503923810     0.487734560     0.811036340 
O37 4     0.424103520     0.469308880     0.791421300 
O38 4     0.478910630     0.562245700     0.881214930 
C461 1     0.947269930     0.605010840     0.325327240 
C462 1     0.978959130     0.537757520     0.340528400 
C463 1     0.942922160     0.508919490     0.401071970 
C464 1     0.911261510     0.576202100     0.385901850 
H537 3     0.908500610     0.597143300     0.287472860 
H538 3     0.969340470     0.646209470     0.316858460 
H539 3     1.019371160     0.546929430     0.375617950 
H540 3     0.983173770     0.517642550     0.304754950 
H541 3     0.920810980     0.467732430     0.409494750 
H542 3     0.981682610     0.516730060     0.438950160 
H543 3     0.907096750     0.596313810     0.421705750 
H544 3     0.870826600     0.567061650     0.350840730 
O39 4     0.938517470     0.627820570     0.370774610 
O40 4     0.951691950     0.486127440     0.355633480 
C465 1     0.894770050     0.886764830     0.828533570 
C466 1     0.943184810     0.867336770     0.883888290 
C467 1     1.000918470     0.903236750     0.847796700 
C468 1     0.952499410     0.922618250     0.792422780 
H545 3     0.882516350     0.940050980     0.831136270 
H546 3     0.860756990     0.852210610     0.819276730 
H547 3     0.952810450     0.812418060     0.882940290 
H548 3     0.935008090     0.875708660     0.919482680 
H549 3     1.034902280     0.937842510     0.857046630 
H550 3     1.013223650     0.849971750     0.845213260 
H551 3     0.960689990     0.914185370     0.756843960 
H552 3     0.942872570     0.977547710     0.793320390 
O41 4     0.907323310     0.880698070     0.783074190 
O42 4     0.988356920     0.909277330     0.893249980 
C469 1     0.098838640     0.119084460     0.173864460 
C470 1     0.084502800     0.065303850     0.127779610 
C471 1     0.021466670     0.016329260     0.151853610 
C472 1     0.035832130     0.070082200     0.197969830 
H553 3     0.074284470     0.165678000     0.156021820 
H554 3     0.141345270     0.133478190     0.192223170 
H555 3     0.111926500     0.020943080     0.144514820 
H556 3     0.088025260     0.086723370     0.091848200 
H557 3    -0.021053290     0.001997830     0.133486360 
H558 3     0.045976140    -0.030304030     0.169672470 
H559 3     0.032339620     0.048613320     0.233904230 
H560 3     0.008397850     0.114440520     0.181278890 
O43 4     0.090122370     0.092234690     0.218442650 
O44 4     0.030203840     0.043170890     0.107288600 
C473 1     0.765468090     0.321966690     0.506703520 
C474 1     0.817945200     0.324955840     0.561404700 
C475 1     0.792834960     0.225160800     0.593109810 
C476 1     0.740371670     0.222141620     0.538387010 
H561 3     0.734926270     0.353715350     0.510685470 
H562 3     0.770939760     0.341459740     0.471375900 
H563 3     0.849635580     0.297764130     0.555985200 
H564 3     0.830774780     0.378360520     0.573557750 
H565 3     0.787324380     0.205707740     0.628424860 
H566 3     0.823388280     0.193380330     0.589177040 
H567 3     0.727587110     0.168722470     0.526237670 
H568 3     0.708647730     0.249278760     0.543785220 
O45 4     0.747081370     0.252551510     0.493644190 
O46 4     0.811230570     0.294571420     0.606155000 
C477 1     0.169025100     1.030393550     0.443149750 
C478 1     0.193971550     0.959653530     0.446593890 
C479 1     0.125364740     0.933278650     0.356667830 
C480 1     0.100393650     1.004004280     0.353240320 
H569 3     0.187596860     1.068366860     0.426717280 
H570 3     0.175285620     1.047458300     0.484553020 
H571 3     0.178535470     0.922878430     0.467126200 
H572 3     0.237815690     0.961899280     0.470855130 
H573 3     0.119123180     0.916269650     0.315257570 
H574 3     0.106784240     0.895262220     0.373057410 
H575 3     0.056547870     1.001710150     0.329009410 
H576 3     0.115779140     1.040799780     0.332672410 
O47 4     0.112417100     1.027886380     0.407922710 
O48 4     0.181967510     0.935781990     0.391912040 
END
