# Supplementary material for: Computational modelling of solvent effects in a prolific solvatomorphic porous organic cage
Source: Faraday Discuss. 2018 Apr 16;211(0):383–99. doi: 10.1039/c8fd00031j (PMC6208051; doi:10.1039/c8fd00031j)
Supplement: Supplementary file 4 [file FD-211-C8FD00031J-s004.zip › MC Fig/CC1_Dioxane_overlayed.res_o.res]

TITL CC1_Dioxane_overlayed fort.16 CC1_Dioxane_overlayed.res.dmain CC1_Dioxane_overlayed ./CC1_Dioxane/CC1_Dio
CELL  0.7 25.9635 20.5359 27.3651 90.0 119.902 90.0
ZERR 4 
LATT -1
SFAC C  N  H  
C1 1     0.902680620     0.796296870     0.539373480 
C2 1     0.885441060     0.774102850     0.577246630 
C3 1     0.923674260     0.780147380     0.635733090 
C4 1     0.979319430     0.808795260     0.655719980 
C5 1     0.997400450     0.831432150     0.618097740 
C6 1     0.958959460     0.825064770     0.560235980 
C7 1     0.861815920     0.789046150     0.478292080 
C8 1     0.906011500     0.756542750     0.676140740 
C9 1     1.056245990     0.861498070     0.638789600 
C10 1     0.784768380     1.012100070     0.402218680 
C11 1     0.811166320     1.073376930     0.418018790 
C12 1     0.785857970     1.122446120     0.435246100 
C13 1     0.733837620     1.109253560     0.436492890 
C14 1     0.706637840     1.047715890     0.420683590 
C15 1     0.732308560     0.999602230     0.403714520 
C16 1     0.812111450     0.961680880     0.384084090 
C17 1     0.813233880     1.187492410     0.451764180 
C18 1     0.651469210     1.033370260     0.421566430 
C19 1     0.794016980     1.011816340     0.718202180 
C20 1     0.794834140     0.944112070     0.714705270 
C21 1     0.751697530     0.911221570     0.666485500 
C22 1     0.707835340     0.947075350     0.621832550 
C23 1     0.706372070     1.015385160     0.624675110 
C24 1     0.749467720     1.047242010     0.672790550 
C25 1     0.839615380     1.044986710     0.769373560 
C26 1     0.751981690     0.839643600     0.662473300 
C27 1     0.660025030     1.053730760     0.577826520 
C28 1     0.977773440     1.156302690     0.717617380 
C29 1     0.967798130     1.184944920     0.667428110 
C30 1     0.998015300     1.162739710     0.639929810 
C31 1     1.038253770     1.111434290     0.663347020 
C32 1     1.048832280     1.082003120     0.713938780 
C33 1     1.018505760     1.104605440     0.740668570 
C34 1     0.945694410     1.180779230     0.745676570 
C35 1     0.988024250     1.192890210     0.587005930 
C36 1     1.091499440     1.027953950     0.739203900 
C37 1     0.832059730     0.795956290     0.382549580 
C38 1     0.819625690     0.860074560     0.349649860 
C39 1     0.844427410     0.705935260     0.704346760 
C40 1     0.784969810     0.733855760     0.694096680 
C41 1     1.151108890     0.896404290     0.706497810 
C42 1     1.163400600     0.953631450     0.747000240 
C43 1     0.882108080     1.269205190     0.466290890 
C44 1     0.947724670     1.267590580     0.512682080 
C45 1     0.570174090     1.056363250     0.433381990 
C46 1     0.574545640     1.070170800     0.490490330 
C47 1     0.886834470     1.133654030     0.828575900 
C48 1     0.920700630     1.186823270     0.816630650 
N1 2     0.875853450     0.805366600     0.441529970 
N2 2     0.857118410     0.727088340     0.660845200 
N3 2     1.094579400     0.865919670     0.691008250 
N4 2     0.788784820     0.905839640     0.366505740 
N5 2     0.859044620     1.203777190     0.448978050 
N6 2     0.624156830     1.075981710     0.433943240 
N7 2     0.839755540     1.106309790     0.776455960 
N8 2     0.788917940     0.803797430     0.702757600 
N9 2     0.617724560     1.027582540     0.533912510 
N10 2     0.954826500     1.158988900     0.792928310 
N11 2     0.954142450     1.241898670     0.564830120 
N12 2     1.122771090     1.007079110     0.718497470 
H1 3     0.635065110     0.983011690     0.410390770 
H2 3     0.851675090     1.084397870     0.417271430 
H3 3     0.712289450     0.951650610     0.391287450 
H4 3     1.065120030     0.879700770     0.605811660 
H5 3     0.971736350     0.842105630     0.530212740 
H6 3     0.842256860     0.751695380     0.562340630 
H7 3     1.009747610     0.814109030     0.700649270 
H8 3     0.818053580     0.768045610     0.466422940 
H9 3     0.938324720     0.765802110     0.720873750 
H10 3     0.717584060     0.818964690     0.622106960 
H11 3     0.664208740     1.106974350     0.583485640 
H12 3     0.828703480     0.915513160     0.749114020 
H13 3     0.749427590     1.099930010     0.676146680 
H14 3     0.713317250     1.146202710     0.449613870 
H15 3     0.791063560     1.221540800     0.466506920 
H16 3     0.854240760     0.975741010     0.386407430 
H17 3     0.673976990     0.922981330     0.584084930 
H18 3     0.873693840     1.012917980     0.801526720 
H19 3     0.936602160     1.224929470     0.648664240 
H20 3     1.062209900     1.093285270     0.643038640 
H21 3     1.025786640     1.082810000     0.779768470 
H22 3     0.913259540     1.219793710     0.723054480 
H23 3     1.012301260     1.170300330     0.567897760 
H24 3     1.094844600     1.006844660     0.777710020 
H25 3     0.789874590     0.775851050     0.376418340 
H26 3     0.850429780     0.761375800     0.364615980 
H27 3     0.861692620     0.879670430     0.355084000 
H28 3     0.790529590     0.848956350     0.304772580 
H29 3     0.879737990     0.719292850     0.747097900 
H30 3     0.840496190     0.652633920     0.702264840 
H31 3     0.749512340     0.719682630     0.651656350 
H32 3     0.775118010     0.711680330     0.725043890 
H33 3     1.153819470     0.913601160     0.669687660 
H34 3     1.186265770     0.860082480     0.728727680 
H35 3     1.161575960     0.936226230     0.784211650 
H36 3     1.208723540     0.970938170     0.761213160 
H37 3     0.856615470     1.297778340     0.481124340 
H38 3     0.879445750     1.294328960     0.429673560 
H39 3     0.973370180     1.239854860     0.497528550 
H40 3     0.964170270     1.317937470     0.520444370 
H41 3     0.533352190     1.085580830     0.401388200 
H42 3     0.559345830     1.004555820     0.422633420 
H43 3     0.584488040     1.122187700     0.500839580 
H44 3     0.530892420     1.059978450     0.486056330 
H45 3     0.918575640     1.096606210     0.856551310 
H46 3     0.866328100     1.156504660     0.851000550 
H47 3     0.889076420     1.224369970     0.789341480 
H48 3     0.951936740     1.209685130     0.857019330 
C49 1     0.214460580     0.437851500     0.411181420 
C50 1     0.258310960     0.393237340     0.418683270 
C51 1     0.308579180     0.413318510     0.415901270 
C52 1     0.314338500     0.478663980     0.405596270 
C53 1     0.270520160     0.524291180     0.397929520 
C54 1     0.220953200     0.503576560     0.400815260 
C55 1     0.162097970     0.415384000     0.414046470 
C56 1     0.355044470     0.366494950     0.423479940 
C57 1     0.276032280     0.593424030     0.386735740 
C58 1     0.184461250     0.499407560     0.595770590 
C59 1     0.209821730     0.556447020     0.625922040 
C60 1     0.257176720     0.553888380     0.681803050 
C61 1     0.278795090     0.493456450     0.706998640 
C62 1     0.253716990     0.435461860     0.677186940 
C63 1     0.206794110     0.438856180     0.621811910 
C64 1     0.134682260     0.503539010     0.537344920 
C65 1     0.284113310     0.613884350     0.714152900 
C66 1     0.276030570     0.371325310     0.703526080 
C67 1     0.538227180     0.390627920     0.686720220 
C68 1     0.511920670     0.352433770     0.638120840 
C69 1     0.466892350     0.307624240     0.628629890 
C70 1     0.448543970     0.301693820     0.668421830 
C71 1     0.474609150     0.339845440     0.717662120 
C72 1     0.519203250     0.384037330     0.726430330 
C73 1     0.585533680     0.436969090     0.695705720 
C74 1     0.438996240     0.266781640     0.577531520 
C75 1     0.455749360     0.333728780     0.760130770 
C76 1     0.497938090     0.660962160     0.666831360 
C77 1     0.455025720     0.686748420     0.677787750 
C78 1     0.402429270     0.714053170     0.634187340 
C79 1     0.393398290     0.715074100     0.579506010 
C80 1     0.436227170     0.689272150     0.567731970 
C81 1     0.488132670     0.662381010     0.611443030 
C82 1     0.552783310     0.632935620     0.713396470 
C83 1     0.356913410     0.741741950     0.645359750 
C84 1     0.427258130     0.690402760     0.510128790 
C85 1     0.069806580     0.425407050     0.408825650 
C86 1     0.059157000     0.463406190     0.451327420 
C87 1     0.399591740     0.264145490     0.437244350 
C88 1     0.425010880     0.225034630     0.492294880 
C89 1     0.319462030     0.683980090     0.369843270 
C90 1     0.378151750     0.715262240     0.413992750 
C91 1     0.294666350     0.726118350     0.730359970 
C92 1     0.315850840     0.773581620     0.700661140 
C93 1     0.335143990     0.299173260     0.776202840 
C94 1     0.402304700     0.290470810     0.800496010 
C95 1     0.659180240     0.514985780     0.744620740 
C96 1     0.646943130     0.585028650     0.755734930 
N13 2     0.119109250     0.452878430     0.404900670 
N14 2     0.351163980     0.305682940     0.430259070 
N15 2     0.318621580     0.614977300     0.380834160 
N16 2     0.107623240     0.453476400     0.508413620 
N17 2     0.264675310     0.670511490     0.694684800 
N18 2     0.316735700     0.364723060     0.754741840 
N19 2     0.613384730     0.470984760     0.740353880 
N20 2     0.455654340     0.267408300     0.540923750 
N21 2     0.417395310     0.292165580     0.756097620 
N22 2     0.594984640     0.611480750     0.706842770 
N23 2     0.363614950     0.745257830     0.694677890 
N24 2     0.382296360     0.717022400     0.468852110 
H49 3     0.254749900     0.329073660     0.675848980 
H50 3     0.193483190     0.603867880     0.606889710 
H51 3     0.186576820     0.394883390     0.597781030 
H52 3     0.240374100     0.625455210     0.383431860 
H53 3     0.186430890     0.537723280     0.395065270 
H54 3     0.254470600     0.342195230     0.426745330 
H55 3     0.352674270     0.495548810     0.403233920 
H56 3     0.162428710     0.363467660     0.424396570 
H57 3     0.393550140     0.387690870     0.422564760 
H58 3     0.402718250     0.235068500     0.573225080 
H59 3     0.477463500     0.367514700     0.796093220 
H60 3     0.525711890     0.356495680     0.606738560 
H61 3     0.540114420     0.414120330     0.764056950 
H62 3     0.315310760     0.490008570     0.750078280 
H63 3     0.322303270     0.606451290     0.756795460 
H64 3     0.122047730     0.553247520     0.520308200 
H65 3     0.413873260     0.267510350     0.662198400 
H66 3     0.595544130     0.440015690     0.661084910 
H67 3     0.461404460     0.686308350     0.720138420 
H68 3     0.353214860     0.735840220     0.545020520 
H69 3     0.521962380     0.642109650     0.603587370 
H70 3     0.555056720     0.632116120     0.754696190 
H71 3     0.316499320     0.759737280     0.607951700 
H72 3     0.462489610     0.666818930     0.505136690 
H73 3     0.076190070     0.373463320     0.420532020 
H74 3     0.029615390     0.429906690     0.367313910 
H75 3     0.051873700     0.515188230     0.439130310 
H76 3     0.018370770     0.444379880     0.448807370 
H77 3     0.435769110     0.291523760     0.436606770 
H78 3     0.381795280     0.229243660     0.402177170 
H79 3     0.388990510     0.196907610     0.492557950 
H80 3     0.457538710     0.190415820     0.492855360 
H81 3     0.282034160     0.710667700     0.368687280 
H82 3     0.316336160     0.689276110     0.328514350 
H83 3     0.415549970     0.689188340     0.414549050 
H84 3     0.378545540     0.765667920     0.400780780 
H85 3     0.332747060     0.712062940     0.771399730 
H86 3     0.262556680     0.752072170     0.738273390 
H87 3     0.277606910     0.788408290     0.660004320 
H88 3     0.333238680     0.817141220     0.727253190 
H89 3     0.325680740     0.291621170     0.810685250 
H90 3     0.311253290     0.261485040     0.744010590 
H91 3     0.426227570     0.327545320     0.833289270 
H92 3     0.414518120     0.242326330     0.820563090 
H93 3     0.663939870     0.514284500     0.706785460 
H94 3     0.701663920     0.499685730     0.780767640 
H95 3     0.643068190     0.585888190     0.794051150 
H96 3     0.685442400     0.614866370     0.763627750 
C97 1     0.097319380     0.296296870     0.960626520 
C98 1     0.114558940     0.274102850     0.922753370 
C99 1     0.076325740     0.280147380     0.864266910 
C100 1     0.020680570     0.308795260     0.844280020 
C101 1     0.002599550     0.331432150     0.881902260 
C102 1     0.041040540     0.325064770     0.939764020 
C103 1     0.138184080     0.289046150     1.021707920 
C104 1     0.093988500     0.256542750     0.823859260 
C105 1    -0.056245990     0.361498070     0.861210400 
C106 1     0.215231620     0.512100070     1.097781320 
C107 1     0.188833680     0.573376930     1.081981210 
C108 1     0.214142030     0.622446120     1.064753900 
C109 1     0.266162380     0.609253560     1.063507110 
C110 1     0.293362160     0.547715890     1.079316410 
C111 1     0.267691440     0.499602230     1.096285480 
C112 1     0.187888550     0.461680880     1.115915910 
C113 1     0.186766120     0.687492410     1.048235820 
C114 1     0.348530790     0.533370260     1.078433570 
C115 1     0.205983020     0.511816340     0.781797820 
C116 1     0.205165860     0.444112070     0.785294730 
C117 1     0.248302470     0.411221570     0.833514500 
C118 1     0.292164660     0.447075350     0.878167450 
C119 1     0.293627930     0.515385160     0.875324890 
C120 1     0.250532280     0.547242010     0.827209450 
C121 1     0.160384620     0.544986710     0.730626440 
C122 1     0.248018310     0.339643600     0.837526700 
C123 1     0.339974970     0.553730760     0.922173480 
C124 1     0.022226560     0.656302690     0.782382620 
C125 1     0.032201870     0.684944920     0.832571890 
C126 1     0.001984700     0.662739710     0.860070190 
C127 1    -0.038253770     0.611434290     0.836652980 
C128 1    -0.048832280     0.582003120     0.786061220 
C129 1    -0.018505760     0.604605440     0.759331430 
C130 1     0.054305590     0.680779230     0.754323430 
C131 1     0.011975750     0.692890210     0.912994070 
C132 1    -0.091499440     0.527953950     0.760796100 
C133 1     0.167940270     0.295956290     1.117450420 
C134 1     0.180374310     0.360074560     1.150350140 
C135 1     0.155572590     0.205935260     0.795653240 
C136 1     0.215030190     0.233855760     0.805903320 
C137 1    -0.151108890     0.396404290     0.793502190 
C138 1    -0.163400600     0.453631450     0.752999760 
C139 1     0.117891920     0.769205190     1.033709110 
C140 1     0.052275330     0.767590580     0.987317920 
C141 1     0.429825910     0.556363250     1.066618010 
C142 1     0.425454360     0.570170800     1.009509670 
C143 1     0.113165530     0.633654030     0.671424100 
C144 1     0.079299370     0.686823270     0.683369350 
N25 2     0.124146550     0.305366600     1.058470030 
N26 2     0.142881590     0.227088340     0.839154800 
N27 2    -0.094579400     0.365919670     0.808991750 
N28 2     0.211215180     0.405839640     1.133494260 
N29 2     0.140955380     0.703777190     1.051021950 
N30 2     0.375843170     0.575981710     1.066056760 
N31 2     0.160244460     0.606309790     0.723544040 
N32 2     0.211082060     0.303797430     0.797242400 
N33 2     0.382275440     0.527582540     0.966087490 
N34 2     0.045173500     0.658988900     0.707071690 
N35 2     0.045857550     0.741898670     0.935169880 
N36 2    -0.122771090     0.507079110     0.781502530 
H97 3     0.364934890     0.483011690     1.089609230 
H98 3     0.148324910     0.584397870     1.082728570 
H99 3     0.287710550     0.451650610     1.108712550 
H100 3    -0.065120030     0.379700770     0.894188340 
H101 3     0.028263650     0.342105630     0.969787260 
H102 3     0.157743140     0.251695380     0.937659370 
H103 3    -0.009747610     0.314109030     0.799350730 
H104 3     0.181946420     0.268045610     1.033577060 
H105 3     0.061675280     0.265802110     0.779126250 
H106 3     0.282415940     0.318964690     0.877893040 
H107 3     0.335791260     0.606974350     0.916514360 
H108 3     0.171296520     0.415513160     0.750885980 
H109 3     0.250572410     0.599930010     0.823853320 
H110 3     0.286682750     0.646202710     1.050386130 
H111 3     0.208936440     0.721540800     1.033493080 
H112 3     0.145759240     0.475741010     1.113592570 
H113 3     0.326023010     0.422981330     0.915915070 
H114 3     0.126306160     0.512917980     0.698473280 
H115 3     0.063397840     0.724929470     0.851335760 
H116 3    -0.062209900     0.593285270     0.856961360 
H117 3    -0.025786640     0.582810000     0.720231530 
H118 3     0.086740460     0.719793710     0.776945520 
H119 3    -0.012301260     0.670300330     0.932102240 
H120 3    -0.094844600     0.506844660     0.722289980 
H121 3     0.210125410     0.275851050     1.123581660 
H122 3     0.149570220     0.261375800     1.135384020 
H123 3     0.138307380     0.379670430     1.144916000 
H124 3     0.209470410     0.348956350     1.195227420 
H125 3     0.120262010     0.219292850     0.752902100 
H126 3     0.159503810     0.152633920     0.797735160 
H127 3     0.250487660     0.219682630     0.848343650 
H128 3     0.224881990     0.211680330     0.774956110 
H129 3    -0.153819470     0.413601160     0.830312340 
H130 3    -0.186265770     0.360082480     0.771272320 
H131 3    -0.161575960     0.436226230     0.715788350 
H132 3    -0.208723540     0.470938170     0.738786840 
H133 3     0.143384530     0.797778340     1.018875660 
H134 3     0.120554250     0.794328960     1.070326440 
H135 3     0.026629820     0.739854860     1.002471450 
H136 3     0.035829730     0.817937470     0.979555630 
H137 3     0.466647810     0.585580830     1.098611800 
H138 3     0.440654170     0.504555820     1.077366580 
H139 3     0.415511960     0.622187700     0.999160420 
H140 3     0.469107580     0.559978450     1.013943670 
H141 3     0.081424360     0.596606210     0.643448690 
H142 3     0.133671900     0.656504660     0.648999450 
H143 3     0.110923580     0.724369970     0.710658520 
H144 3     0.048063260     0.709685130     0.642980670 
C145 1     0.785539420     0.937851500     1.088818580 
C146 1     0.741689040     0.893237340     1.081316730 
C147 1     0.691420820     0.913318510     1.084098730 
C148 1     0.685661500     0.978663980     1.094403730 
C149 1     0.729479840     1.024291180     1.102070480 
C150 1     0.779046800     1.003576560     1.099184740 
C151 1     0.837902030     0.915384000     1.085953530 
C152 1     0.644955530     0.866494950     1.076520060 
C153 1     0.723967720     1.093424030     1.113264260 
C154 1     0.815538750     0.999407560     0.904229410 
C155 1     0.790178270     1.056447020     0.874077960 
C156 1     0.742823280     1.053888380     0.818196950 
C157 1     0.721204910     0.993456450     0.793001360 
C158 1     0.746283010     0.935461860     0.822813060 
C159 1     0.793205890     0.938856180     0.878188090 
C160 1     0.865317740     1.003539010     0.962655080 
C161 1     0.715886690     1.113884350     0.785847100 
C162 1     0.723969430     0.871325310     0.796473920 
C163 1     0.461772820     0.890627920     0.813279780 
C164 1     0.488079330     0.852433770     0.861879160 
C165 1     0.533107650     0.807624240     0.871370110 
C166 1     0.551456030     0.801693820     0.831578170 
C167 1     0.525390850     0.839845440     0.782337880 
C168 1     0.480796750     0.884037330     0.773569670 
C169 1     0.414466320     0.936969090     0.804294280 
C170 1     0.561003760     0.766781640     0.922468480 
C171 1     0.544250640     0.833728780     0.739869230 
C172 1     0.502061910     1.160962160     0.833168640 
C173 1     0.544974280     1.186748420     0.822212250 
C174 1     0.597570730     1.214053170     0.865812660 
C175 1     0.606601710     1.215074100     0.920493990 
C176 1     0.563772830     1.189272150     0.932268030 
C177 1     0.511867330     1.162381010     0.888556970 
C178 1     0.447216690     1.132935620     0.786603530 
C179 1     0.643086590     1.241741950     0.854640250 
C180 1     0.572741870     1.190402760     0.989871210 
C181 1     0.930193420     0.925407050     1.091174350 
C182 1     0.940843000     0.963406190     1.048672580 
C183 1     0.600408260     0.764145490     1.062755650 
C184 1     0.574989120     0.725034630     1.007705120 
C185 1     0.680537970     1.183980090     1.130156730 
C186 1     0.621848250     1.215262240     1.086007250 
C187 1     0.705333650     1.226118350     0.769640030 
C188 1     0.684149160     1.273581620     0.799338860 
C189 1     0.664856010     0.799173260     0.723797160 
C190 1     0.597695300     0.790470810     0.699503990 
C191 1     0.340819760     1.014985780     0.755379260 
C192 1     0.353056870     1.085028650     0.744265070 
N37 2     0.880890750     0.952878430     1.095099330 
N38 2     0.648836020     0.805682940     1.069740930 
N39 2     0.681378420     1.114977300     1.119165840 
N40 2     0.892376760     0.953476400     0.991586380 
N41 2     0.735324690     1.170511490     0.805315200 
N42 2     0.683264300     0.864723060     0.745258160 
N43 2     0.386615270     0.970984760     0.759646120 
N44 2     0.544345660     0.767408300     0.959076250 
N45 2     0.582604690     0.792165580     0.743902380 
N46 2     0.405015360     1.111480750     0.793157230 
N47 2     0.636385050     1.245257830     0.805322110 
N48 2     0.617703640     1.217022400     1.031147890 
H145 3     0.745250100     0.829073660     0.824151020 
H146 3     0.806516810     1.103867880     0.893110290 
H147 3     0.813423180     0.894883390     0.902218970 
H148 3     0.759625900     1.125455210     1.116568140 
H149 3     0.813569110     1.037723280     1.104934730 
H150 3     0.745529400     0.842195230     1.073254670 
H151 3     0.647325730     0.995548810     1.096766080 
H152 3     0.837571290     0.863467660     1.075603430 
H153 3     0.606449860     0.887690870     1.077435240 
H154 3     0.597281750     0.735068500     0.926774920 
H155 3     0.522536500     0.867514700     0.703906780 
H156 3     0.474288110     0.856495680     0.893261440 
H157 3     0.459885580     0.914120330     0.735943050 
H158 3     0.684689240     0.990008570     0.749921720 
H159 3     0.677696730     1.106451290     0.743204540 
H160 3     0.877952270     1.053247520     0.979691800 
H161 3     0.586126740     0.767510350     0.837801600 
H162 3     0.404455870     0.940015690     0.838915090 
H163 3     0.538595540     1.186308350     0.779861580 
H164 3     0.646785140     1.235840220     0.954979480 
H165 3     0.478037620     1.142109650     0.896412630 
H166 3     0.444943280     1.132116120     0.745303810 
H167 3     0.683500680     1.259737280     0.892048300 
H168 3     0.537510390     1.166818930     0.994863310 
H169 3     0.923809930     0.873463320     1.079467980 
H170 3     0.970384610     0.929906690     1.132686090 
H171 3     0.948126300     1.015188230     1.060869690 
H172 3     0.981629230     0.944379880     1.051192630 
H173 3     0.564230890     0.791523760     1.063393230 
H174 3     0.618204720     0.729243660     1.097822830 
H175 3     0.611009490     0.696907610     1.007442050 
H176 3     0.542461290     0.690415820     1.007144640 
H177 3     0.717965840     1.210667700     1.131312720 
H178 3     0.683663840     1.189276110     1.171485650 
H179 3     0.584450030     1.189188340     1.085450950 
H180 3     0.621454460     1.265667920     1.099219220 
H181 3     0.667252940     1.212062940     0.728600270 
H182 3     0.737443320     1.252072170     0.761726610 
H183 3     0.722393090     1.288408290     0.839995680 
H184 3     0.666761320     1.317141220     0.772746810 
H185 3     0.674319260     0.791621170     0.689314750 
H186 3     0.688746710     0.761485040     0.755989410 
H187 3     0.573772430     0.827545320     0.666710730 
H188 3     0.585481880     0.742326330     0.679436910 
H189 3     0.336060130     1.014284500     0.793214540 
H190 3     0.298336080     0.999685730     0.719232360 
H191 3     0.356931810     1.085888190     0.705948850 
H192 3     0.314557600     1.114866370     0.736372250 
C193 1     0.097319380     0.203703130     0.460626520 
C194 1     0.114558940     0.225897150     0.422753370 
C195 1     0.076325740     0.219852620     0.364266910 
C196 1     0.020680570     0.191204740     0.344280020 
C197 1     0.002599550     0.168567850     0.381902260 
C198 1     0.041040540     0.174935230     0.439764020 
C199 1     0.138184080     0.210953850     0.521707920 
C200 1     0.093988500     0.243457250     0.323859260 
C201 1    -0.056245990     0.138501930     0.361210400 
C202 1     0.215231620    -0.012100070     0.597781320 
C203 1     0.188833680    -0.073376930     0.581981210 
C204 1     0.214142030    -0.122446120     0.564753900 
C205 1     0.266162380    -0.109253560     0.563507110 
C206 1     0.293362160    -0.047715890     0.579316410 
C207 1     0.267691440     0.000397770     0.596285480 
C208 1     0.187888550     0.038319120     0.615915910 
C209 1     0.186766120    -0.187492410     0.548235820 
C210 1     0.348530790    -0.033370260     0.578433570 
C211 1     0.205983020    -0.011816340     0.281797820 
C212 1     0.205165860     0.055887930     0.285294730 
C213 1     0.248302470     0.088778430     0.333514500 
C214 1     0.292164660     0.052924650     0.378167450 
C215 1     0.293627930    -0.015385160     0.375324890 
C216 1     0.250532280    -0.047242010     0.327209450 
C217 1     0.160384620    -0.044986710     0.230626440 
C218 1     0.248018310     0.160356400     0.337526700 
C219 1     0.339974970    -0.053730760     0.422173480 
C220 1     0.022226560    -0.156302690     0.282382620 
C221 1     0.032201870    -0.184944920     0.332571890 
C222 1     0.001984700    -0.162739710     0.360070190 
C223 1    -0.038253770    -0.111434290     0.336652980 
C224 1    -0.048832280    -0.082003120     0.286061220 
C225 1    -0.018505760    -0.104605440     0.259331430 
C226 1     0.054305590    -0.180779230     0.254323430 
C227 1     0.011975750    -0.192890210     0.412994070 
C228 1    -0.091499440    -0.027953950     0.260796100 
C229 1     0.167940270     0.204043710     0.617450420 
C230 1     0.180374310     0.139925440     0.650350140 
C231 1     0.155572590     0.294064740     0.295653240 
C232 1     0.215030190     0.266144240     0.305903320 
C233 1    -0.151108890     0.103595710     0.293502190 
C234 1    -0.163400600     0.046368550     0.252999760 
C235 1     0.117891920    -0.269205190     0.533709110 
C236 1     0.052275330    -0.267590580     0.487317920 
C237 1     0.429825910    -0.056363250     0.566618010 
C238 1     0.425454360    -0.070170800     0.509509670 
C239 1     0.113165530    -0.133654030     0.171424100 
C240 1     0.079299370    -0.186823270     0.183369350 
N49 2     0.124146550     0.194633400     0.558470030 
N50 2     0.142881590     0.272911660     0.339154800 
N51 2    -0.094579400     0.134080330     0.308991750 
N52 2     0.211215180     0.094160360     0.633494260 
N53 2     0.140955380    -0.203777190     0.551021950 
N54 2     0.375843170    -0.075981710     0.566056760 
N55 2     0.160244460    -0.106309790     0.223544040 
N56 2     0.211082060     0.196202570     0.297242400 
N57 2     0.382275440    -0.027582540     0.466087490 
N58 2     0.045173500    -0.158988900     0.207071690 
N59 2     0.045857550    -0.241898670     0.435169880 
N60 2    -0.122771090    -0.007079110     0.281502530 
H193 3     0.364934890     0.016988310     0.589609230 
H194 3     0.148324910    -0.084397870     0.582728570 
H195 3     0.287710550     0.048349390     0.608712550 
H196 3    -0.065120030     0.120299230     0.394188340 
H197 3     0.028263650     0.157894370     0.469787260 
H198 3     0.157743140     0.248304620     0.437659370 
H199 3    -0.009747610     0.185890970     0.299350730 
H200 3     0.181946420     0.231954390     0.533577060 
H201 3     0.061675280     0.234197890     0.279126250 
H202 3     0.282415940     0.181035310     0.377893040 
H203 3     0.335791260    -0.106974350     0.416514360 
H204 3     0.171296520     0.084486840     0.250885980 
H205 3     0.250572410    -0.099930010     0.323853320 
H206 3     0.286682750    -0.146202710     0.550386130 
H207 3     0.208936440    -0.221540800     0.533493080 
H208 3     0.145759240     0.024258990     0.613592570 
H209 3     0.326023010     0.077018670     0.415915070 
H210 3     0.126306160    -0.012917980     0.198473280 
H211 3     0.063397840    -0.224929470     0.351335760 
H212 3    -0.062209900    -0.093285270     0.356961360 
H213 3    -0.025786640    -0.082810000     0.220231530 
H214 3     0.086740460    -0.219793710     0.276945520 
H215 3    -0.012301260    -0.170300330     0.432102240 
H216 3    -0.094844600    -0.006844660     0.222289980 
H217 3     0.210125410     0.224148950     0.623581660 
H218 3     0.149570220     0.238624200     0.635384020 
H219 3     0.138307380     0.120329570     0.644916000 
H220 3     0.209470410     0.151043650     0.695227420 
H221 3     0.120262010     0.280707150     0.252902100 
H222 3     0.159503810     0.347366080     0.297735160 
H223 3     0.250487660     0.280317370     0.348343650 
H224 3     0.224881990     0.288319670     0.274956110 
H225 3    -0.153819470     0.086398840     0.330312340 
H226 3    -0.186265770     0.139917520     0.271272320 
H227 3    -0.161575960     0.063773770     0.215788350 
H228 3    -0.208723540     0.029061830     0.238786840 
H229 3     0.143384530    -0.297778340     0.518875660 
H230 3     0.120554250    -0.294328960     0.570326440 
H231 3     0.026629820    -0.239854860     0.502471450 
H232 3     0.035829730    -0.317937470     0.479555630 
H233 3     0.466647810    -0.085580830     0.598611800 
H234 3     0.440654170    -0.004555820     0.577366580 
H235 3     0.415511960    -0.122187700     0.499160420 
H236 3     0.469107580    -0.059978450     0.513943670 
H237 3     0.081424360    -0.096606210     0.143448690 
H238 3     0.133671900    -0.156504660     0.148999450 
H239 3     0.110923580    -0.224369970     0.210658520 
H240 3     0.048063260    -0.209685130     0.142980670 
C241 1     0.785539420     0.562148500     0.588818580 
C242 1     0.741689040     0.606762660     0.581316730 
C243 1     0.691420820     0.586681490     0.584098730 
C244 1     0.685661500     0.521336020     0.594403730 
C245 1     0.729479840     0.475708820     0.602070480 
C246 1     0.779046800     0.496423440     0.599184740 
C247 1     0.837902030     0.584616000     0.585953530 
C248 1     0.644955530     0.633505050     0.576520060 
C249 1     0.723967720     0.406575970     0.613264260 
C250 1     0.815538750     0.500592440     0.404229410 
C251 1     0.790178270     0.443552980     0.374077960 
C252 1     0.742823280     0.446111620     0.318196950 
C253 1     0.721204910     0.506543550     0.293001360 
C254 1     0.746283010     0.564538140     0.322813060 
C255 1     0.793205890     0.561143820     0.378188090 
C256 1     0.865317740     0.496460990     0.462655080 
C257 1     0.715886690     0.386115650     0.285847100 
C258 1     0.723969430     0.628674690     0.296473920 
C259 1     0.461772820     0.609372080     0.313279780 
C260 1     0.488079330     0.647566230     0.361879160 
C261 1     0.533107650     0.692375760     0.371370110 
C262 1     0.551456030     0.698306180     0.331578170 
C263 1     0.525390850     0.660154560     0.282337880 
C264 1     0.480796750     0.615962670     0.273569670 
C265 1     0.414466320     0.563030910     0.304294280 
C266 1     0.561003760     0.733218360     0.422468480 
C267 1     0.544250640     0.666271220     0.239869230 
C268 1     0.502061910     0.339037840     0.333168640 
C269 1     0.544974280     0.313251580     0.322212250 
C270 1     0.597570730     0.285946830     0.365812660 
C271 1     0.606601710     0.284925900     0.420493990 
C272 1     0.563772830     0.310727850     0.432268030 
C273 1     0.511867330     0.337618990     0.388556970 
C274 1     0.447216690     0.367064380     0.286603530 
C275 1     0.643086590     0.258258050     0.354640250 
C276 1     0.572741870     0.309597240     0.489871210 
C277 1     0.930193420     0.574592950     0.591174350 
C278 1     0.940843000     0.536593810     0.548672580 
C279 1     0.600408260     0.735854510     0.562755650 
C280 1     0.574989120     0.774965370     0.507705120 
C281 1     0.680537970     0.316019910     0.630156730 
C282 1     0.621848250     0.284737760     0.586007250 
C283 1     0.705333650     0.273881650     0.269640030 
C284 1     0.684149160     0.226418380     0.299338860 
C285 1     0.664856010     0.700826740     0.223797160 
C286 1     0.597695300     0.709529190     0.199503990 
C287 1     0.340819760     0.485014220     0.255379260 
C288 1     0.353056870     0.414971350     0.244265070 
N61 2     0.880890750     0.547121570     0.595099330 
N62 2     0.648836020     0.694317060     0.569740930 
N63 2     0.681378420     0.385022700     0.619165840 
N64 2     0.892376760     0.546523600     0.491586380 
N65 2     0.735324690     0.329488510     0.305315200 
N66 2     0.683264300     0.635276940     0.245258160 
N67 2     0.386615270     0.529015240     0.259646120 
N68 2     0.544345660     0.732591700     0.459076250 
N69 2     0.582604690     0.707834420     0.243902380 
N70 2     0.405015360     0.388519250     0.293157230 
N71 2     0.636385050     0.254742170     0.305322110 
N72 2     0.617703640     0.282977600     0.531147890 
H241 3     0.745250100     0.670926340     0.324151020 
H242 3     0.806516810     0.396132120     0.393110290 
H243 3     0.813423180     0.605116610     0.402218970 
H244 3     0.759625900     0.374544790     0.616568140 
H245 3     0.813569110     0.462276720     0.604934730 
H246 3     0.745529400     0.657804770     0.573254670 
H247 3     0.647325730     0.504451190     0.596766080 
H248 3     0.837571290     0.636532340     0.575603430 
H249 3     0.606449860     0.612309130     0.577435240 
H250 3     0.597281750     0.764931500     0.426774920 
H251 3     0.522536500     0.632485300     0.203906780 
H252 3     0.474288110     0.643504320     0.393261440 
H253 3     0.459885580     0.585879670     0.235943050 
H254 3     0.684689240     0.509991430     0.249921720 
H255 3     0.677696730     0.393548710     0.243204540 
H256 3     0.877952270     0.446752480     0.479691800 
H257 3     0.586126740     0.732489650     0.337801600 
H258 3     0.404455870     0.559984310     0.338915090 
H259 3     0.538595540     0.313691650     0.279861580 
H260 3     0.646785140     0.264159780     0.454979480 
H261 3     0.478037620     0.357890350     0.396412630 
H262 3     0.444943280     0.367883880     0.245303810 
H263 3     0.683500680     0.240262720     0.392048300 
H264 3     0.537510390     0.333181070     0.494863310 
H265 3     0.923809930     0.626536680     0.579467980 
H266 3     0.970384610     0.570093310     0.632686090 
H267 3     0.948126300     0.484811770     0.560869690 
H268 3     0.981629230     0.555620120     0.551192630 
H269 3     0.564230890     0.708476240     0.563393230 
H270 3     0.618204720     0.770756340     0.597822830 
H271 3     0.611009490     0.803092390     0.507442050 
H272 3     0.542461290     0.809584180     0.507144640 
H273 3     0.717965840     0.289332300     0.631312720 
H274 3     0.683663840     0.310723890     0.671485650 
H275 3     0.584450030     0.310811660     0.585450950 
H276 3     0.621454460     0.234332080     0.599219220 
H277 3     0.667252940     0.287937060     0.228600270 
H278 3     0.737443320     0.247927830     0.261726610 
H279 3     0.722393090     0.211591710     0.339995680 
H280 3     0.666761320     0.182858780     0.272746810 
H281 3     0.674319260     0.708378830     0.189314750 
H282 3     0.688746710     0.738514960     0.255989410 
H283 3     0.573772430     0.672454680     0.166710730 
H284 3     0.585481880     0.757673670     0.179436910 
H285 3     0.336060130     0.485715500     0.293214540 
H286 3     0.298336080     0.500314270     0.219232360 
H287 3     0.356931810     0.414111810     0.205948850 
H288 3     0.314557600     0.385133630     0.236372250 
C289 1     0.902680620     0.703703130     0.039373480 
C290 1     0.885441060     0.725897150     0.077246630 
C291 1     0.923674260     0.719852620     0.135733090 
C292 1     0.979319430     0.691204740     0.155719980 
C293 1     0.997400450     0.668567850     0.118097740 
C294 1     0.958959460     0.674935230     0.060235980 
C295 1     0.861815920     0.710953850    -0.021707920 
C296 1     0.906011500     0.743457250     0.176140740 
C297 1     1.056245990     0.638501930     0.138789600 
C298 1     0.784768380     0.487899930    -0.097781320 
C299 1     0.811166320     0.426623070    -0.081981210 
C300 1     0.785857970     0.377553880    -0.064753900 
C301 1     0.733837620     0.390746440    -0.063507110 
C302 1     0.706637840     0.452284110    -0.079316410 
C303 1     0.732308560     0.500397770    -0.096285480 
C304 1     0.812111450     0.538319120    -0.115915910 
C305 1     0.813233880     0.312507590    -0.048235820 
C306 1     0.651469210     0.466629740    -0.078433570 
C307 1     0.794016980     0.488183660     0.218202180 
C308 1     0.794834140     0.555887930     0.214705270 
C309 1     0.751697530     0.588778430     0.166485500 
C310 1     0.707835340     0.552924650     0.121832550 
C311 1     0.706372070     0.484614840     0.124675110 
C312 1     0.749467720     0.452757990     0.172790550 
C313 1     0.839615380     0.455013290     0.269373560 
C314 1     0.751981690     0.660356400     0.162473300 
C315 1     0.660025030     0.446269240     0.077826520 
C316 1     0.977773440     0.343697310     0.217617380 
C317 1     0.967798130     0.315055080     0.167428110 
C318 1     0.998015300     0.337260290     0.139929810 
C319 1     1.038253770     0.388565710     0.163347020 
C320 1     1.048832280     0.417996880     0.213938780 
C321 1     1.018505760     0.395394560     0.240668570 
C322 1     0.945694410     0.319220770     0.245676570 
C323 1     0.988024250     0.307109790     0.087005930 
C324 1     1.091499440     0.472046050     0.239203900 
C325 1     0.832059730     0.704043710    -0.117450420 
C326 1     0.819625690     0.639925440    -0.150350140 
C327 1     0.844427410     0.794064740     0.204346760 
C328 1     0.784969810     0.766144240     0.194096680 
C329 1     1.151108890     0.603595710     0.206497810 
C330 1     1.163400600     0.546368550     0.247000240 
C331 1     0.882108080     0.230794810    -0.033709110 
C332 1     0.947724670     0.232409420     0.012682080 
C333 1     0.570174090     0.443636750    -0.066618010 
C334 1     0.574545640     0.429829200    -0.009509670 
C335 1     0.886834470     0.366345970     0.328575900 
C336 1     0.920700630     0.313176730     0.316630650 
N73 2     0.875853450     0.694633400    -0.058470030 
N74 2     0.857118410     0.772911660     0.160845200 
N75 2     1.094579400     0.634080330     0.191008250 
N76 2     0.788784820     0.594160360    -0.133494260 
N77 2     0.859044620     0.296222810    -0.051021950 
N78 2     0.624156830     0.424018290    -0.066056760 
N79 2     0.839755540     0.393690210     0.276455960 
N80 2     0.788917940     0.696202570     0.202757600 
N81 2     0.617724560     0.472417460     0.033912510 
N82 2     0.954826500     0.341011100     0.292928310 
N83 2     0.954142450     0.258101330     0.064830120 
N84 2     1.122771090     0.492920890     0.218497470 
H289 3     0.635065110     0.516988310    -0.089609230 
H290 3     0.851675090     0.415602130    -0.082728570 
H291 3     0.712289450     0.548349390    -0.108712550 
H292 3     1.065120030     0.620299230     0.105811660 
H293 3     0.971736350     0.657894370     0.030212740 
H294 3     0.842256860     0.748304620     0.062340630 
H295 3     1.009747610     0.685890970     0.200649270 
H296 3     0.818053580     0.731954390    -0.033577060 
H297 3     0.938324720     0.734197890     0.220873750 
H298 3     0.717584060     0.681035310     0.122106960 
H299 3     0.664208740     0.393025650     0.083485640 
H300 3     0.828703480     0.584486840     0.249114020 
H301 3     0.749427590     0.400069990     0.176146680 
H302 3     0.713317250     0.353797290    -0.050386130 
H303 3     0.791063560     0.278459200    -0.033493080 
H304 3     0.854240760     0.524258990    -0.113592570 
H305 3     0.673976990     0.577018670     0.084084930 
H306 3     0.873693840     0.487082020     0.301526720 
H307 3     0.936602160     0.275070530     0.148664240 
H308 3     1.062209900     0.406714730     0.143038640 
H309 3     1.025786640     0.417190000     0.279768470 
H310 3     0.913259540     0.280206290     0.223054480 
H311 3     1.012301260     0.329699670     0.067897760 
H312 3     1.094844600     0.493155340     0.277710020 
H313 3     0.789874590     0.724148950    -0.123581660 
H314 3     0.850429780     0.738624200    -0.135384020 
H315 3     0.861692620     0.620329570    -0.144916000 
H316 3     0.790529590     0.651043650    -0.195227420 
H317 3     0.879737990     0.780707150     0.247097900 
H318 3     0.840496190     0.847366080     0.202264840 
H319 3     0.749512340     0.780317370     0.151656350 
H320 3     0.775118010     0.788319670     0.225043890 
H321 3     1.153819470     0.586398840     0.169687660 
H322 3     1.186265770     0.639917520     0.228727680 
H323 3     1.161575960     0.563773770     0.284211650 
H324 3     1.208723540     0.529061830     0.261213160 
H325 3     0.856615470     0.202221660    -0.018875660 
H326 3     0.879445750     0.205671040    -0.070326440 
H327 3     0.973370180     0.260145140    -0.002471450 
H328 3     0.964170270     0.182062530     0.020444370 
H329 3     0.533352190     0.414419170    -0.098611800 
H330 3     0.559345830     0.495444180    -0.077366580 
H331 3     0.584488040     0.377812300     0.000839580 
H332 3     0.530892420     0.440021550    -0.013943670 
H333 3     0.918575640     0.403393790     0.356551310 
H334 3     0.866328100     0.343495340     0.351000550 
H335 3     0.889076420     0.275630030     0.289341480 
H336 3     0.951936740     0.290314870     0.357019330 
C337 1     0.214460580     0.062148500    -0.088818580 
C338 1     0.258310960     0.106762660    -0.081316730 
C339 1     0.308579180     0.086681490    -0.084098730 
C340 1     0.314338500     0.021336020    -0.094403730 
C341 1     0.270520160    -0.024291180    -0.102070480 
C342 1     0.220953200    -0.003576560    -0.099184740 
C343 1     0.162097970     0.084616000    -0.085953530 
C344 1     0.355044470     0.133505050    -0.076520060 
C345 1     0.276032280    -0.093424030    -0.113264260 
C346 1     0.184461250     0.000592440     0.095770590 
C347 1     0.209821730    -0.056447020     0.125922040 
C348 1     0.257176720    -0.053888380     0.181803050 
C349 1     0.278795090     0.006543550     0.206998640 
C350 1     0.253716990     0.064538140     0.177186940 
C351 1     0.206794110     0.061143820     0.121811910 
C352 1     0.134682260    -0.003539010     0.037344920 
C353 1     0.284113310    -0.113884350     0.214152900 
C354 1     0.276030570     0.128674690     0.203526080 
C355 1     0.538227180     0.109372080     0.186720220 
C356 1     0.511920670     0.147566230     0.138120840 
C357 1     0.466892350     0.192375760     0.128629890 
C358 1     0.448543970     0.198306180     0.168421830 
C359 1     0.474609150     0.160154560     0.217662120 
C360 1     0.519203250     0.115962670     0.226430330 
C361 1     0.585533680     0.063030910     0.195705720 
C362 1     0.438996240     0.233218360     0.077531520 
C363 1     0.455749360     0.166271220     0.260130770 
C364 1     0.497938090    -0.160962160     0.166831360 
C365 1     0.455025720    -0.186748420     0.177787750 
C366 1     0.402429270    -0.214053170     0.134187340 
C367 1     0.393398290    -0.215074100     0.079506010 
C368 1     0.436227170    -0.189272150     0.067731970 
C369 1     0.488132670    -0.162381010     0.111443030 
C370 1     0.552783310    -0.132935620     0.213396470 
C371 1     0.356913410    -0.241741950     0.145359750 
C372 1     0.427258130    -0.190402760     0.010128790 
C373 1     0.069806580     0.074592950    -0.091174350 
C374 1     0.059157000     0.036593810    -0.048672580 
C375 1     0.399591740     0.235854510    -0.062755650 
C376 1     0.425010880     0.274965370    -0.007705120 
C377 1     0.319462030    -0.183980090    -0.130156730 
C378 1     0.378151750    -0.215262240    -0.086007250 
C379 1     0.294666350    -0.226118350     0.230359970 
C380 1     0.315850840    -0.273581620     0.200661140 
C381 1     0.335143990     0.200826740     0.276202840 
C382 1     0.402304700     0.209529190     0.300496010 
C383 1     0.659180240    -0.014985780     0.244620740 
C384 1     0.646943130    -0.085028650     0.255734930 
N85 2     0.119109250     0.047121570    -0.095099330 
N86 2     0.351163980     0.194317060    -0.069740930 
N87 2     0.318621580    -0.114977300    -0.119165840 
N88 2     0.107623240     0.046523600     0.008413620 
N89 2     0.264675310    -0.170511490     0.194684800 
N90 2     0.316735700     0.135276940     0.254741840 
N91 2     0.613384730     0.029015240     0.240353880 
N92 2     0.455654340     0.232591700     0.040923750 
N93 2     0.417395310     0.207834420     0.256097620 
N94 2     0.594984640    -0.111480750     0.206842770 
N95 2     0.363614950    -0.245257830     0.194677890 
N96 2     0.382296360    -0.217022400    -0.031147890 
H337 3     0.254749900     0.170926340     0.175848980 
H338 3     0.193483190    -0.103867880     0.106889710 
H339 3     0.186576820     0.105116610     0.097781030 
H340 3     0.240374100    -0.125455210    -0.116568140 
H341 3     0.186430890    -0.037723280    -0.104934730 
H342 3     0.254470600     0.157804770    -0.073254670 
H343 3     0.352674270     0.004451190    -0.096766080 
H344 3     0.162428710     0.136532340    -0.075603430 
H345 3     0.393550140     0.112309130    -0.077435240 
H346 3     0.402718250     0.264931500     0.073225080 
H347 3     0.477463500     0.132485300     0.296093220 
H348 3     0.525711890     0.143504320     0.106738560 
H349 3     0.540114420     0.085879670     0.264056950 
H350 3     0.315310760     0.009991430     0.250078280 
H351 3     0.322303270    -0.106451290     0.256795460 
H352 3     0.122047730    -0.053247520     0.020308200 
H353 3     0.413873260     0.232489650     0.162198400 
H354 3     0.595544130     0.059984310     0.161084910 
H355 3     0.461404460    -0.186308350     0.220138420 
H356 3     0.353214860    -0.235840220     0.045020520 
H357 3     0.521962380    -0.142109650     0.103587370 
H358 3     0.555056720    -0.132116120     0.254696190 
H359 3     0.316499320    -0.259737280     0.107951700 
H360 3     0.462489610    -0.166818930     0.005136690 
H361 3     0.076190070     0.126536680    -0.079467980 
H362 3     0.029615390     0.070093310    -0.132686090 
H363 3     0.051873700    -0.015188230    -0.060869690 
H364 3     0.018370770     0.055620120    -0.051192630 
H365 3     0.435769110     0.208476240    -0.063393230 
H366 3     0.381795280     0.270756340    -0.097822830 
H367 3     0.388990510     0.303092390    -0.007442050 
H368 3     0.457538710     0.309584180    -0.007144640 
H369 3     0.282034160    -0.210667700    -0.131312720 
H370 3     0.316336160    -0.189276110    -0.171485650 
H371 3     0.415549970    -0.189188340    -0.085450950 
H372 3     0.378545540    -0.265667920    -0.099219220 
H373 3     0.332747060    -0.212062940     0.271399730 
H374 3     0.262556680    -0.252072170     0.238273390 
H375 3     0.277606910    -0.288408290     0.160004320 
H376 3     0.333238680    -0.317141220     0.227253190 
H377 3     0.325680740     0.208378830     0.310685250 
H378 3     0.311253290     0.238514960     0.244010590 
H379 3     0.426227570     0.172454680     0.333289270 
H380 3     0.414518120     0.257673670     0.320563090 
H381 3     0.663939870    -0.014284500     0.206785460 
H382 3     0.701663920     0.000314270     0.280767640 
H383 3     0.643068190    -0.085888190     0.294051150 
H384 3     0.685442400    -0.114866370     0.263627750 
END
