# Supplementary material for: Computational modelling of solvent effects in a prolific solvatomorphic porous organic cage
Source: Faraday Discuss. 2018 Apr 16;211(0):383–99. doi: 10.1039/c8fd00031j (PMC6208051; doi:10.1039/c8fd00031j)
Supplement: Supplementary file 4 [file FD-211-C8FD00031J-s004.zip › MC Fig/Dioxane_mc.pdb]

CRYST1   25.963   20.536   27.365  90.00 119.90  90.00        P 1   1
ATOM      1  C           0      16.079  16.353  12.795  3.49  1.00           C  -0.0277
ATOM      2  C           0      15.114  15.897  13.694  3.49  1.00           C  -0.0494
ATOM      3  C           0      15.309  16.021  15.081  3.49  1.00           C  -0.0266
ATOM      4  C           0      16.481  16.609  15.555  3.49  1.00           C  -0.0510
ATOM      5  C           0      17.464  17.074  14.663  3.49  1.00           C  -0.0268
ATOM      6  C           0      17.255  16.943  13.290  3.49  1.00           C  -0.0432
ATOM      7  C           0      15.851  16.204  11.346  3.49  1.00           C   0.2431
ATOM      8  C           0      14.299  15.536  16.040  3.49  1.00           C   0.2520
ATOM      9  C           0      18.709  17.692  15.154  3.49  1.00           C   0.2493
ATOM     10  C           0      14.888  20.784   9.542  3.49  1.00           C  -0.0292
ATOM     11  C           0      15.358  22.043   9.916  3.49  1.00           C  -0.0518
ATOM     12  C           0      14.466  23.050  10.325  3.49  1.00           C  -0.0081
ATOM     13  C           0      13.098  22.780  10.355  3.49  1.00           C  -0.0638
ATOM     14  C           0      12.608  21.516   9.980  3.49  1.00           C  -0.0123
ATOM     15  C           0      13.506  20.528   9.577  3.49  1.00           C  -0.0398
ATOM     16  C           0      15.846  19.749   9.111  3.49  1.00           C   0.2402
ATOM     17  C           0      14.951  24.386  10.717  3.49  1.00           C   0.2324
ATOM     18  C           0      11.163  21.221  10.001  3.49  1.00           C   0.2274
ATOM     19  C           0      10.818  20.779  17.037  3.49  1.00           C  -0.0026
ATOM     20  C           0      10.887  19.388  16.954  3.49  1.00           C  -0.0582
ATOM     21  C           0      10.425  18.713  15.811  3.49  1.00           C  -0.0190
ATOM     22  C           0       9.895  19.449  14.751  3.49  1.00           C  -0.0565
ATOM     23  C           0       9.818  20.852  14.819  3.49  1.00           C  -0.0154
ATOM     24  C           0      10.281  21.506  15.960  3.49  1.00           C  -0.0597
ATOM     25  C           0      11.304  21.460  18.251  3.49  1.00           C   0.2223
ATOM     26  C           0      10.487  17.243  15.715  3.49  1.00           C   0.2366
ATOM     27  C           0       9.254  21.639  13.707  3.49  1.00           C   0.2369
ATOM     28  C           0      15.597  23.746  17.023  3.49  1.00           C  -0.0308
ATOM     29  C           0      16.022  24.334  15.833  3.49  1.00           C  -0.0534
ATOM     30  C           0      17.182  23.878  15.181  3.49  1.00           C  -0.0033
ATOM     31  C           0      17.907  22.824  15.736  3.49  1.00           C  -0.0795
ATOM     32  C           0      17.492  22.220  16.936  3.49  1.00           C  -0.0040
ATOM     33  C           0      16.340  22.684  17.570  3.49  1.00           C  -0.0503
ATOM     34  C           0      14.381  24.248  17.689  3.49  1.00           C   0.2505
ATOM     35  C           0      17.645  24.497  13.925  3.49  1.00           C   0.2355
ATOM     36  C           0      18.255  21.110  17.536  3.49  1.00           C   0.2322
ATOM     37  C           0      16.384  16.346   9.075  3.41  1.00           C   0.1747
ATOM     38  C           0      16.510  17.662   8.294  3.41  1.00           C   0.1893
ATOM     39  C           0      12.316  14.497  16.709  3.41  1.00           C   0.1773
ATOM     40  C           0      10.912  15.070  16.466  3.41  1.00           C   0.1780
ATOM     41  C           0      20.249  18.408  16.760  3.41  1.00           C   0.1623
ATOM     42  C           0      20.015  19.584  17.721  3.41  1.00           C   0.1868
ATOM     43  C           0      16.541  26.064  11.061  3.41  1.00           C   0.1618
ATOM     44  C           0      17.612  26.031  12.162  3.41  1.00           C   0.1847
ATOM     45  C           0       8.892  21.693  10.281  3.41  1.00           C   0.1939
ATOM     46  C           0       8.226  21.977  11.636  3.41  1.00           C   0.1398
ATOM     47  C           0      11.722  23.281  19.656  3.41  1.00           C   0.1621
ATOM     48  C           0      12.764  24.372  19.372  3.41  1.00           C   0.1644
ATOM     49  N           0      16.717  16.539  10.474  3.31  1.00           N  -0.4210
ATOM     50  N           0      13.239  14.931  15.677  3.31  1.00           N  -0.4311
ATOM     51  N           0      18.992  17.782  16.392  3.31  1.00           N  -0.4235
ATOM     52  N           0      15.480  18.602   8.694  3.31  1.00           N  -0.4268
ATOM     53  N           0      16.179  24.721  10.651  3.31  1.00           N  -0.4172
ATOM     54  N           0      10.285  22.096  10.294  3.31  1.00           N  -0.4222
ATOM     55  N           0      11.211  22.719  18.419  3.31  1.00           N  -0.4157
ATOM     56  N           0      10.896  16.507  16.671  3.31  1.00           N  -0.4174
ATOM     57  N           0       8.755  21.102  12.666  3.31  1.00           N  -0.4098
ATOM     58  N           0      13.974  23.801  18.810  3.31  1.00           N  -0.4195
ATOM     59  N           0      17.067  25.504  13.399  3.31  1.00           N  -0.4239
ATOM     60  N           0      19.349  20.681  17.044  3.31  1.00           N  -0.4208
ATOM     61  H           0      10.890  20.187   9.735  2.88  1.00           H   0.0519
ATOM     62  H           0      16.420  22.269   9.899  2.88  1.00           H   0.0347
ATOM     63  H           0      13.156  19.543   9.282  2.88  1.00           H   0.0313
ATOM     64  H           0      19.390  18.065  14.371  2.88  1.00           H   0.0463
ATOM     65  H           0      17.997  17.293  12.578  2.88  1.00           H   0.0327
ATOM     66  H           0      14.196  15.437  13.340  2.88  1.00           H   0.0389
ATOM     67  H           0      16.658  16.718  16.621  2.88  1.00           H   0.0379
ATOM     68  H           0      14.877  15.773  11.065  2.88  1.00           H   0.0471
ATOM     69  H           0      14.528  15.726  17.101  2.88  1.00           H   0.0447
ATOM     70  H           0      10.144  16.818  14.758  2.88  1.00           H   0.0488
ATOM     71  H           0       9.285  22.733  13.842  2.88  1.00           H   0.0484
ATOM     72  H           0      11.297  18.801  17.771  2.88  1.00           H   0.0344
ATOM     73  H           0      10.234  22.588  16.040  2.88  1.00           H   0.0385
ATOM     74  H           0      12.387  23.538  10.666  2.88  1.00           H   0.0384
ATOM     75  H           0      14.175  25.085  11.067  2.88  1.00           H   0.0499
ATOM     76  H           0      16.908  20.038   9.166  2.88  1.00           H   0.0503
ATOM     77  H           0       9.531  18.954  13.856  2.88  1.00           H   0.0366
ATOM     78  H           0      11.750  20.801  19.014  2.88  1.00           H   0.0549
ATOM     79  H           0      15.468  25.155  15.388  2.88  1.00           H   0.0368
ATOM     80  H           0      18.806  22.452  15.254  2.88  1.00           H   0.0435
ATOM     81  H           0      15.995  22.236  18.498  2.88  1.00           H   0.0352
ATOM     82  H           0      13.848  25.050  17.152  2.88  1.00           H   0.0454
ATOM     83  H           0      18.536  24.033  13.472  2.88  1.00           H   0.0491
ATOM     84  H           0      17.816  20.676  18.449  2.88  1.00           H   0.0483
ATOM     85  H           0      15.373  15.933   8.929  2.88  1.00           H  -0.0196
ATOM     86  H           0      17.106  15.636   8.650  2.88  1.00           H   0.0120
ATOM     87  H           0      17.529  18.065   8.423  2.88  1.00           H  -0.0233
ATOM     88  H           0      16.367  17.434   7.230  2.88  1.00           H   0.0100
ATOM     89  H           0      12.649  14.771  17.723  2.88  1.00           H  -0.0199
ATOM     90  H           0      12.242  13.402  16.659  2.88  1.00           H   0.0138
ATOM     91  H           0      10.570  14.779  15.459  2.88  1.00           H  -0.0189
ATOM     92  H           0      10.234  14.615  17.200  2.88  1.00           H   0.0115
ATOM     93  H           0      20.821  18.762  15.886  2.88  1.00           H  -0.0175
ATOM     94  H           0      20.858  17.663  17.287  2.88  1.00           H   0.0167
ATOM     95  H           0      19.460  19.226  18.603  2.88  1.00           H  -0.0212
ATOM     96  H           0      20.998  19.939  18.058  2.88  1.00           H   0.0115
ATOM     97  H           0      15.677  26.651  11.413  2.88  1.00           H  -0.0154
ATOM     98  H           0      16.972  26.580  10.193  2.88  1.00           H   0.0166
ATOM     99  H           0      18.485  25.462  11.802  2.88  1.00           H  -0.0203
ATOM    100  H           0      17.933  27.065  12.346  2.88  1.00           H   0.0114
ATOM    101  H           0       8.372  22.293   9.522  2.88  1.00           H   0.0110
ATOM    102  H           0       8.757  20.629  10.026  2.88  1.00           H  -0.0225
ATOM    103  H           0       8.343  23.045  11.881  2.88  1.00           H  -0.0098
ATOM    104  H           0       7.153  21.768  11.530  2.88  1.00           H   0.0216
ATOM    105  H           0      12.164  22.520  20.319  2.88  1.00           H  -0.0143
ATOM    106  H           0      10.884  23.750  20.188  2.88  1.00           H   0.0189
ATOM    107  H           0      12.315  25.144  18.725  2.88  1.00           H  -0.0151
ATOM    108  H           0      13.024  24.842  20.330  2.88  1.00           H   0.0163
ATOM    109  C           0      -0.041   8.992   9.754  3.49  1.00           C  -0.0277
ATOM    110  C           0       0.995   8.075   9.932  3.49  1.00           C  -0.0494
ATOM    111  C           0       2.338   8.488   9.866  3.49  1.00           C  -0.0266
ATOM    112  C           0       2.628   9.830   9.622  3.49  1.00           C  -0.0510
ATOM    113  C           0       1.595  10.767   9.440  3.49  1.00           C  -0.0268
ATOM    114  C           0       0.269  10.341   9.508  3.49  1.00           C  -0.0432
ATOM    115  C           0      -1.440   8.530   9.822  3.49  1.00           C   0.2431
ATOM    116  C           0       3.441   7.526  10.046  3.49  1.00           C   0.2520
ATOM    117  C           0       1.891  12.186   9.174  3.49  1.00           C   0.2493
ATOM    118  C           0      -3.338  10.256  14.133  3.49  1.00           C  -0.0292
ATOM    119  C           0      -3.091  11.427  14.848  3.49  1.00           C  -0.0518
ATOM    120  C           0      -2.624  11.375  16.174  3.49  1.00           C  -0.0081
ATOM    121  C           0      -2.406  10.134  16.772  3.49  1.00           C  -0.0638
ATOM    122  C           0      -2.651   8.943  16.064  3.49  1.00           C  -0.0123
ATOM    123  C           0      -3.114   9.012  14.751  3.49  1.00           C  -0.0398
ATOM    124  C           0      -3.834  10.341  12.747  3.49  1.00           C   0.2402
ATOM    125  C           0      -2.366  12.607  16.941  3.49  1.00           C   0.2324
ATOM    126  C           0      -2.431   7.625  16.689  3.49  1.00           C   0.2274
ATOM    127  C           0       4.606   8.022  16.291  3.49  1.00           C  -0.0026
ATOM    128  C           0       4.586   7.238  15.138  3.49  1.00           C  -0.0582
ATOM    129  C           0       3.546   6.317  14.913  3.49  1.00           C  -0.0190
ATOM    130  C           0       2.527   6.196  15.856  3.49  1.00           C  -0.0565
ATOM    131  C           0       2.532   6.979  17.025  3.49  1.00           C  -0.0154
ATOM    132  C           0       3.570   7.887  17.233  3.49  1.00           C  -0.0597
ATOM    133  C           0       5.712   8.974  16.504  3.49  1.00           C   0.2223
ATOM    134  C           0       3.519   5.479  13.700  3.49  1.00           C   0.2366
ATOM    135  C           0       1.463   6.853  18.032  3.49  1.00           C   0.2369
ATOM    136  C           0       3.831  13.573  15.819  3.49  1.00           C  -0.0308
ATOM    137  C           0       2.568  14.103  16.079  3.49  1.00           C  -0.0534
ATOM    138  C           0       1.797  14.664  15.044  3.49  1.00           C  -0.0033
ATOM    139  C           0       2.308  14.685  13.747  3.49  1.00           C  -0.0795
ATOM    140  C           0       3.581  14.155  13.468  3.49  1.00           C  -0.0040
ATOM    141  C           0       4.332  13.603  14.505  3.49  1.00           C  -0.0503
ATOM    142  C           0       4.620  12.998  16.923  3.49  1.00           C   0.2505
ATOM    143  C           0       0.463  15.232  15.309  3.49  1.00           C   0.2355
ATOM    144  C           0       4.134  14.178  12.101  3.49  1.00           C   0.2322
ATOM    145  C           0      -3.765   8.736   9.698  3.41  1.00           C   0.1747
ATOM    146  C           0      -4.621   9.516  10.706  3.41  1.00           C   0.1893
ATOM    147  C           0       4.410   5.424  10.372  3.41  1.00           C   0.1773
ATOM    148  C           0       4.319   4.621  11.678  3.41  1.00           C   0.1780
ATOM    149  C           0       3.249  14.046   8.774  3.41  1.00           C   0.1623
ATOM    150  C           0       4.170  14.689   9.821  3.41  1.00           C   0.1868
ATOM    151  C           0      -2.313  14.911  17.326  3.41  1.00           C   0.1618
ATOM    152  C           0      -1.358  15.886  16.621  3.41  1.00           C   0.1847
ATOM    153  C           0      -1.887   6.144  18.413  3.41  1.00           C   0.1939
ATOM    154  C           0      -0.475   5.965  18.990  3.41  1.00           C   0.1398
ATOM    155  C           0       6.957  10.576  17.664  3.41  1.00           C   0.1621
ATOM    156  C           0       6.487  12.014  17.928  3.41  1.00           C   0.1644
ATOM    157  N           0      -2.431   9.300   9.605  3.31  1.00           N  -0.4210
ATOM    158  N           0       3.248   6.277  10.207  3.31  1.00           N  -0.4311
ATOM    159  N           0       3.077  12.629   9.034  3.31  1.00           N  -0.4235
ATOM    160  N           0      -4.141   9.313  12.061  3.31  1.00           N  -0.4268
ATOM    161  N           0      -2.605  13.770  16.479  3.31  1.00           N  -0.4172
ATOM    162  N           0      -2.073   7.490  17.904  3.31  1.00           N  -0.4222
ATOM    163  N           0       5.826   9.672  17.563  3.31  1.00           N  -0.4157
ATOM    164  N           0       4.451   5.491  12.832  3.31  1.00           N  -0.4174
ATOM    165  N           0       0.522   6.000  17.936  3.31  1.00           N  -0.4098
ATOM    166  N           0       5.805  12.557  16.768  3.31  1.00           N  -0.4195
ATOM    167  N           0      -0.036  15.305  16.479  3.31  1.00           N  -0.4239
ATOM    168  N           0       3.530  14.725  11.122  3.31  1.00           N  -0.4208
ATOM    169  H           0      -2.606   6.758  16.033  2.88  1.00           H   0.0519
ATOM    170  H           0      -3.256  12.401  14.397  2.88  1.00           H   0.0347
ATOM    171  H           0      -3.311   8.109  14.181  2.88  1.00           H   0.0313
ATOM    172  H           0       1.010  12.844   9.096  2.88  1.00           H   0.0463
ATOM    173  H           0      -0.549  11.043   9.372  2.88  1.00           H   0.0327
ATOM    174  H           0       0.785   7.027  10.123  2.88  1.00           H   0.0389
ATOM    175  H           0       3.656  10.177   9.566  2.88  1.00           H   0.0379
ATOM    176  H           0      -1.572   7.464  10.068  2.88  1.00           H   0.0471
ATOM    177  H           0       4.453   7.962  10.024  2.88  1.00           H   0.0447
ATOM    178  H           0       2.636   4.827  13.598  2.88  1.00           H   0.0488
ATOM    179  H           0       1.536   7.547  18.885  2.88  1.00           H   0.0484
ATOM    180  H           0       5.372   7.321  14.393  2.88  1.00           H   0.0344
ATOM    181  H           0       3.600   8.504  18.125  2.88  1.00           H   0.0385
ATOM    182  H           0      -2.046  10.063  17.794  2.88  1.00           H   0.0384
ATOM    183  H           0      -1.956  12.454  17.953  2.88  1.00           H   0.0499
ATOM    184  H           0      -3.929  11.361  12.343  2.88  1.00           H   0.0503
ATOM    185  H           0       1.712   5.494  15.709  2.88  1.00           H   0.0366
ATOM    186  H           0       6.444   9.036  15.682  2.88  1.00           H   0.0549
ATOM    187  H           0       2.156  14.094  17.083  2.88  1.00           H   0.0368
ATOM    188  H           0       1.736  15.111  12.929  2.88  1.00           H   0.0435
ATOM    189  H           0       5.318  13.186  14.318  2.88  1.00           H   0.0352
ATOM    190  H           0       4.116  12.981  17.903  2.88  1.00           H   0.0454
ATOM    191  H           0      -0.076  15.602  14.422  2.88  1.00           H   0.0491
ATOM    192  H           0       5.117  13.694  11.983  2.88  1.00           H   0.0483
ATOM    193  H           0      -3.759   7.669   9.976  2.88  1.00           H  -0.0196
ATOM    194  H           0      -4.242   8.829   8.714  2.88  1.00           H   0.0120
ATOM    195  H           0      -4.644  10.580  10.417  2.88  1.00           H  -0.0233
ATOM    196  H           0      -5.646   9.126  10.647  2.88  1.00           H   0.0100
ATOM    197  H           0       5.358   5.987  10.357  2.88  1.00           H  -0.0199
ATOM    198  H           0       4.426   4.708   9.541  2.88  1.00           H   0.0138
ATOM    199  H           0       3.380   4.044  11.685  2.88  1.00           H  -0.0189
ATOM    200  H           0       5.156   3.910  11.692  2.88  1.00           H   0.0115
ATOM    201  H           0       2.293  14.594   8.746  2.88  1.00           H  -0.0175
ATOM    202  H           0       3.732  14.155   7.793  2.88  1.00           H   0.0167
ATOM    203  H           0       5.134  14.153   9.834  2.88  1.00           H  -0.0212
ATOM    204  H           0       4.361  15.724   9.507  2.88  1.00           H   0.0115
ATOM    205  H           0      -1.884  14.623  18.299  2.88  1.00           H  -0.0154
ATOM    206  H           0      -3.255  15.444  17.513  2.88  1.00           H   0.0166
ATOM    207  H           0      -1.796  16.191  15.657  2.88  1.00           H  -0.0203
ATOM    208  H           0      -1.269  16.781  17.252  2.88  1.00           H   0.0114
ATOM    209  H           0      -2.604   5.989  19.231  2.88  1.00           H   0.0110
ATOM    210  H           0      -2.069   5.370  17.650  2.88  1.00           H  -0.0225
ATOM    211  H           0      -0.301   6.726  19.767  2.88  1.00           H  -0.0098
ATOM    212  H           0      -0.432   4.976  19.466  2.88  1.00           H   0.0216
ATOM    213  H           0       7.596  10.561  16.767  2.88  1.00           H  -0.0143
ATOM    214  H           0       7.566  10.261  18.522  2.88  1.00           H   0.0189
ATOM    215  H           0       5.864  12.032  18.837  2.88  1.00           H  -0.0151
ATOM    216  H           0       7.379  12.627  18.115  2.88  1.00           H   0.0163
ATOM    217  C           0     -10.578   6.085  22.788  3.49  1.00           C  -0.0277
ATOM    218  C           0      -9.614   5.629  21.890  3.49  1.00           C  -0.0494
ATOM    219  C           0      -9.809   5.753  20.502  3.49  1.00           C  -0.0266
ATOM    220  C           0     -10.981   6.341  20.028  3.49  1.00           C  -0.0510
ATOM    221  C           0     -11.963   6.806  20.921  3.49  1.00           C  -0.0268
ATOM    222  C           0     -11.755   6.675  22.293  3.49  1.00           C  -0.0432
ATOM    223  C           0     -10.350   5.936  24.237  3.49  1.00           C   0.2431
ATOM    224  C           0      -8.799   5.268  19.544  3.49  1.00           C   0.2520
ATOM    225  C           0     -13.209   7.424  20.430  3.49  1.00           C   0.2493
ATOM    226  C           0      -9.388  10.516  26.042  3.49  1.00           C  -0.0292
ATOM    227  C           0      -9.858  11.775  25.667  3.49  1.00           C  -0.0518
ATOM    228  C           0      -8.965  12.782  25.258  3.49  1.00           C  -0.0081
ATOM    229  C           0      -7.598  12.512  25.229  3.49  1.00           C  -0.0638
ATOM    230  C           0      -7.107  11.248  25.604  3.49  1.00           C  -0.0123
ATOM    231  C           0      -8.005  10.260  26.006  3.49  1.00           C  -0.0398
ATOM    232  C           0     -10.345   9.481  26.472  3.49  1.00           C   0.2402
ATOM    233  C           0      -9.451  14.118  24.867  3.49  1.00           C   0.2324
ATOM    234  C           0      -5.663  10.953  25.583  3.49  1.00           C   0.2274
ATOM    235  C           0      -5.317  10.511  18.546  3.49  1.00           C  -0.0026
ATOM    236  C           0      -5.386   9.120  18.629  3.49  1.00           C  -0.0582
ATOM    237  C           0      -4.924   8.445  19.773  3.49  1.00           C  -0.0190
ATOM    238  C           0      -4.394   9.181  20.832  3.49  1.00           C  -0.0565
ATOM    239  C           0      -4.318  10.584  20.765  3.49  1.00           C  -0.0154
ATOM    240  C           0      -4.780  11.238  19.623  3.49  1.00           C  -0.0597
ATOM    241  C           0      -5.803  11.192  17.332  3.49  1.00           C   0.2223
ATOM    242  C           0      -4.986   6.975  19.868  3.49  1.00           C   0.2366
ATOM    243  C           0      -3.753  11.371  21.876  3.49  1.00           C   0.2369
ATOM    244  C           0     -10.096  13.478  18.560  3.49  1.00           C  -0.0308
ATOM    245  C           0     -10.522  14.066  19.750  3.49  1.00           C  -0.0534
ATOM    246  C           0     -11.682  13.610  20.403  3.49  1.00           C  -0.0033
ATOM    247  C           0     -12.407  12.556  19.847  3.49  1.00           C  -0.0795
ATOM    248  C           0     -11.991  11.952  18.647  3.49  1.00           C  -0.0040
ATOM    249  C           0     -10.839  12.416  18.013  3.49  1.00           C  -0.0503
ATOM    250  C           0      -8.881  13.980  17.894  3.49  1.00           C   0.2505
ATOM    251  C           0     -12.144  14.229  21.658  3.49  1.00           C   0.2355
ATOM    252  C           0     -12.754  10.842  18.048  3.49  1.00           C   0.2322
ATOM    253  C           0     -10.884   6.078  26.508  3.41  1.00           C   0.1747
ATOM    254  C           0     -11.010   7.394  27.289  3.41  1.00           C   0.1893
ATOM    255  C           0      -6.815   4.229  18.875  3.41  1.00           C   0.1773
ATOM    256  C           0      -5.411   4.802  19.118  3.41  1.00           C   0.1780
ATOM    257  C           0     -14.748   8.141  18.824  3.41  1.00           C   0.1623
ATOM    258  C           0     -14.515   9.316  17.863  3.41  1.00           C   0.1868
ATOM    259  C           0     -11.041  15.796  24.522  3.41  1.00           C   0.1618
ATOM    260  C           0     -12.112  15.763  23.421  3.41  1.00           C   0.1847
ATOM    261  C           0      -3.391  11.425  25.303  3.41  1.00           C   0.1939
ATOM    262  C           0      -2.725  11.709  23.948  3.41  1.00           C   0.1398
ATOM    263  C           0      -6.221  13.013  15.928  3.41  1.00           C   0.1621
ATOM    264  C           0      -7.264  14.105  16.211  3.41  1.00           C   0.1644
ATOM    265  N           0     -11.216   6.271  25.109  3.31  1.00           N  -0.4210
ATOM    266  N           0      -7.738   4.663  19.907  3.31  1.00           N  -0.4311
ATOM    267  N           0     -13.492   7.514  19.191  3.31  1.00           N  -0.4235
ATOM    268  N           0      -9.979   8.334  26.889  3.31  1.00           N  -0.4268
ATOM    269  N           0     -10.678  14.453  24.933  3.31  1.00           N  -0.4172
ATOM    270  N           0      -4.785  11.828  25.289  3.31  1.00           N  -0.4222
ATOM    271  N           0      -5.710  12.451  17.164  3.31  1.00           N  -0.4157
ATOM    272  N           0      -5.396   6.239  18.912  3.31  1.00           N  -0.4174
ATOM    273  N           0      -3.254  10.834  22.918  3.31  1.00           N  -0.4098
ATOM    274  N           0      -8.473  13.533  16.773  3.31  1.00           N  -0.4195
ATOM    275  N           0     -11.567  15.236  22.184  3.31  1.00           N  -0.4239
ATOM    276  N           0     -13.849  10.413  18.539  3.31  1.00           N  -0.4208
ATOM    277  H           0      -5.389   9.919  25.848  2.88  1.00           H   0.0519
ATOM    278  H           0     -10.920  12.001  25.685  2.88  1.00           H   0.0347
ATOM    279  H           0      -7.655   9.275  26.301  2.88  1.00           H   0.0313
ATOM    280  H           0     -13.889   7.797  21.212  2.88  1.00           H   0.0463
ATOM    281  H           0     -12.496   7.025  23.006  2.88  1.00           H   0.0327
ATOM    282  H           0      -8.696   5.169  22.243  2.88  1.00           H   0.0389
ATOM    283  H           0     -11.158   6.451  18.962  2.88  1.00           H   0.0379
ATOM    284  H           0      -9.376   5.505  24.519  2.88  1.00           H   0.0471
ATOM    285  H           0      -9.028   5.458  18.483  2.88  1.00           H   0.0447
ATOM    286  H           0      -4.644   6.550  20.826  2.88  1.00           H   0.0488
ATOM    287  H           0      -3.785  12.465  21.742  2.88  1.00           H   0.0484
ATOM    288  H           0      -5.796   8.533  17.813  2.88  1.00           H   0.0344
ATOM    289  H           0      -4.733  12.320  19.544  2.88  1.00           H   0.0385
ATOM    290  H           0      -6.886  13.270  24.918  2.88  1.00           H   0.0384
ATOM    291  H           0      -8.674  14.817  24.517  2.88  1.00           H   0.0499
ATOM    292  H           0     -11.407   9.770  26.417  2.88  1.00           H   0.0503
ATOM    293  H           0      -4.030   8.686  21.728  2.88  1.00           H   0.0366
ATOM    294  H           0      -6.249  10.533  16.569  2.88  1.00           H   0.0549
ATOM    295  H           0      -9.968  14.887  20.196  2.88  1.00           H   0.0368
ATOM    296  H           0     -13.306  12.184  20.329  2.88  1.00           H   0.0435
ATOM    297  H           0     -10.495  11.969  17.086  2.88  1.00           H   0.0352
ATOM    298  H           0      -8.347  14.782  18.431  2.88  1.00           H   0.0454
ATOM    299  H           0     -13.035  13.765  22.112  2.88  1.00           H   0.0491
ATOM    300  H           0     -12.316  10.409  17.134  2.88  1.00           H   0.0483
ATOM    301  H           0      -9.872   5.665  26.654  2.88  1.00           H  -0.0196
ATOM    302  H           0     -11.606   5.368  26.934  2.88  1.00           H   0.0120
ATOM    303  H           0     -12.028   7.797  27.160  2.88  1.00           H  -0.0233
ATOM    304  H           0     -10.867   7.166  28.353  2.88  1.00           H   0.0100
ATOM    305  H           0      -7.149   4.503  17.861  2.88  1.00           H  -0.0199
ATOM    306  H           0      -6.741   3.134  18.924  2.88  1.00           H   0.0138
ATOM    307  H           0      -5.070   4.511  20.125  2.88  1.00           H  -0.0189
ATOM    308  H           0      -4.733   4.347  18.384  2.88  1.00           H   0.0115
ATOM    309  H           0     -15.321   8.494  19.697  2.88  1.00           H  -0.0175
ATOM    310  H           0     -15.358   7.395  18.296  2.88  1.00           H   0.0167
ATOM    311  H           0     -13.960   8.958  16.980  2.88  1.00           H  -0.0212
ATOM    312  H           0     -15.498   9.671  17.526  2.88  1.00           H   0.0115
ATOM    313  H           0     -10.177  16.383  24.170  2.88  1.00           H  -0.0154
ATOM    314  H           0     -11.471  16.312  25.391  2.88  1.00           H   0.0166
ATOM    315  H           0     -12.984  15.194  23.781  2.88  1.00           H  -0.0203
ATOM    316  H           0     -12.433  16.797  23.237  2.88  1.00           H   0.0114
ATOM    317  H           0      -2.871  12.025  26.062  2.88  1.00           H   0.0110
ATOM    318  H           0      -3.257  10.362  25.558  2.88  1.00           H  -0.0225
ATOM    319  H           0      -2.842  12.777  23.702  2.88  1.00           H  -0.0098
ATOM    320  H           0      -1.653  11.500  24.053  2.88  1.00           H   0.0216
ATOM    321  H           0      -6.664  12.252  15.264  2.88  1.00           H  -0.0143
ATOM    322  H           0      -5.383  13.482  15.396  2.88  1.00           H   0.0189
ATOM    323  H           0      -6.815  14.876  16.858  2.88  1.00           H  -0.0151
ATOM    324  H           0      -7.524  14.574  15.253  2.88  1.00           H   0.0163
ATOM    325  C           0       5.542  19.260  25.829  3.49  1.00           C  -0.0277
ATOM    326  C           0       4.506  18.343  25.651  3.49  1.00           C  -0.0494
ATOM    327  C           0       3.162  18.756  25.717  3.49  1.00           C  -0.0266
ATOM    328  C           0       2.872  20.098  25.962  3.49  1.00           C  -0.0510
ATOM    329  C           0       3.905  21.035  26.144  3.49  1.00           C  -0.0268
ATOM    330  C           0       5.232  20.609  26.075  3.49  1.00           C  -0.0432
ATOM    331  C           0       6.940  18.798  25.761  3.49  1.00           C   0.2431
ATOM    332  C           0       2.059  17.794  25.537  3.49  1.00           C   0.2520
ATOM    333  C           0       3.610  22.454  26.409  3.49  1.00           C   0.2493
ATOM    334  C           0       8.839  20.524  21.450  3.49  1.00           C  -0.0292
ATOM    335  C           0       8.592  21.695  20.735  3.49  1.00           C  -0.0518
ATOM    336  C           0       8.124  21.643  19.409  3.49  1.00           C  -0.0081
ATOM    337  C           0       7.907  20.402  18.812  3.49  1.00           C  -0.0638
ATOM    338  C           0       8.151  19.211  19.519  3.49  1.00           C  -0.0123
ATOM    339  C           0       8.614  19.280  20.833  3.49  1.00           C  -0.0398
ATOM    340  C           0       9.334  20.609  22.836  3.49  1.00           C   0.2402
ATOM    341  C           0       7.866  22.875  18.642  3.49  1.00           C   0.2324
ATOM    342  C           0       7.931  17.893  18.894  3.49  1.00           C   0.2274
ATOM    343  C           0       0.894  18.290  19.293  3.49  1.00           C  -0.0026
ATOM    344  C           0       0.914  17.505  20.446  3.49  1.00           C  -0.0582
ATOM    345  C           0       1.954  16.585  20.671  3.49  1.00           C  -0.0190
ATOM    346  C           0       2.973  16.464  19.727  3.49  1.00           C  -0.0565
ATOM    347  C           0       2.968  17.247  18.559  3.49  1.00           C  -0.0154
ATOM    348  C           0       1.930  18.155  18.351  3.49  1.00           C  -0.0597
ATOM    349  C           0      -0.211  19.242  19.080  3.49  1.00           C   0.2223
ATOM    350  C           0       1.981  15.747  21.883  3.49  1.00           C   0.2366
ATOM    351  C           0       4.037  17.121  17.551  3.49  1.00           C   0.2369
ATOM    352  C           0       1.669  23.841  19.765  3.49  1.00           C  -0.0308
ATOM    353  C           0       2.933  24.371  19.505  3.49  1.00           C  -0.0534
ATOM    354  C           0       3.704  24.932  20.539  3.49  1.00           C  -0.0033
ATOM    355  C           0       3.192  24.953  21.836  3.49  1.00           C  -0.0795
ATOM    356  C           0       1.920  24.423  22.115  3.49  1.00           C  -0.0040
ATOM    357  C           0       1.168  23.871  21.079  3.49  1.00           C  -0.0503
ATOM    358  C           0       0.880  23.266  18.660  3.49  1.00           C   0.2505
ATOM    359  C           0       5.038  25.500  20.274  3.49  1.00           C   0.2355
ATOM    360  C           0       1.367  24.446  23.482  3.49  1.00           C   0.2322
ATOM    361  C           0       9.265  19.004  25.885  3.41  1.00           C   0.1747
ATOM    362  C           0      10.122  19.784  24.877  3.41  1.00           C   0.1893
ATOM    363  C           0       1.091  15.692  25.211  3.41  1.00           C   0.1773
ATOM    364  C           0       1.182  14.889  23.905  3.41  1.00           C   0.1780
ATOM    365  C           0       2.252  24.314  26.810  3.41  1.00           C   0.1623
ATOM    366  C           0       1.330  24.957  25.763  3.41  1.00           C   0.1868
ATOM    367  C           0       7.814  25.179  18.258  3.41  1.00           C   0.1618
ATOM    368  C           0       6.858  26.154  18.962  3.41  1.00           C   0.1847
ATOM    369  C           0       7.388  16.412  17.170  3.41  1.00           C   0.1939
ATOM    370  C           0       5.976  16.233  16.594  3.41  1.00           C   0.1398
ATOM    371  C           0      -1.456  20.844  17.919  3.41  1.00           C   0.1621
ATOM    372  C           0      -0.987  22.282  17.656  3.41  1.00           C   0.1644
ATOM    373  N           0       7.932  19.568  25.978  3.31  1.00           N  -0.4210
ATOM    374  N           0       2.253  16.545  25.377  3.31  1.00           N  -0.4311
ATOM    375  N           0       2.423  22.897  26.549  3.31  1.00           N  -0.4235
ATOM    376  N           0       9.642  19.580  23.523  3.31  1.00           N  -0.4268
ATOM    377  N           0       8.105  24.038  19.104  3.31  1.00           N  -0.4172
ATOM    378  N           0       7.573  17.758  17.679  3.31  1.00           N  -0.4222
ATOM    379  N           0      -0.325  19.940  18.021  3.31  1.00           N  -0.4157
ATOM    380  N           0       1.049  15.759  22.751  3.31  1.00           N  -0.4174
ATOM    381  N           0       4.978  16.268  17.647  3.31  1.00           N  -0.4098
ATOM    382  N           0      -0.305  22.825  18.815  3.31  1.00           N  -0.4195
ATOM    383  N           0       5.537  25.572  19.104  3.31  1.00           N  -0.4239
ATOM    384  N           0       1.971  24.993  24.461  3.31  1.00           N  -0.4208
ATOM    385  H           0       8.106  17.026  19.551  2.88  1.00           H   0.0519
ATOM    386  H           0       8.756  22.669  21.187  2.88  1.00           H   0.0347
ATOM    387  H           0       8.811  18.377  21.403  2.88  1.00           H   0.0313
ATOM    388  H           0       4.490  23.112  26.487  2.88  1.00           H   0.0463
ATOM    389  H           0       6.050  21.311  26.212  2.88  1.00           H   0.0327
ATOM    390  H           0       4.715  17.295  25.460  2.88  1.00           H   0.0389
ATOM    391  H           0       1.845  20.444  26.018  2.88  1.00           H   0.0379
ATOM    392  H           0       7.073  17.732  25.516  2.88  1.00           H   0.0471
ATOM    393  H           0       1.047  18.230  25.559  2.88  1.00           H   0.0447
ATOM    394  H           0       2.864  15.095  21.985  2.88  1.00           H   0.0488
ATOM    395  H           0       3.964  17.815  16.698  2.88  1.00           H   0.0484
ATOM    396  H           0       0.128  17.589  21.190  2.88  1.00           H   0.0344
ATOM    397  H           0       1.901  18.772  17.458  2.88  1.00           H   0.0385
ATOM    398  H           0       7.547  20.331  17.790  2.88  1.00           H   0.0384
ATOM    399  H           0       7.457  22.722  17.630  2.88  1.00           H   0.0499
ATOM    400  H           0       9.430  21.629  23.240  2.88  1.00           H   0.0503
ATOM    401  H           0       3.789  15.762  19.875  2.88  1.00           H   0.0366
ATOM    402  H           0      -0.943  19.304  19.901  2.88  1.00           H   0.0549
ATOM    403  H           0       3.345  24.362  18.500  2.88  1.00           H   0.0368
ATOM    404  H           0       3.765  25.379  22.654  2.88  1.00           H   0.0435
ATOM    405  H           0       0.183  23.454  21.265  2.88  1.00           H   0.0352
ATOM    406  H           0       1.385  23.249  17.680  2.88  1.00           H   0.0454
ATOM    407  H           0       5.577  25.870  21.161  2.88  1.00           H   0.0491
ATOM    408  H           0       0.384  23.962  23.600  2.88  1.00           H   0.0483
ATOM    409  H           0       9.259  17.937  25.607  2.88  1.00           H  -0.0196
ATOM    410  H           0       9.742  19.096  26.870  2.88  1.00           H   0.0120
ATOM    411  H           0      10.144  20.848  25.166  2.88  1.00           H  -0.0233
ATOM    412  H           0      11.146  19.394  24.937  2.88  1.00           H   0.0100
ATOM    413  H           0       0.143  16.255  25.226  2.88  1.00           H  -0.0199
ATOM    414  H           0       1.074  14.976  26.043  2.88  1.00           H   0.0138
ATOM    415  H           0       2.120  14.312  23.899  2.88  1.00           H  -0.0189
ATOM    416  H           0       0.345  14.178  23.892  2.88  1.00           H   0.0115
ATOM    417  H           0       3.208  24.862  26.837  2.88  1.00           H  -0.0175
ATOM    418  H           0       1.769  24.423  27.790  2.88  1.00           H   0.0167
ATOM    419  H           0       0.367  24.421  25.749  2.88  1.00           H  -0.0212
ATOM    420  H           0       1.140  25.992  26.076  2.88  1.00           H   0.0115
ATOM    421  H           0       7.385  24.891  17.284  2.88  1.00           H  -0.0154
ATOM    422  H           0       8.755  25.712  18.070  2.88  1.00           H   0.0166
ATOM    423  H           0       7.297  26.459  19.927  2.88  1.00           H  -0.0203
ATOM    424  H           0       6.770  27.049  18.331  2.88  1.00           H   0.0114
ATOM    425  H           0       8.104  16.257  16.352  2.88  1.00           H   0.0110
ATOM    426  H           0       7.569  15.638  17.934  2.88  1.00           H  -0.0225
ATOM    427  H           0       5.802  16.994  15.816  2.88  1.00           H  -0.0098
ATOM    428  H           0       5.932  15.244  16.118  2.88  1.00           H   0.0216
ATOM    429  H           0      -2.096  20.829  18.817  2.88  1.00           H  -0.0143
ATOM    430  H           0      -2.066  20.529  17.062  2.88  1.00           H   0.0189
ATOM    431  H           0      -0.363  22.300  16.747  2.88  1.00           H  -0.0151
ATOM    432  H           0      -1.879  22.895  17.468  2.88  1.00           H   0.0163
ATOM    433  C           0      -3.757   4.183  10.927  3.49  1.00           C  -0.0277
ATOM    434  C           0      -2.793   4.639  10.029  3.49  1.00           C  -0.0494
ATOM    435  C           0      -2.988   4.515   8.641  3.49  1.00           C  -0.0266
ATOM    436  C           0      -4.160   3.927   8.167  3.49  1.00           C  -0.0510
ATOM    437  C           0      -5.142   3.462   9.060  3.49  1.00           C  -0.0268
ATOM    438  C           0      -4.934   3.592  10.432  3.49  1.00           C  -0.0432
ATOM    439  C           0      -3.529   4.332  12.376  3.49  1.00           C   0.2431
ATOM    440  C           0      -1.978   5.000   7.683  3.49  1.00           C   0.2520
ATOM    441  C           0      -6.388   2.844   8.569  3.49  1.00           C   0.2493
ATOM    442  C           0      -2.567  -0.248  14.181  3.49  1.00           C  -0.0292
ATOM    443  C           0      -3.037  -1.507  13.806  3.49  1.00           C  -0.0518
ATOM    444  C           0      -2.144  -2.515  13.397  3.49  1.00           C  -0.0081
ATOM    445  C           0      -0.777  -2.244  13.368  3.49  1.00           C  -0.0638
ATOM    446  C           0      -0.286  -0.980  13.743  3.49  1.00           C  -0.0123
ATOM    447  C           0      -1.184   0.008  14.145  3.49  1.00           C  -0.0398
ATOM    448  C           0      -3.524   0.787  14.611  3.49  1.00           C   0.2402
ATOM    449  C           0      -2.630  -3.850  13.005  3.49  1.00           C   0.2324
ATOM    450  C           0       1.158  -0.685  13.722  3.49  1.00           C   0.2274
ATOM    451  C           0       1.504  -0.243   6.685  3.49  1.00           C  -0.0026
ATOM    452  C           0       1.435   1.148   6.768  3.49  1.00           C  -0.0582
ATOM    453  C           0       1.897   1.823   7.912  3.49  1.00           C  -0.0190
ATOM    454  C           0       2.427   1.087   8.971  3.49  1.00           C  -0.0565
ATOM    455  C           0       2.503  -0.316   8.904  3.49  1.00           C  -0.0154
ATOM    456  C           0       2.041  -0.970   7.762  3.49  1.00           C  -0.0597
ATOM    457  C           0       1.018  -0.924   5.471  3.49  1.00           C   0.2223
ATOM    458  C           0       1.835   3.293   8.007  3.49  1.00           C   0.2366
ATOM    459  C           0       3.068  -1.103  10.015  3.49  1.00           C   0.2369
ATOM    460  C           0      -3.275  -3.210   6.699  3.49  1.00           C  -0.0308
ATOM    461  C           0      -3.701  -3.798   7.889  3.49  1.00           C  -0.0534
ATOM    462  C           0      -4.861  -3.342   8.542  3.49  1.00           C  -0.0033
ATOM    463  C           0      -5.586  -2.288   7.986  3.49  1.00           C  -0.0795
ATOM    464  C           0      -5.170  -1.684   6.786  3.49  1.00           C  -0.0040
ATOM    465  C           0      -4.018  -2.148   6.152  3.49  1.00           C  -0.0503
ATOM    466  C           0      -2.060  -3.712   6.033  3.49  1.00           C   0.2505
ATOM    467  C           0      -5.323  -3.961   9.797  3.49  1.00           C   0.2355
ATOM    468  C           0      -5.933  -0.574   6.187  3.49  1.00           C   0.2322
ATOM    469  C           0      -4.063   4.190  14.647  3.41  1.00           C   0.1747
ATOM    470  C           0      -4.189   2.873  15.428  3.41  1.00           C   0.1893
ATOM    471  C           0       0.006   6.039   7.014  3.41  1.00           C   0.1773
ATOM    472  C           0       1.410   5.466   7.257  3.41  1.00           C   0.1780
ATOM    473  C           0      -7.927   2.127   6.963  3.41  1.00           C   0.1623
ATOM    474  C           0      -7.694   0.952   6.002  3.41  1.00           C   0.1868
ATOM    475  C           0      -4.220  -5.528  12.661  3.41  1.00           C   0.1618
ATOM    476  C           0      -5.291  -5.495  11.560  3.41  1.00           C   0.1847
ATOM    477  C           0       3.430  -1.157  13.441  3.41  1.00           C   0.1939
ATOM    478  C           0       4.096  -1.441  12.087  3.41  1.00           C   0.1398
ATOM    479  C           0       0.600  -2.745   4.067  3.41  1.00           C   0.1621
ATOM    480  C           0      -0.443  -3.837   4.350  3.41  1.00           C   0.1644
ATOM    481  N           0      -4.395   3.997  13.248  3.31  1.00           N  -0.4210
ATOM    482  N           0      -0.917   5.604   8.046  3.31  1.00           N  -0.4311
ATOM    483  N           0      -6.671   2.753   7.330  3.31  1.00           N  -0.4235
ATOM    484  N           0      -3.158   1.934  15.028  3.31  1.00           N  -0.4268
ATOM    485  N           0      -3.857  -4.185  13.071  3.31  1.00           N  -0.4172
ATOM    486  N           0       2.036  -1.560  13.428  3.31  1.00           N  -0.4222
ATOM    487  N           0       1.111  -2.183   5.303  3.31  1.00           N  -0.4157
ATOM    488  N           0       1.425   4.029   7.051  3.31  1.00           N  -0.4174
ATOM    489  N           0       3.567  -0.566  11.057  3.31  1.00           N  -0.4098
ATOM    490  N           0      -1.652  -3.265   4.912  3.31  1.00           N  -0.4195
ATOM    491  N           0      -4.746  -4.968  10.323  3.31  1.00           N  -0.4239
ATOM    492  N           0      -7.028  -0.145   6.678  3.31  1.00           N  -0.4208
ATOM    493  H           0       1.432   0.349  13.987  2.88  1.00           H   0.0519
ATOM    494  H           0      -4.099  -1.733  13.824  2.88  1.00           H   0.0347
ATOM    495  H           0      -0.834   0.993  14.440  2.88  1.00           H   0.0313
ATOM    496  H           0      -7.068   2.470   9.351  2.88  1.00           H   0.0463
ATOM    497  H           0      -5.675   3.243  11.144  2.88  1.00           H   0.0327
ATOM    498  H           0      -1.875   5.099  10.382  2.88  1.00           H   0.0389
ATOM    499  H           0      -4.337   3.817   7.101  2.88  1.00           H   0.0379
ATOM    500  H           0      -2.555   4.763  12.658  2.88  1.00           H   0.0471
ATOM    501  H           0      -2.207   4.809   6.622  2.88  1.00           H   0.0447
ATOM    502  H           0       2.177   3.718   8.964  2.88  1.00           H   0.0488
ATOM    503  H           0       3.036  -2.197   9.881  2.88  1.00           H   0.0484
ATOM    504  H           0       1.025   1.735   5.952  2.88  1.00           H   0.0344
ATOM    505  H           0       2.088  -2.052   7.683  2.88  1.00           H   0.0385
ATOM    506  H           0      -0.065  -3.002  13.056  2.88  1.00           H   0.0384
ATOM    507  H           0      -1.853  -4.550  12.656  2.88  1.00           H   0.0499
ATOM    508  H           0      -4.586   0.498  14.556  2.88  1.00           H   0.0503
ATOM    509  H           0       2.791   1.582   9.866  2.88  1.00           H   0.0366
ATOM    510  H           0       0.572  -0.265   4.708  2.88  1.00           H   0.0549
ATOM    511  H           0      -3.147  -4.619   8.334  2.88  1.00           H   0.0368
ATOM    512  H           0      -6.485  -1.916   8.468  2.88  1.00           H   0.0435
ATOM    513  H           0      -3.674  -1.701   5.224  2.88  1.00           H   0.0352
ATOM    514  H           0      -1.526  -4.514   6.570  2.88  1.00           H   0.0454
ATOM    515  H           0      -6.214  -3.497  10.250  2.88  1.00           H   0.0491
ATOM    516  H           0      -5.495  -0.141   5.273  2.88  1.00           H   0.0483
ATOM    517  H           0      -3.051   4.603  14.793  2.88  1.00           H  -0.0196
ATOM    518  H           0      -4.785   4.900  15.073  2.88  1.00           H   0.0120
ATOM    519  H           0      -5.207   2.471  15.299  2.88  1.00           H  -0.0233
ATOM    520  H           0      -4.046   3.102  16.492  2.88  1.00           H   0.0100
ATOM    521  H           0      -0.328   5.765   5.999  2.88  1.00           H  -0.0199
ATOM    522  H           0       0.080   7.133   7.063  2.88  1.00           H   0.0138
ATOM    523  H           0       1.751   5.757   8.263  2.88  1.00           H  -0.0189
ATOM    524  H           0       2.088   5.921   6.523  2.88  1.00           H   0.0115
ATOM    525  H           0      -8.500   1.774   7.836  2.88  1.00           H  -0.0175
ATOM    526  H           0      -8.537   2.873   6.435  2.88  1.00           H   0.0167
ATOM    527  H           0      -7.139   1.310   5.119  2.88  1.00           H  -0.0212
ATOM    528  H           0      -8.677   0.597   5.665  2.88  1.00           H   0.0115
ATOM    529  H           0      -3.356  -6.115  12.309  2.88  1.00           H  -0.0154
ATOM    530  H           0      -4.650  -6.044  13.529  2.88  1.00           H   0.0166
ATOM    531  H           0      -6.163  -4.926  11.920  2.88  1.00           H  -0.0203
ATOM    532  H           0      -5.612  -6.529  11.376  2.88  1.00           H   0.0114
ATOM    533  H           0       3.950  -1.757  14.200  2.88  1.00           H   0.0110
ATOM    534  H           0       3.564  -0.094  13.696  2.88  1.00           H  -0.0225
ATOM    535  H           0       3.979  -2.509  11.841  2.88  1.00           H  -0.0098
ATOM    536  H           0       5.168  -1.232  12.192  2.88  1.00           H   0.0216
ATOM    537  H           0       0.157  -1.984   3.403  2.88  1.00           H  -0.0143
ATOM    538  H           0       1.438  -3.214   3.535  2.88  1.00           H   0.0189
ATOM    539  H           0       0.006  -4.608   4.997  2.88  1.00           H  -0.0151
ATOM    540  H           0      -0.703  -4.306   3.392  2.88  1.00           H   0.0163
ATOM    541  C           0      12.363  11.544  13.968  3.49  1.00           C  -0.0277
ATOM    542  C           0      11.327  12.460  13.790  3.49  1.00           C  -0.0494
ATOM    543  C           0       9.983  12.048  13.856  3.49  1.00           C  -0.0266
ATOM    544  C           0       9.693  10.706  14.101  3.49  1.00           C  -0.0510
ATOM    545  C           0      10.726   9.769  14.282  3.49  1.00           C  -0.0268
ATOM    546  C           0      12.053  10.195  14.214  3.49  1.00           C  -0.0432
ATOM    547  C           0      13.761  12.006  13.900  3.49  1.00           C   0.2431
ATOM    548  C           0       8.880  13.010  13.676  3.49  1.00           C   0.2520
ATOM    549  C           0      10.431   8.349  14.548  3.49  1.00           C   0.2493
ATOM    550  C           0      15.660  10.280   9.589  3.49  1.00           C  -0.0292
ATOM    551  C           0      15.413   9.109   8.874  3.49  1.00           C  -0.0518
ATOM    552  C           0      14.945   9.161   7.548  3.49  1.00           C  -0.0081
ATOM    553  C           0      14.728  10.402   6.951  3.49  1.00           C  -0.0638
ATOM    554  C           0      14.972  11.593   7.658  3.49  1.00           C  -0.0123
ATOM    555  C           0      15.435  11.524   8.971  3.49  1.00           C  -0.0398
ATOM    556  C           0      16.155  10.195  10.975  3.49  1.00           C   0.2402
ATOM    557  C           0      14.687   7.929   6.781  3.49  1.00           C   0.2324
ATOM    558  C           0      14.752  12.910   7.033  3.49  1.00           C   0.2274
ATOM    559  C           0       7.715  12.514   7.432  3.49  1.00           C  -0.0026
ATOM    560  C           0       7.735  13.298   8.585  3.49  1.00           C  -0.0582
ATOM    561  C           0       8.775  14.219   8.810  3.49  1.00           C  -0.0190
ATOM    562  C           0       9.794  14.340   7.866  3.49  1.00           C  -0.0565
ATOM    563  C           0       9.789  13.557   6.698  3.49  1.00           C  -0.0154
ATOM    564  C           0       8.751  12.649   6.490  3.49  1.00           C  -0.0597
ATOM    565  C           0       6.610  11.562   7.219  3.49  1.00           C   0.2223
ATOM    566  C           0       8.802  15.057  10.022  3.49  1.00           C   0.2366
ATOM    567  C           0      10.858  13.682   5.690  3.49  1.00           C   0.2369
ATOM    568  C           0       8.490   6.962   7.904  3.49  1.00           C  -0.0308
ATOM    569  C           0       9.754   6.433   7.644  3.49  1.00           C  -0.0534
ATOM    570  C           0      10.525   5.872   8.678  3.49  1.00           C  -0.0033
ATOM    571  C           0      10.013   5.851   9.975  3.49  1.00           C  -0.0795
ATOM    572  C           0       8.741   6.381  10.254  3.49  1.00           C  -0.0040
ATOM    573  C           0       7.989   6.933   9.217  3.49  1.00           C  -0.0503
ATOM    574  C           0       7.701   7.538   6.799  3.49  1.00           C   0.2505
ATOM    575  C           0      11.859   5.304   8.413  3.49  1.00           C   0.2355
ATOM    576  C           0       8.188   6.358  11.621  3.49  1.00           C   0.2322
ATOM    577  C           0      16.086  11.800  14.024  3.41  1.00           C   0.1747
ATOM    578  C           0      16.943  11.019  13.016  3.41  1.00           C   0.1893
ATOM    579  C           0       7.912  15.111  13.350  3.41  1.00           C   0.1773
ATOM    580  C           0       8.003  15.915  12.044  3.41  1.00           C   0.1780
ATOM    581  C           0       9.073   6.490  14.949  3.41  1.00           C   0.1623
ATOM    582  C           0       8.151   5.847  13.901  3.41  1.00           C   0.1868
ATOM    583  C           0      14.635   5.624   6.396  3.41  1.00           C   0.1618
ATOM    584  C           0      13.679   4.650   7.101  3.41  1.00           C   0.1847
ATOM    585  C           0      14.209  14.392   5.309  3.41  1.00           C   0.1939
ATOM    586  C           0      12.797  14.571   4.733  3.41  1.00           C   0.1398
ATOM    587  C           0       5.365   9.960   6.058  3.41  1.00           C   0.1621
ATOM    588  C           0       5.834   8.522   5.795  3.41  1.00           C   0.1644
ATOM    589  N           0      14.753  11.236  14.117  3.31  1.00           N  -0.4210
ATOM    590  N           0       9.074  14.258  13.516  3.31  1.00           N  -0.4311
ATOM    591  N           0       9.244   7.907  14.688  3.31  1.00           N  -0.4235
ATOM    592  N           0      16.463  11.223  11.662  3.31  1.00           N  -0.4268
ATOM    593  N           0      14.926   6.766   7.243  3.31  1.00           N  -0.4172
ATOM    594  N           0      14.394  13.046   5.818  3.31  1.00           N  -0.4222
ATOM    595  N           0       6.496  10.864   6.159  3.31  1.00           N  -0.4157
ATOM    596  N           0       7.870  15.044  10.890  3.31  1.00           N  -0.4174
ATOM    597  N           0      11.799  14.536   5.786  3.31  1.00           N  -0.4098
ATOM    598  N           0       6.516   7.979   6.954  3.31  1.00           N  -0.4195
ATOM    599  N           0      12.358   5.231   7.243  3.31  1.00           N  -0.4239
ATOM    600  N           0       8.792   5.811  12.600  3.31  1.00           N  -0.4208
ATOM    601  H           0      14.927  13.778   7.690  2.88  1.00           H   0.0519
ATOM    602  H           0      15.577   8.135   9.325  2.88  1.00           H   0.0347
ATOM    603  H           0      15.632  12.427   9.542  2.88  1.00           H   0.0313
ATOM    604  H           0      11.311   7.692  14.626  2.88  1.00           H   0.0463
ATOM    605  H           0      12.871   9.493  14.350  2.88  1.00           H   0.0327
ATOM    606  H           0      11.536  13.509  13.599  2.88  1.00           H   0.0389
ATOM    607  H           0       8.666  10.359  14.157  2.88  1.00           H   0.0379
ATOM    608  H           0      13.894  13.072  13.655  2.88  1.00           H   0.0471
ATOM    609  H           0       7.868  12.574  13.698  2.88  1.00           H   0.0447
ATOM    610  H           0       9.685  15.709  10.124  2.88  1.00           H   0.0488
ATOM    611  H           0      10.785  12.989   4.837  2.88  1.00           H   0.0484
ATOM    612  H           0       6.949  13.215   9.329  2.88  1.00           H   0.0344
ATOM    613  H           0       8.722  12.032   5.597  2.88  1.00           H   0.0385
ATOM    614  H           0      14.367  10.473   5.929  2.88  1.00           H   0.0384
ATOM    615  H           0      14.278   8.082   5.769  2.88  1.00           H   0.0499
ATOM    616  H           0      16.251   9.174  11.379  2.88  1.00           H   0.0503
ATOM    617  H           0      10.610  15.042   8.013  2.88  1.00           H   0.0366
ATOM    618  H           0       5.878  11.500   8.040  2.88  1.00           H   0.0549
ATOM    619  H           0      10.166   6.442   6.639  2.88  1.00           H   0.0368
ATOM    620  H           0      10.586   5.425  10.793  2.88  1.00           H   0.0435
ATOM    621  H           0       7.004   7.350   9.404  2.88  1.00           H   0.0352
ATOM    622  H           0       8.206   7.555   5.819  2.88  1.00           H   0.0454
ATOM    623  H           0      12.398   4.934   9.300  2.88  1.00           H   0.0491
ATOM    624  H           0       7.205   6.842  11.739  2.88  1.00           H   0.0483
ATOM    625  H           0      16.080  12.866  13.746  2.88  1.00           H  -0.0196
ATOM    626  H           0      16.563  11.707  15.009  2.88  1.00           H   0.0120
ATOM    627  H           0      16.965   9.956  13.305  2.88  1.00           H  -0.0233
ATOM    628  H           0      17.967  11.410  13.076  2.88  1.00           H   0.0100
ATOM    629  H           0       6.964  14.549  13.365  2.88  1.00           H  -0.0199
ATOM    630  H           0       7.895  15.828  14.182  2.88  1.00           H   0.0138
ATOM    631  H           0       8.941  16.492  12.038  2.88  1.00           H  -0.0189
ATOM    632  H           0       7.166  16.626  12.031  2.88  1.00           H   0.0115
ATOM    633  H           0      10.029   5.942  14.976  2.88  1.00           H  -0.0175
ATOM    634  H           0       8.590   6.381  15.929  2.88  1.00           H   0.0167
ATOM    635  H           0       7.188   6.383  13.888  2.88  1.00           H  -0.0212
ATOM    636  H           0       7.961   4.812  14.215  2.88  1.00           H   0.0115
ATOM    637  H           0      14.206   5.913   5.423  2.88  1.00           H  -0.0154
ATOM    638  H           0      15.576   5.091   6.209  2.88  1.00           H   0.0166
ATOM    639  H           0      14.118   4.345   8.065  2.88  1.00           H  -0.0203
ATOM    640  H           0      13.591   3.755   6.470  2.88  1.00           H   0.0114
ATOM    641  H           0      14.925  14.547   4.491  2.88  1.00           H   0.0110
ATOM    642  H           0      14.390  15.166   6.073  2.88  1.00           H  -0.0225
ATOM    643  H           0      12.623  13.809   3.955  2.88  1.00           H  -0.0098
ATOM    644  H           0      12.753  15.560   4.257  2.88  1.00           H   0.0216
ATOM    645  H           0       4.725   9.975   6.956  2.88  1.00           H  -0.0143
ATOM    646  H           0       4.755  10.274   5.201  2.88  1.00           H   0.0189
ATOM    647  H           0       6.458   8.504   4.886  2.88  1.00           H  -0.0151
ATOM    648  H           0       4.942   7.909   5.607  2.88  1.00           H   0.0163
ATOM    649  C           0      22.900  14.451   0.934  3.49  1.00           C  -0.0277
ATOM    650  C           0      21.935  14.907   1.832  3.49  1.00           C  -0.0494
ATOM    651  C           0      22.130  14.783   3.220  3.49  1.00           C  -0.0266
ATOM    652  C           0      23.302  14.195   3.694  3.49  1.00           C  -0.0510
ATOM    653  C           0      24.285  13.730   2.802  3.49  1.00           C  -0.0268
ATOM    654  C           0      24.076  13.860   1.429  3.49  1.00           C  -0.0432
ATOM    655  C           0      22.672  14.600  -0.515  3.49  1.00           C   0.2431
ATOM    656  C           0      21.120  15.268   4.178  3.49  1.00           C   0.2520
ATOM    657  C           0      25.530  13.112   3.292  3.49  1.00           C   0.2493
ATOM    658  C           0      21.709  10.019  -2.320  3.49  1.00           C  -0.0292
ATOM    659  C           0      22.179   8.761  -1.945  3.49  1.00           C  -0.0518
ATOM    660  C           0      21.287   7.753  -1.536  3.49  1.00           C  -0.0081
ATOM    661  C           0      19.919   8.024  -1.507  3.49  1.00           C  -0.0638
ATOM    662  C           0      19.429   9.288  -1.882  3.49  1.00           C  -0.0123
ATOM    663  C           0      20.327  10.276  -2.284  3.49  1.00           C  -0.0398
ATOM    664  C           0      22.667  11.055  -2.750  3.49  1.00           C   0.2402
ATOM    665  C           0      21.772   6.418  -1.144  3.49  1.00           C   0.2324
ATOM    666  C           0      17.984   9.583  -1.861  3.49  1.00           C   0.2274
ATOM    667  C           0      17.639  10.025   5.176  3.49  1.00           C  -0.0026
ATOM    668  C           0      17.708  11.416   5.093  3.49  1.00           C  -0.0582
ATOM    669  C           0      17.246  12.091   3.949  3.49  1.00           C  -0.0190
ATOM    670  C           0      16.716  11.355   2.890  3.49  1.00           C  -0.0565
ATOM    671  C           0      16.639   9.952   2.958  3.49  1.00           C  -0.0154
ATOM    672  C           0      17.102   9.298   4.099  3.49  1.00           C  -0.0597
ATOM    673  C           0      18.125   9.344   6.390  3.49  1.00           C   0.2223
ATOM    674  C           0      17.308  13.561   3.854  3.49  1.00           C   0.2366
ATOM    675  C           0      16.075   9.165   1.846  3.49  1.00           C   0.2369
ATOM    676  C           0      22.418   7.058   5.162  3.49  1.00           C  -0.0308
ATOM    677  C           0      22.843   6.470   3.972  3.49  1.00           C  -0.0534
ATOM    678  C           0      24.003   6.926   3.319  3.49  1.00           C  -0.0033
ATOM    679  C           0      24.728   7.980   3.875  3.49  1.00           C  -0.0795
ATOM    680  C           0      24.313   8.584   5.075  3.49  1.00           C  -0.0040
ATOM    681  C           0      23.161   8.120   5.709  3.49  1.00           C  -0.0503
ATOM    682  C           0      21.202   6.555   5.828  3.49  1.00           C   0.2505
ATOM    683  C           0      24.466   6.307   2.064  3.49  1.00           C   0.2355
ATOM    684  C           0      25.076   9.694   5.674  3.49  1.00           C   0.2322
ATOM    685  C           0      23.205  14.458  -2.786  3.41  1.00           C   0.1747
ATOM    686  C           0      23.331  13.141  -3.567  3.41  1.00           C   0.1893
ATOM    687  C           0      19.137  16.307   4.848  3.41  1.00           C   0.1773
ATOM    688  C           0      17.733  15.733   4.604  3.41  1.00           C   0.1780
ATOM    689  C           0      27.070  12.395   4.899  3.41  1.00           C   0.1623
ATOM    690  C           0      26.836  11.220   5.859  3.41  1.00           C   0.1868
ATOM    691  C           0      23.362   4.740  -0.800  3.41  1.00           C   0.1618
ATOM    692  C           0      24.433   4.773   0.301  3.41  1.00           C   0.1847
ATOM    693  C           0      15.713   9.110  -1.580  3.41  1.00           C   0.1939
ATOM    694  C           0      15.047   8.827  -0.226  3.41  1.00           C   0.1398
ATOM    695  C           0      18.543   7.523   7.795  3.41  1.00           C   0.1621
ATOM    696  C           0      19.585   6.431   7.511  3.41  1.00           C   0.1644
ATOM    697  N           0      23.538  14.265  -1.387  3.31  1.00           N  -0.4210
ATOM    698  N           0      20.060  15.872   3.816  3.31  1.00           N  -0.4311
ATOM    699  N           0      25.813  13.021   4.531  3.31  1.00           N  -0.4235
ATOM    700  N           0      22.301  12.202  -3.167  3.31  1.00           N  -0.4268
ATOM    701  N           0      23.000   6.083  -1.210  3.31  1.00           N  -0.4172
ATOM    702  N           0      17.106   8.708  -1.567  3.31  1.00           N  -0.4222
ATOM    703  N           0      18.032   8.085   6.558  3.31  1.00           N  -0.4157
ATOM    704  N           0      17.717  14.297   4.810  3.31  1.00           N  -0.4174
ATOM    705  N           0      15.576   9.702   0.804  3.31  1.00           N  -0.4098
ATOM    706  N           0      20.795   7.003   6.949  3.31  1.00           N  -0.4195
ATOM    707  N           0      23.888   5.300   1.538  3.31  1.00           N  -0.4239
ATOM    708  N           0      26.170  10.123   5.183  3.31  1.00           N  -0.4208
ATOM    709  H           0      17.711  10.617  -2.126  2.88  1.00           H   0.0519
ATOM    710  H           0      23.241   8.535  -1.963  2.88  1.00           H   0.0347
ATOM    711  H           0      19.977  11.261  -2.579  2.88  1.00           H   0.0313
ATOM    712  H           0      26.211  12.738   2.510  2.88  1.00           H   0.0463
ATOM    713  H           0      24.818  13.510   0.717  2.88  1.00           H   0.0327
ATOM    714  H           0      21.017  15.367   1.479  2.88  1.00           H   0.0389
ATOM    715  H           0      23.479  14.085   4.760  2.88  1.00           H   0.0379
ATOM    716  H           0      21.698  15.031  -0.797  2.88  1.00           H   0.0471
ATOM    717  H           0      21.349  15.077   5.240  2.88  1.00           H   0.0447
ATOM    718  H           0      16.965  13.986   2.897  2.88  1.00           H   0.0488
ATOM    719  H           0      16.106   8.071   1.980  2.88  1.00           H   0.0484
ATOM    720  H           0      18.118  12.003   5.910  2.88  1.00           H   0.0344
ATOM    721  H           0      17.055   8.216   4.179  2.88  1.00           H   0.0385
ATOM    722  H           0      19.208   7.266  -1.195  2.88  1.00           H   0.0384
ATOM    723  H           0      20.996   5.718  -0.795  2.88  1.00           H   0.0499
ATOM    724  H           0      23.729  10.766  -2.695  2.88  1.00           H   0.0503
ATOM    725  H           0      16.352  11.850   1.995  2.88  1.00           H   0.0366
ATOM    726  H           0      18.571  10.003   7.153  2.88  1.00           H   0.0549
ATOM    727  H           0      22.289   5.649   3.527  2.88  1.00           H   0.0368
ATOM    728  H           0      25.627   8.352   3.393  2.88  1.00           H   0.0435
ATOM    729  H           0      22.816   8.567   6.637  2.88  1.00           H   0.0352
ATOM    730  H           0      20.669   5.754   5.291  2.88  1.00           H   0.0454
ATOM    731  H           0      25.357   6.771   1.611  2.88  1.00           H   0.0491
ATOM    732  H           0      24.637  10.127   6.588  2.88  1.00           H   0.0483
ATOM    733  H           0      22.194  14.871  -2.932  2.88  1.00           H  -0.0196
ATOM    734  H           0      23.927  15.168  -3.212  2.88  1.00           H   0.0120
ATOM    735  H           0      24.349  12.739  -3.438  2.88  1.00           H  -0.0233
ATOM    736  H           0      23.188  13.370  -4.631  2.88  1.00           H   0.0100
ATOM    737  H           0      19.470  16.033   5.862  2.88  1.00           H  -0.0199
ATOM    738  H           0      19.063  17.401   4.798  2.88  1.00           H   0.0138
ATOM    739  H           0      17.391  16.025   3.598  2.88  1.00           H  -0.0189
ATOM    740  H           0      17.055  16.189   5.339  2.88  1.00           H   0.0115
ATOM    741  H           0      27.642  12.042   4.025  2.88  1.00           H  -0.0175
ATOM    742  H           0      27.679  13.141   5.426  2.88  1.00           H   0.0167
ATOM    743  H           0      26.281  11.578   6.742  2.88  1.00           H  -0.0212
ATOM    744  H           0      27.819  10.865   6.197  2.88  1.00           H   0.0115
ATOM    745  H           0      22.498   4.153  -0.448  2.88  1.00           H  -0.0154
ATOM    746  H           0      23.793   4.224  -1.668  2.88  1.00           H   0.0166
ATOM    747  H           0      25.306   5.342  -0.059  2.88  1.00           H  -0.0203
ATOM    748  H           0      24.754   3.739   0.485  2.88  1.00           H   0.0114
ATOM    749  H           0      15.193   8.510  -2.339  2.88  1.00           H   0.0110
ATOM    750  H           0      15.578  10.174  -1.835  2.88  1.00           H  -0.0225
ATOM    751  H           0      15.164   7.759   0.020  2.88  1.00           H  -0.0098
ATOM    752  H           0      13.974   9.036  -0.331  2.88  1.00           H   0.0216
ATOM    753  H           0      18.985   8.284   8.458  2.88  1.00           H  -0.0143
ATOM    754  H           0      17.705   7.054   8.327  2.88  1.00           H   0.0189
ATOM    755  H           0      19.136   5.660   6.864  2.88  1.00           H  -0.0151
ATOM    756  H           0      19.845   5.962   8.469  2.88  1.00           H   0.0163
ATOM    757  C           0       6.780   1.276  -2.107  3.49  1.00           C  -0.0277
ATOM    758  C           0       7.816   2.192  -1.929  3.49  1.00           C  -0.0494
ATOM    759  C           0       9.159   1.780  -1.995  3.49  1.00           C  -0.0266
ATOM    760  C           0       9.449   0.438  -2.239  3.49  1.00           C  -0.0510
ATOM    761  C           0       8.416  -0.499  -2.421  3.49  1.00           C  -0.0268
ATOM    762  C           0       7.090  -0.073  -2.353  3.49  1.00           C  -0.0432
ATOM    763  C           0       5.381   1.738  -2.039  3.49  1.00           C   0.2431
ATOM    764  C           0      10.262   2.742  -1.815  3.49  1.00           C   0.2520
ATOM    765  C           0       8.712  -1.919  -2.687  3.49  1.00           C   0.2493
ATOM    766  C           0       3.483   0.012   2.272  3.49  1.00           C  -0.0292
ATOM    767  C           0       3.730  -1.159   2.987  3.49  1.00           C  -0.0518
ATOM    768  C           0       4.197  -1.107   4.313  3.49  1.00           C  -0.0081
ATOM    769  C           0       4.415   0.134   4.910  3.49  1.00           C  -0.0638
ATOM    770  C           0       4.170   1.325   4.203  3.49  1.00           C  -0.0123
ATOM    771  C           0       3.707   1.256   2.890  3.49  1.00           C  -0.0398
ATOM    772  C           0       2.987  -0.073   0.886  3.49  1.00           C   0.2402
ATOM    773  C           0       4.455  -2.339   5.080  3.49  1.00           C   0.2324
ATOM    774  C           0       4.390   2.642   4.828  3.49  1.00           C   0.2274
ATOM    775  C           0      11.427   2.246   4.429  3.49  1.00           C  -0.0026
ATOM    776  C           0      11.407   3.030   3.277  3.49  1.00           C  -0.0582
ATOM    777  C           0      10.367   3.951   3.051  3.49  1.00           C  -0.0190
ATOM    778  C           0       9.348   4.072   3.995  3.49  1.00           C  -0.0565
ATOM    779  C           0       9.353   3.289   5.163  3.49  1.00           C  -0.0154
ATOM    780  C           0      10.391   2.381   5.371  3.49  1.00           C  -0.0597
ATOM    781  C           0      12.533   1.294   4.643  3.49  1.00           C   0.2223
ATOM    782  C           0      10.340   4.789   1.839  3.49  1.00           C   0.2366
ATOM    783  C           0       8.284   3.415   6.171  3.49  1.00           C   0.2369
ATOM    784  C           0      10.652  -3.306   3.958  3.49  1.00           C  -0.0308
ATOM    785  C           0       9.389  -3.835   4.218  3.49  1.00           C  -0.0534
ATOM    786  C           0       8.618  -4.396   3.183  3.49  1.00           C  -0.0033
ATOM    787  C           0       9.129  -4.417   1.886  3.49  1.00           C  -0.0795
ATOM    788  C           0      10.402  -3.887   1.607  3.49  1.00           C  -0.0040
ATOM    789  C           0      11.153  -3.335   2.644  3.49  1.00           C  -0.0503
ATOM    790  C           0      11.441  -2.730   5.062  3.49  1.00           C   0.2505
ATOM    791  C           0       7.284  -4.964   3.448  3.49  1.00           C   0.2355
ATOM    792  C           0      10.955  -3.910   0.240  3.49  1.00           C   0.2322
ATOM    793  C           0       3.056   1.532  -2.163  3.41  1.00           C   0.1747
ATOM    794  C           0       2.200   0.751  -1.155  3.41  1.00           C   0.1893
ATOM    795  C           0      11.231   4.843  -1.489  3.41  1.00           C   0.1773
ATOM    796  C           0      11.140   5.647  -0.183  3.41  1.00           C   0.1780
ATOM    797  C           0      10.070  -3.778  -3.088  3.41  1.00           C   0.1623
ATOM    798  C           0      10.991  -4.421  -2.040  3.41  1.00           C   0.1868
ATOM    799  C           0       4.508  -4.644   5.465  3.41  1.00           C   0.1618
ATOM    800  C           0       5.463  -5.618   4.760  3.41  1.00           C   0.1847
ATOM    801  C           0       4.934   4.124   6.552  3.41  1.00           C   0.1939
ATOM    802  C           0       6.346   4.303   7.128  3.41  1.00           C   0.1398
ATOM    803  C           0      13.778  -0.308   5.803  3.41  1.00           C   0.1621
ATOM    804  C           0      13.308  -1.746   6.067  3.41  1.00           C   0.1644
ATOM    805  N           0       4.390   0.968  -2.256  3.31  1.00           N  -0.4210
ATOM    806  N           0      10.069   3.990  -1.654  3.31  1.00           N  -0.4311
ATOM    807  N           0       9.898  -2.361  -2.827  3.31  1.00           N  -0.4235
ATOM    808  N           0       2.679   0.955   0.200  3.31  1.00           N  -0.4268
ATOM    809  N           0       4.216  -3.502   4.618  3.31  1.00           N  -0.4172
ATOM    810  N           0       4.748   2.778   6.043  3.31  1.00           N  -0.4222
ATOM    811  N           0      12.647   0.596   5.702  3.31  1.00           N  -0.4157
ATOM    812  N           0      11.272   4.776   0.971  3.31  1.00           N  -0.4174
ATOM    813  N           0       7.343   4.268   6.075  3.31  1.00           N  -0.4098
ATOM    814  N           0      12.626  -2.289   4.907  3.31  1.00           N  -0.4195
ATOM    815  N           0       6.785  -5.037   4.618  3.31  1.00           N  -0.4239
ATOM    816  N           0      10.351  -4.457  -0.739  3.31  1.00           N  -0.4208
ATOM    817  H           0       4.215   3.510   4.172  2.88  1.00           H   0.0519
ATOM    818  H           0       3.565  -2.133   2.536  2.88  1.00           H   0.0347
ATOM    819  H           0       3.510   2.159   2.320  2.88  1.00           H   0.0313
ATOM    820  H           0       7.831  -2.576  -2.765  2.88  1.00           H   0.0463
ATOM    821  H           0       6.272  -0.775  -2.489  2.88  1.00           H   0.0327
ATOM    822  H           0       7.606   3.241  -1.738  2.88  1.00           H   0.0389
ATOM    823  H           0      10.477   0.091  -2.296  2.88  1.00           H   0.0379
ATOM    824  H           0       5.249   2.804  -1.793  2.88  1.00           H   0.0471
ATOM    825  H           0      11.274   2.306  -1.837  2.88  1.00           H   0.0447
ATOM    826  H           0       9.457   5.441   1.737  2.88  1.00           H   0.0488
ATOM    827  H           0       8.357   2.721   7.024  2.88  1.00           H   0.0484
ATOM    828  H           0      12.193   2.947   2.532  2.88  1.00           H   0.0344
ATOM    829  H           0      10.421   1.764   6.264  2.88  1.00           H   0.0385
ATOM    830  H           0       4.775   0.205   5.932  2.88  1.00           H   0.0384
ATOM    831  H           0       4.865  -2.186   6.092  2.88  1.00           H   0.0499
ATOM    832  H           0       2.892  -1.093   0.482  2.88  1.00           H   0.0503
ATOM    833  H           0       8.533   4.774   3.848  2.88  1.00           H   0.0366
ATOM    834  H           0      13.265   1.232   3.821  2.88  1.00           H   0.0549
ATOM    835  H           0       8.977  -3.826   5.222  2.88  1.00           H   0.0368
ATOM    836  H           0       8.557  -4.843   1.068  2.88  1.00           H   0.0435
ATOM    837  H           0      12.139  -2.918   2.457  2.88  1.00           H   0.0352
ATOM    838  H           0      10.937  -2.713   6.042  2.88  1.00           H   0.0454
ATOM    839  H           0       6.745  -5.334   2.561  2.88  1.00           H   0.0491
ATOM    840  H           0      11.938  -3.426   0.122  2.88  1.00           H   0.0483
ATOM    841  H           0       3.062   2.599  -1.885  2.88  1.00           H  -0.0196
ATOM    842  H           0       2.579   1.439  -3.148  2.88  1.00           H   0.0120
ATOM    843  H           0       2.177  -0.312  -1.444  2.88  1.00           H  -0.0233
ATOM    844  H           0       1.175   1.142  -1.214  2.88  1.00           H   0.0100
ATOM    845  H           0      12.179   4.281  -1.504  2.88  1.00           H  -0.0199
ATOM    846  H           0      11.247   5.560  -2.321  2.88  1.00           H   0.0138
ATOM    847  H           0      10.201   6.224  -0.177  2.88  1.00           H  -0.0189
ATOM    848  H           0      11.977   6.358  -0.169  2.88  1.00           H   0.0115
ATOM    849  H           0       9.114  -4.326  -3.115  2.88  1.00           H  -0.0175
ATOM    850  H           0      10.553  -3.887  -4.068  2.88  1.00           H   0.0167
ATOM    851  H           0      11.955  -3.885  -2.027  2.88  1.00           H  -0.0212
ATOM    852  H           0      11.182  -5.456  -2.354  2.88  1.00           H   0.0115
ATOM    853  H           0       4.937  -4.355   6.438  2.88  1.00           H  -0.0154
ATOM    854  H           0       3.566  -5.177   5.652  2.88  1.00           H   0.0166
ATOM    855  H           0       5.025  -5.923   3.796  2.88  1.00           H  -0.0203
ATOM    856  H           0       5.552  -6.513   5.391  2.88  1.00           H   0.0114
ATOM    857  H           0       4.217   4.279   7.370  2.88  1.00           H   0.0110
ATOM    858  H           0       4.752   4.898   5.788  2.88  1.00           H  -0.0225
ATOM    859  H           0       6.520   3.542   7.906  2.88  1.00           H  -0.0098
ATOM    860  H           0       6.389   5.292   7.604  2.88  1.00           H   0.0216
ATOM    861  H           0      14.417  -0.293   4.905  2.88  1.00           H  -0.0143
ATOM    862  H           0      14.387   0.006   6.660  2.88  1.00           H   0.0189
ATOM    863  H           0      12.685  -1.764   6.976  2.88  1.00           H  -0.0151
ATOM    864  H           0      14.200  -2.359   6.254  2.88  1.00           H   0.0163
ATOM    865  C           0       6.985   4.641   1.094  3.41  1.00           C   0.1128
ATOM    866  C           0       7.221   6.207   0.542  3.41  1.00           C   0.1217
ATOM    867  C           0       7.344   7.016   2.824  3.41  1.00           C   0.1131
ATOM    868  C           0       6.365   5.954   3.171  3.41  1.00           C   0.1219
ATOM    869  O           0       7.034   4.670   2.486  3.06  1.00           O  -0.3775
ATOM    870  O           0       7.607   7.108   1.496  3.06  1.00           O  -0.3775
ATOM    871  H           0       6.354   4.327   0.728  2.88  1.00           H   0.0342
ATOM    872  H           0       7.804   3.939   0.963  2.88  1.00           H   0.0391
ATOM    873  H           0       6.485   6.643   0.353  2.88  1.00           H   0.0327
ATOM    874  H           0       7.617   6.183  -0.292  2.88  1.00           H   0.0369
ATOM    875  H           0       8.148   7.087   3.317  2.88  1.00           H   0.0390
ATOM    876  H           0       7.068   7.773   3.161  2.88  1.00           H   0.0341
ATOM    877  H           0       6.038   5.859   4.231  2.88  1.00           H   0.0369
ATOM    878  H           0       5.667   6.024   2.568  2.88  1.00           H   0.0326
ATOM    879  C           0      -7.918   9.424  22.595  3.41  1.00           C   0.1128
ATOM    880  C           0      -7.147  10.507  21.967  3.41  1.00           C   0.1217
ATOM    881  C           0      -8.781  10.273  20.407  3.41  1.00           C   0.1131
ATOM    882  C           0      -8.629   8.785  20.415  3.41  1.00           C   0.1219
ATOM    883  O           0      -7.845   8.314  21.681  3.06  1.00           O  -0.3775
ATOM    884  O           0      -7.542  10.908  20.570  3.06  1.00           O  -0.3775
ATOM    885  H           0      -8.601   9.503  23.157  2.88  1.00           H   0.0342
ATOM    886  H           0      -7.355   9.262  23.373  2.88  1.00           H   0.0391
ATOM    887  H           0      -6.054  10.577  22.364  2.88  1.00           H   0.0327
ATOM    888  H           0      -7.272  11.578  22.568  2.88  1.00           H   0.0369
ATOM    889  H           0      -9.482  10.242  21.021  2.88  1.00           H   0.0390
ATOM    890  H           0      -8.877  10.525  19.552  2.88  1.00           H   0.0341
ATOM    891  H           0      -8.140   8.295  19.729  2.88  1.00           H   0.0369
ATOM    892  H           0      -9.616   8.294  20.536  2.88  1.00           H   0.0326
ATOM    893  C           0      14.745  20.416  12.895  3.41  1.00           C   0.1128
ATOM    894  C           0      13.171  20.984  13.389  3.41  1.00           C   0.1217
ATOM    895  C           0      14.402  20.472  15.372  3.41  1.00           C   0.1131
ATOM    896  C           0      14.669  19.103  14.973  3.41  1.00           C   0.1219
ATOM    897  O           0      15.327  19.288  13.693  3.06  1.00           O  -0.3775
ATOM    898  O           0      13.141  21.132  14.894  3.06  1.00           O  -0.3775
ATOM    899  H           0      14.214  19.699  12.127  2.88  1.00           H   0.0342
ATOM    900  H           0      15.276  20.952  12.511  2.88  1.00           H   0.0391
ATOM    901  H           0      13.175  21.751  13.021  2.88  1.00           H   0.0327
ATOM    902  H           0      12.346  20.379  13.308  2.88  1.00           H   0.0369
ATOM    903  H           0      14.493  20.728  16.363  2.88  1.00           H   0.0390
ATOM    904  H           0      14.848  21.235  15.004  2.88  1.00           H   0.0341
ATOM    905  H           0      13.919  18.322  15.103  2.88  1.00           H   0.0369
ATOM    906  H           0      15.391  18.962  15.620  2.88  1.00           H   0.0326
ATOM    907  C           0      15.051   8.069  16.319  3.41  1.00           C   0.1128
ATOM    908  C           0      16.125   8.848  17.301  3.41  1.00           C   0.1217
ATOM    909  C           0      18.109   7.960  16.116  3.41  1.00           C   0.1131
ATOM    910  C           0      17.120   7.630  14.910  3.41  1.00           C   0.1219
ATOM    911  O           0      15.517   7.919  14.850  3.06  1.00           O  -0.3775
ATOM    912  O           0      17.590   8.598  17.304  3.06  1.00           O  -0.3775
ATOM    913  H           0      14.122   8.276  16.418  2.88  1.00           H   0.0342
ATOM    914  H           0      14.990   7.286  16.677  2.88  1.00           H   0.0391
ATOM    915  H           0      15.805   8.898  18.246  2.88  1.00           H   0.0327
ATOM    916  H           0      15.932   9.826  17.185  2.88  1.00           H   0.0369
ATOM    917  H           0      18.886   7.333  16.280  2.88  1.00           H   0.0390
ATOM    918  H           0      18.590   8.651  15.767  2.88  1.00           H   0.0341
ATOM    919  H           0      17.482   7.772  13.781  2.88  1.00           H   0.0369
ATOM    920  H           0      17.137   6.523  15.145  2.88  1.00           H   0.0326
ATOM    921  C           0      11.927  11.012  24.476  3.41  1.00           C   0.1128
ATOM    922  C           0      11.186   9.842  23.591  3.41  1.00           C   0.1217
ATOM    923  C           0      13.324   9.791  22.337  3.41  1.00           C   0.1131
ATOM    924  C           0      13.800  11.131  23.042  3.41  1.00           C   0.1219
ATOM    925  O           0      12.637  11.712  23.604  3.06  1.00           O  -0.3775
ATOM    926  O           0      12.266   9.070  23.084  3.06  1.00           O  -0.3775
ATOM    927  H           0      11.125  11.494  24.774  2.88  1.00           H   0.0342
ATOM    928  H           0      12.340  10.671  25.303  2.88  1.00           H   0.0391
ATOM    929  H           0      10.728   9.255  24.317  2.88  1.00           H   0.0327
ATOM    930  H           0      10.828  10.401  22.820  2.88  1.00           H   0.0369
ATOM    931  H           0      12.958  10.099  21.148  2.88  1.00           H   0.0390
ATOM    932  H           0      14.135   9.339  22.084  2.88  1.00           H   0.0341
ATOM    933  H           0      14.708  10.918  23.755  2.88  1.00           H   0.0369
ATOM    934  H           0      14.283  11.564  22.134  2.88  1.00           H   0.0326
ATOM    935  C           0      21.882  10.308   2.488  3.41  1.00           C   0.1128
ATOM    936  C           0      21.252  10.976   1.175  3.41  1.00           C   0.1217
ATOM    937  C           0      19.663   8.988   1.266  3.41  1.00           C   0.1131
ATOM    938  C           0      20.028   9.198   2.634  3.41  1.00           C   0.1219
ATOM    939  O           0      21.438   8.994   2.959  3.06  1.00           O  -0.3775
ATOM    940  O           0      20.702   9.667   0.377  3.06  1.00           O  -0.3775
ATOM    941  H           0      22.036  10.820   3.063  2.88  1.00           H   0.0342
ATOM    942  H           0      22.738  10.127   2.136  2.88  1.00           H   0.0391
ATOM    943  H           0      21.917  11.509   0.469  2.88  1.00           H   0.0327
ATOM    944  H           0      20.690  11.925   1.310  2.88  1.00           H   0.0369
ATOM    945  H           0      18.292   9.291   1.343  2.88  1.00           H   0.0390
ATOM    946  H           0      19.580   7.979   1.218  2.88  1.00           H   0.0341
ATOM    947  H           0      19.530  10.114   3.281  2.88  1.00           H   0.0369
ATOM    948  H           0      19.529   8.617   3.080  2.88  1.00           H   0.0326
ATOM    949  C           0      -6.865  15.555  22.558  3.41  1.00           C   0.1128
ATOM    950  C           0      -8.046  16.138  21.655  3.41  1.00           C   0.1217
ATOM    951  C           0      -7.993  18.177  23.014  3.41  1.00           C   0.1131
ATOM    952  C           0      -6.684  17.623  23.839  3.41  1.00           C   0.1219
ATOM    953  O           0      -6.898  16.231  23.971  3.06  1.00           O  -0.3775
ATOM    954  O           0      -8.175  17.536  21.789  3.06  1.00           O  -0.3775
ATOM    955  H           0      -6.522  14.810  22.603  2.88  1.00           H   0.0342
ATOM    956  H           0      -6.018  15.805  22.184  2.88  1.00           H   0.0391
ATOM    957  H           0      -8.770  15.632  21.862  2.88  1.00           H   0.0327
ATOM    958  H           0      -7.468  15.886  20.807  2.88  1.00           H   0.0369
ATOM    959  H           0      -8.783  18.092  23.388  2.88  1.00           H   0.0390
ATOM    960  H           0      -7.960  19.069  22.955  2.88  1.00           H   0.0341
ATOM    961  H           0      -6.735  17.705  24.642  2.88  1.00           H   0.0369
ATOM    962  H           0      -5.858  17.965  23.588  2.88  1.00           H   0.0326
ATOM    963  C           0      -5.153  -0.695  11.627  3.41  1.00           C   0.1128
ATOM    964  C           0      -5.889   0.027  10.390  3.41  1.00           C   0.1217
ATOM    965  C           0      -7.785   0.336  11.806  3.41  1.00           C   0.1131
ATOM    966  C           0      -6.991  -0.341  12.983  3.41  1.00           C   0.1219
ATOM    967  O           0      -5.680  -0.020  12.699  3.06  1.00           O  -0.3775
ATOM    968  O           0      -7.069   0.815  10.728  3.06  1.00           O  -0.3775
ATOM    969  H           0      -5.348  -1.734  11.438  2.88  1.00           H   0.0342
ATOM    970  H           0      -4.185  -0.705  12.046  2.88  1.00           H   0.0391
ATOM    971  H           0      -5.229   0.661   9.630  2.88  1.00           H   0.0327
ATOM    972  H           0      -5.765  -0.472   9.561  2.88  1.00           H   0.0369
ATOM    973  H           0      -8.639   0.151  11.395  2.88  1.00           H   0.0390
ATOM    974  H           0      -8.014   1.237  12.357  2.88  1.00           H   0.0341
ATOM    975  H           0      -7.157  -0.074  13.782  2.88  1.00           H   0.0369
ATOM    976  H           0      -7.184  -1.185  12.930  2.88  1.00           H   0.0326
ATOM    977  C           0       0.286  19.630  22.714  3.41  1.00           C   0.1128
ATOM    978  C           0       0.346  20.975  23.343  3.41  1.00           C   0.1217
ATOM    979  C           0      -1.347  20.519  25.040  3.41  1.00           C   0.1131
ATOM    980  C           0      -1.982  20.125  23.662  3.41  1.00           C   0.1219
ATOM    981  O           0      -1.079  19.453  22.554  3.06  1.00           O  -0.3775
ATOM    982  O           0       0.059  20.926  24.761  3.06  1.00           O  -0.3775
ATOM    983  H           0       0.431  19.781  21.911  2.88  1.00           H   0.0342
ATOM    984  H           0       1.057  18.832  22.605  2.88  1.00           H   0.0391
ATOM    985  H           0       0.006  21.951  22.655  2.88  1.00           H   0.0327
ATOM    986  H           0       1.166  21.423  23.522  2.88  1.00           H   0.0369
ATOM    987  H           0      -1.980  21.092  25.586  2.88  1.00           H   0.0390
ATOM    988  H           0      -1.364  19.887  25.580  2.88  1.00           H   0.0341
ATOM    989  H           0      -2.302  20.807  23.640  2.88  1.00           H   0.0369
ATOM    990  H           0      -2.573  19.228  23.921  2.88  1.00           H   0.0326
ATOM    991  C           0      11.484  10.381  11.193  3.41  1.00           C   0.1128
ATOM    992  C           0      11.530   9.549   9.857  3.41  1.00           C   0.1217
ATOM    993  C           0      10.046  11.114   8.755  3.41  1.00           C   0.1131
ATOM    994  C           0       9.475  11.480  10.326  3.41  1.00           C   0.1219
ATOM    995  O           0      10.171  10.868  11.404  3.06  1.00           O  -0.3775
ATOM    996  O           0      10.528   9.685   8.834  3.06  1.00           O  -0.3775
ATOM    997  H           0      11.942   9.903  11.799  2.88  1.00           H   0.0342
ATOM    998  H           0      12.123  11.197  11.285  2.88  1.00           H   0.0391
ATOM    999  H           0      12.200   9.949   9.253  2.88  1.00           H   0.0327
ATOM   1000  H           0      11.481   8.637  10.207  2.88  1.00           H   0.0369
ATOM   1001  H           0      10.870  11.650   8.521  2.88  1.00           H   0.0390
ATOM   1002  H           0       9.494  11.014   8.159  2.88  1.00           H   0.0341
ATOM   1003  H           0       8.587  11.306  10.357  2.88  1.00           H   0.0369
ATOM   1004  H           0       9.160  12.490  10.389  2.88  1.00           H   0.0326
ATOM   1005  C           0       8.140   1.346   1.454  3.41  1.00           C   0.1128
ATOM   1006  C           0       6.837   1.606   2.091  3.41  1.00           C   0.1217
ATOM   1007  C           0       7.016  -0.283   3.539  3.41  1.00           C   0.1131
ATOM   1008  C           0       8.529  -0.521   3.018  3.41  1.00           C   0.1219
ATOM   1009  O           0       8.714  -0.084   1.783  3.06  1.00           O  -0.3775
ATOM   1010  O           0       6.172   0.471   2.876  3.06  1.00           O  -0.3775
ATOM   1011  H           0       8.755   2.059   1.822  2.88  1.00           H   0.0342
ATOM   1012  H           0       8.037   1.569   0.483  2.88  1.00           H   0.0391
ATOM   1013  H           0       6.021   1.766   1.504  2.88  1.00           H   0.0327
ATOM   1014  H           0       6.869   2.323   2.616  2.88  1.00           H   0.0369
ATOM   1015  H           0       7.447   0.275   4.278  2.88  1.00           H   0.0390
ATOM   1016  H           0       6.583  -0.974   3.802  2.88  1.00           H   0.0341
ATOM   1017  H           0       8.677  -1.362   2.935  2.88  1.00           H   0.0369
ATOM   1018  H           0       9.388  -0.170   3.593  2.88  1.00           H   0.0326
ATOM   1019  C           0       4.506  -1.147  21.392  3.41  1.00           C   0.1128
ATOM   1020  C           0       5.050  -0.591  22.726  3.41  1.00           C   0.1217
ATOM   1021  C           0       4.760   1.692  21.957  3.41  1.00           C   0.1131
ATOM   1022  C           0       3.986   1.076  20.653  3.41  1.00           C   0.1219
ATOM   1023  O           0       4.001  -0.374  20.367  3.06  1.00           O  -0.3775
ATOM   1024  O           0       4.762   0.822  23.147  3.06  1.00           O  -0.3775
ATOM   1025  H           0       5.217  -1.838  21.067  2.88  1.00           H   0.0342
ATOM   1026  H           0       3.510  -1.609  21.562  2.88  1.00           H   0.0391
ATOM   1027  H           0       4.416  -1.417  23.385  2.88  1.00           H   0.0327
ATOM   1028  H           0       5.976  -0.853  22.923  2.88  1.00           H   0.0369
ATOM   1029  H           0       4.275   2.212  22.261  2.88  1.00           H   0.0390
ATOM   1030  H           0       5.351   2.232  21.880  2.88  1.00           H   0.0341
ATOM   1031  H           0       4.199   1.034  19.798  2.88  1.00           H   0.0369
ATOM   1032  H           0       3.037   0.958  20.791  2.88  1.00           H   0.0326
ATOM   1033  C           0      11.690  10.103   4.795  3.41  1.00           C   0.1128
ATOM   1034  C           0      13.115   9.845   3.896  3.41  1.00           C   0.1217
ATOM   1035  C           0      11.946   7.698   3.335  3.41  1.00           C   0.1131
ATOM   1036  C           0      10.804   8.245   4.066  3.41  1.00           C   0.1219
ATOM   1037  O           0      11.040   9.077   5.114  3.06  1.00           O  -0.3775
ATOM   1038  O           0      12.513   8.985   2.818  3.06  1.00           O  -0.3775
ATOM   1039  H           0      12.061  10.666   5.631  2.88  1.00           H   0.0342
ATOM   1040  H           0      11.015  10.682   4.445  2.88  1.00           H   0.0391
ATOM   1041  H           0      13.205  10.754   3.314  2.88  1.00           H   0.0327
ATOM   1042  H           0      13.873   9.396   4.375  2.88  1.00           H   0.0369
ATOM   1043  H           0      11.548   7.077   2.690  2.88  1.00           H   0.0390
ATOM   1044  H           0      12.669   7.355   4.162  2.88  1.00           H   0.0341
ATOM   1045  H           0      10.363   8.757   3.357  2.88  1.00           H   0.0369
ATOM   1046  H           0      10.328   7.300   4.421  2.88  1.00           H   0.0326
ATOM   1047  C           0      -0.482  14.092  10.452  3.41  1.00           C   0.1128
ATOM   1048  C           0      -1.283  14.055   9.020  3.41  1.00           C   0.1217
ATOM   1049  C           0      -0.390  16.160   9.060  3.41  1.00           C   0.1131
ATOM   1050  C           0       0.564  16.081  10.132  3.41  1.00           C   0.1219
ATOM   1051  O           0       0.077  15.187  10.946  3.06  1.00           O  -0.3775
ATOM   1052  O           0      -0.698  14.945   8.232  3.06  1.00           O  -0.3775
ATOM   1053  H           0      -1.267  13.789  11.143  2.88  1.00           H   0.0342
ATOM   1054  H           0       0.461  13.529  10.690  2.88  1.00           H   0.0391
ATOM   1055  H           0      -2.215  14.494   9.303  2.88  1.00           H   0.0327
ATOM   1056  H           0      -1.390  13.075   8.711  2.88  1.00           H   0.0369
ATOM   1057  H           0      -0.116  17.009   8.415  2.88  1.00           H   0.0390
ATOM   1058  H           0      -1.272  16.755   9.548  2.88  1.00           H   0.0341
ATOM   1059  H           0       0.627  17.139  10.649  2.88  1.00           H   0.0369
ATOM   1060  H           0       1.173  15.682   9.797  2.88  1.00           H   0.0326
ATOM   1061  C           0       5.939  19.421   8.495  3.41  1.00           C   0.1128
ATOM   1062  C           0       6.427  18.126   8.923  3.41  1.00           C   0.1217
ATOM   1063  C           0       8.522  18.751   8.130  3.41  1.00           C   0.1131
ATOM   1064  C           0       7.802  19.826   7.251  3.41  1.00           C   0.1219
ATOM   1065  O           0       6.291  19.659   7.190  3.06  1.00           O  -0.3775
ATOM   1066  O           0       7.689  18.251   9.108  3.06  1.00           O  -0.3775
ATOM   1067  H           0       4.930  19.321   8.368  2.88  1.00           H   0.0342
ATOM   1068  H           0       5.985  20.150   9.061  2.88  1.00           H   0.0391
ATOM   1069  H           0       6.240  17.730   9.837  2.88  1.00           H   0.0327
ATOM   1070  H           0       6.017  17.367   8.074  2.88  1.00           H   0.0369
ATOM   1071  H           0       8.889  18.165   7.436  2.88  1.00           H   0.0390
ATOM   1072  H           0       9.243  19.318   8.442  2.88  1.00           H   0.0341
ATOM   1073  H           0       8.154  19.745   6.408  2.88  1.00           H   0.0369
ATOM   1074  H           0       7.942  20.883   7.904  2.88  1.00           H   0.0326
ATOM   1075  C           0      12.362  14.364   9.281  3.41  1.00           C   0.1128
ATOM   1076  C           0      12.355  14.109  10.834  3.41  1.00           C   0.1217
ATOM   1077  C           0      12.022  16.567  11.189  3.41  1.00           C   0.1131
ATOM   1078  C           0      12.339  16.820   9.801  3.41  1.00           C   0.1219
ATOM   1079  O           0      12.401  15.727   8.880  3.06  1.00           O  -0.3775
ATOM   1080  O           0      12.701  15.227  11.543  3.06  1.00           O  -0.3775
ATOM   1081  H           0      12.065  13.513   8.780  2.88  1.00           H   0.0342
ATOM   1082  H           0      12.874  14.009   8.486  2.88  1.00           H   0.0391
ATOM   1083  H           0      12.855  13.225  11.023  2.88  1.00           H   0.0327
ATOM   1084  H           0      11.386  13.882  11.129  2.88  1.00           H   0.0369
ATOM   1085  H           0      12.428  17.264  11.786  2.88  1.00           H   0.0390
ATOM   1086  H           0      10.962  16.622  11.539  2.88  1.00           H   0.0341
ATOM   1087  H           0      13.383  16.844   9.841  2.88  1.00           H   0.0369
ATOM   1088  H           0      12.262  17.682   9.217  2.88  1.00           H   0.0326
ATOM   1089  C           0       0.279  11.220  14.292  3.41  1.00           C   0.1128
ATOM   1090  C           0       0.778  10.635  12.848  3.41  1.00           C   0.1217
ATOM   1091  C           0       2.677   9.828  13.948  3.41  1.00           C   0.1131
ATOM   1092  C           0       1.531   9.453  15.161  3.41  1.00           C   0.1219
ATOM   1093  O           0       0.280   9.928  14.843  3.06  1.00           O  -0.3775
ATOM   1094  O           0       2.269  10.215  12.689  3.06  1.00           O  -0.3775
ATOM   1095  H           0       0.927  11.759  14.719  2.88  1.00           H   0.0342
ATOM   1096  H           0      -0.622  11.484  14.096  2.88  1.00           H   0.0391
ATOM   1097  H           0       0.535  11.342  12.442  2.88  1.00           H   0.0327
ATOM   1098  H           0      -0.055   9.847  12.469  2.88  1.00           H   0.0369
ATOM   1099  H           0       3.231   9.150  13.833  2.88  1.00           H   0.0390
ATOM   1100  H           0       3.018  10.792  14.179  2.88  1.00           H   0.0341
ATOM   1101  H           0       1.836   9.653  16.193  2.88  1.00           H   0.0369
ATOM   1102  H           0       1.189   8.248  15.281  2.88  1.00           H   0.0326
ATOM   1103  C           0       5.967   1.478  14.629  3.41  1.00           C   0.1128
ATOM   1104  C           0       4.843   2.215  15.337  3.41  1.00           C   0.1217
ATOM   1105  C           0       4.683   0.343  16.827  3.41  1.00           C   0.1131
ATOM   1106  C           0       5.960  -0.379  15.937  3.41  1.00           C   0.1219
ATOM   1107  O           0       5.925  -0.013  14.567  3.06  1.00           O  -0.3775
ATOM   1108  O           0       4.517   1.900  16.690  3.06  1.00           O  -0.3775
ATOM   1109  H           0       5.809   1.688  13.622  2.88  1.00           H   0.0342
ATOM   1110  H           0       7.208   1.771  15.013  2.88  1.00           H   0.0391
ATOM   1111  H           0       5.483   2.921  15.495  2.88  1.00           H   0.0327
ATOM   1112  H           0       3.979   2.527  14.867  2.88  1.00           H   0.0369
ATOM   1113  H           0       3.848   0.086  16.793  2.88  1.00           H   0.0390
ATOM   1114  H           0       4.866   0.498  17.818  2.88  1.00           H   0.0341
ATOM   1115  H           0       7.027  -0.342  15.914  2.88  1.00           H   0.0369
ATOM   1116  H           0       5.815  -1.568  15.865  2.88  1.00           H   0.0326
ATOM   1117  C           0      -0.612  10.565  19.892  3.41  1.00           C   0.1128
ATOM   1118  C           0      -0.685  11.712  20.948  3.41  1.00           C   0.1217
ATOM   1119  C           0       1.436  12.533  20.283  3.41  1.00           C   0.1131
ATOM   1120  C           0       1.400  11.510  19.109  3.41  1.00           C   0.1219
ATOM   1121  O           0       0.177  11.165  18.784  3.06  1.00           O  -0.3775
ATOM   1122  O           0       0.213  12.975  20.701  3.06  1.00           O  -0.3775
ATOM   1123  H           0      -1.403  10.305  19.697  2.88  1.00           H   0.0342
ATOM   1124  H           0      -0.426   9.760  20.280  2.88  1.00           H   0.0391
ATOM   1125  H           0      -0.462  11.273  21.785  2.88  1.00           H   0.0327
ATOM   1126  H           0      -1.475  11.803  21.333  2.88  1.00           H   0.0369
ATOM   1127  H           0       1.897  12.433  21.190  2.88  1.00           H   0.0390
ATOM   1128  H           0       2.117  13.347  20.006  2.88  1.00           H   0.0341
ATOM   1129  H           0       2.009  11.857  18.204  2.88  1.00           H   0.0369
ATOM   1130  H           0       1.833  10.779  19.574  2.88  1.00           H   0.0326
ATOM   1131  C           0      20.805  13.463   7.508  3.41  1.00           C   0.1128
ATOM   1132  C           0      21.228  12.318   8.275  3.41  1.00           C   0.1217
ATOM   1133  C           0      19.152  12.028   9.395  3.41  1.00           C   0.1131
ATOM   1134  C           0      18.694  13.479   8.576  3.41  1.00           C   0.1219
ATOM   1135  O           0      19.836  14.157   8.320  3.06  1.00           O  -0.3775
ATOM   1136  O           0      20.138  11.387   8.596  3.06  1.00           O  -0.3775
ATOM   1137  H           0      21.496  14.136   7.076  2.88  1.00           H   0.0342
ATOM   1138  H           0      20.373  13.198   6.592  2.88  1.00           H   0.0391
ATOM   1139  H           0      21.623  12.557   8.965  2.88  1.00           H   0.0327
ATOM   1140  H           0      21.891  11.741   7.634  2.88  1.00           H   0.0369
ATOM   1141  H           0      19.732  12.268  10.300  2.88  1.00           H   0.0390
ATOM   1142  H           0      18.524  11.258   9.523  2.88  1.00           H   0.0341
ATOM   1143  H           0      18.230  14.038   9.414  2.88  1.00           H   0.0369
ATOM   1144  H           0      18.230  13.294   7.673  2.88  1.00           H   0.0326
ATOM   1145  C           0      14.054  18.373  18.085  3.41  1.00           C   0.1128
ATOM   1146  C           0      13.449  17.391  19.231  3.41  1.00           C   0.1217
ATOM   1147  C           0      15.240  17.888  20.627  3.41  1.00           C   0.1131
ATOM   1148  C           0      16.121  18.637  19.360  3.41  1.00           C   0.1219
ATOM   1149  O           0      15.554  18.194  18.069  3.06  1.00           O  -0.3775
ATOM   1150  O           0      14.435  16.766  20.051  3.06  1.00           O  -0.3775
ATOM   1151  H           0      13.677  19.156  17.955  2.88  1.00           H   0.0342
ATOM   1152  H           0      13.569  17.904  17.177  2.88  1.00           H   0.0391
ATOM   1153  H           0      12.740  16.580  18.815  2.88  1.00           H   0.0327
ATOM   1154  H           0      12.774  18.011  19.856  2.88  1.00           H   0.0369
ATOM   1155  H           0      14.782  18.357  21.383  2.88  1.00           H   0.0390
ATOM   1156  H           0      15.709  17.428  20.983  2.88  1.00           H   0.0341
ATOM   1157  H           0      17.260  18.430  19.477  2.88  1.00           H   0.0369
ATOM   1158  H           0      15.892  19.668  19.283  2.88  1.00           H   0.0326
ATOM   1159  C           0      -0.854   3.093   4.660  3.41  1.00           C   0.1128
ATOM   1160  C           0      -0.777   2.129   3.635  3.41  1.00           C   0.1217
ATOM   1161  C           0      -2.679   1.036   4.542  3.41  1.00           C   0.1131
ATOM   1162  C           0      -2.995   2.374   4.792  3.41  1.00           C   0.1219
ATOM   1163  O           0      -2.017   3.014   5.441  3.06  1.00           O  -0.3775
ATOM   1164  O           0      -1.546   1.057   3.587  3.06  1.00           O  -0.3775
ATOM   1165  H           0      -1.308   3.965   4.210  2.88  1.00           H   0.0342
ATOM   1166  H           0       0.017   3.361   4.991  2.88  1.00           H   0.0391
ATOM   1167  H           0      -1.326   2.459   2.670  2.88  1.00           H   0.0327
ATOM   1168  H           0       0.256   1.962   3.584  2.88  1.00           H   0.0369
ATOM   1169  H           0      -3.447   0.574   4.251  2.88  1.00           H   0.0390
ATOM   1170  H           0      -2.207   0.228   5.166  2.88  1.00           H   0.0341
ATOM   1171  H           0      -3.377   2.792   3.939  2.88  1.00           H   0.0369
ATOM   1172  H           0      -3.789   2.399   5.553  2.88  1.00           H   0.0326
ATOM   1173  C           0      12.567   6.043  12.496  3.41  1.00           C   0.1128
ATOM   1174  C           0      13.233   6.392  13.844  3.41  1.00           C   0.1217
ATOM   1175  C           0      12.188   4.617  14.893  3.41  1.00           C   0.1131
ATOM   1176  C           0      11.631   4.117  13.515  3.41  1.00           C   0.1219
ATOM   1177  O           0      12.211   4.637  12.324  3.06  1.00           O  -0.3775
ATOM   1178  O           0      12.572   5.923  14.998  3.06  1.00           O  -0.3775
ATOM   1179  H           0      11.832   6.560  12.164  2.88  1.00           H   0.0342
ATOM   1180  H           0      13.243   6.516  11.826  2.88  1.00           H   0.0391
ATOM   1181  H           0      14.179   5.620  13.779  2.88  1.00           H   0.0327
ATOM   1182  H           0      13.639   7.125  14.155  2.88  1.00           H   0.0369
ATOM   1183  H           0      13.091   4.107  14.963  2.88  1.00           H   0.0390
ATOM   1184  H           0      11.491   4.252  15.743  2.88  1.00           H   0.0341
ATOM   1185  H           0      11.905   3.160  13.718  2.88  1.00           H   0.0369
ATOM   1186  H           0      10.667   4.268  13.511  2.88  1.00           H   0.0326
ATOM   1187  C           0      -1.174   1.628   9.035  3.41  1.00           C   0.1128
ATOM   1188  C           0      -0.578   1.048  10.404  3.41  1.00           C   0.1217
ATOM   1189  C           0      -1.425  -1.155  10.009  3.41  1.00           C   0.1131
ATOM   1190  C           0      -1.532  -0.792   8.458  3.41  1.00           C   0.1219
ATOM   1191  O           0      -1.654   0.612   8.258  3.06  1.00           O  -0.3775
ATOM   1192  O           0      -1.294   0.071  10.941  3.06  1.00           O  -0.3775
ATOM   1193  H           0      -0.486   2.377   8.534  2.88  1.00           H   0.0342
ATOM   1194  H           0      -2.010   2.388   9.406  2.88  1.00           H   0.0391
ATOM   1195  H           0      -0.428   1.837  11.042  2.88  1.00           H   0.0327
ATOM   1196  H           0       0.205   0.774  10.633  2.88  1.00           H   0.0369
ATOM   1197  H           0      -1.019  -1.727  10.316  2.88  1.00           H   0.0390
ATOM   1198  H           0      -2.114  -1.606  10.192  2.88  1.00           H   0.0341
ATOM   1199  H           0      -0.785  -1.049   8.174  2.88  1.00           H   0.0369
ATOM   1200  H           0      -2.586  -1.180   8.084  2.88  1.00           H   0.0326
