# Supplementary material for: Computational modelling of solvent effects in a prolific solvatomorphic porous organic cage
Source: Faraday Discuss. 2018 Apr 16;211(0):383–99. doi: 10.1039/c8fd00031j (PMC6208051; doi:10.1039/c8fd00031j)
Supplement: Supplementary file 4 [file FD-211-C8FD00031J-s004.zip › MC Fig/Dioxane_mc.res]

TITL 
CELL  0.7 25.9635 20.5359 27.3651 90.0 119.902 90.0
ZERR 1 
LATT -1
SFAC C  N  H  O  
C1 1     0.902681501     0.796295147     0.539374652 
C2 1     0.885442903     0.774101326     0.577248557 
C3 1     0.923676772     0.780146469     0.635734853 
C4 1     0.979321635     0.808794761     0.655720813 
C5 1     0.997401687     0.831431458     0.618097803 
C6 1     0.958960043     0.825063468     0.560236219 
C7 1     0.861816116     0.789043782     0.478293446 
C8 1     0.906015032     0.756542054     0.676143296 
C9 1     1.056246895     0.861497810     0.638788678 
C10 1     0.784766350     1.012096774     0.402218958 
C11 1     0.811163928     1.073373876     0.418018321 
C12 1     0.785855755     1.122443074     0.435245807 
C13 1     0.733835951     1.109250276     0.436493530 
C14 1     0.706636541     1.047712361     0.420684992 
C15 1     0.732307078     0.999598697     0.403715735 
C16 1     0.812109219     0.961677579     0.384084163 
C17 1     0.813231282     1.187489615     0.451763102 
C18 1     0.651468484     1.033366476     0.421568821 
C19 1     0.794020434     1.011815425     0.718204943 
C20 1     0.794837990     0.944111133     0.714708500 
C21 1     0.751701116     0.911220072     0.666489259 
C22 1     0.707838260     0.947073314     0.621836362 
C23 1     0.706374584     1.015383138     0.624678456 
C24 1     0.749470503     1.047240548     0.672793375 
C25 1     0.839619128     1.044986390     0.769375778 
C26 1     0.751985694     0.839642074     0.662477558 
C27 1     0.660026842     1.053728172     0.577829923 
C28 1     0.977774364     1.156302641     0.717616143 
C29 1     0.967798058     1.184944453     0.667426398 
C30 1     0.998014645     1.162739182     0.639927558 
C31 1     1.038253544     1.111434126     0.663344710 
C32 1     1.048833058     1.082003380     0.713936945 
C33 1     1.018507105     1.104605755     0.740667268 
C34 1     0.945695927     1.180779237     0.745675891 
C35 1     0.988022540     1.192889243     0.587003169 
C36 1     1.091500678     1.027954599     0.739202005 
C37 1     0.832058442     0.795953073     0.382550568 
C38 1     0.819623487     0.860071040     0.349650290 
C39 1     0.844432298     0.705934482     0.704350906 
C40 1     0.784974821     0.733854624     0.694101473 
C41 1     1.151109958     0.896404980     0.706495687 
C42 1     1.163401886     0.953632497     0.746997829 
C43 1     0.882104605     1.269202829     0.466288229 
C44 1     0.947721476     1.267588873     0.512678778 
C45 1     0.570174091     1.056359168     0.433385594 
C46 1     0.574546514     1.070167162     0.490494236 
C47 1     0.886838259     1.133654371     0.828577197 
C48 1     0.920703562     1.186823683     0.816630912 
N1 2     0.875852771     0.805364026     0.441530685 
N2 2     0.857122282     0.727087300     0.660848624 
N3 2     1.094580875     0.865919977     0.691007122 
N4 2     0.788782856     0.905836099     0.366506455 
N5 2     0.859041480     1.203774592     0.448976101 
N6 2     0.624156257     1.075977888     0.433945846 
N7 2     0.839758991     1.106309523     0.776457774 
N8 2     0.788922591     0.803796377     0.702761877 
N9 2     0.617726131     1.027579427     0.533916413 
N10 2     0.954828922     1.158989300     0.792928043 
N11 2     0.954140296     1.241897379     0.564827343 
N12 2     1.122771846     1.007079754     0.718495064 
H1 3     0.635064669     0.983007746     0.410393706 
H2 3     0.851672272     1.084395002     0.417270231 
H3 3     0.712288245     0.951646890     0.391289239 
H4 3     1.065120156     0.879700308     0.605810186 
H5 3     0.971736181     0.842104166     0.530212398 
H6 3     0.842258954     0.751693541     0.562343285 
H7 3     1.009750316     0.814109007     0.700649955 
H8 3     0.818054075     0.768042947     0.466425058 
H9 3     0.938328707     0.765801898     0.720876097 
H10 3     0.717587782     0.818962703     0.622111582 
H11 3     0.664210252     1.106971824     0.583488624 
H12 3     0.828707850     0.915512638     0.749117214 
H13 3     0.749430072     1.099928573     0.676149138 
H14 3     0.713315729     1.146199426     0.449614667 
H15 3     0.791061173     1.221538009     0.466506061 
H16 3     0.854238123     0.975737926     0.386406749 
H17 3     0.673979693     0.922978855     0.584089145 
H18 3     0.873698090     1.012918059     0.801528906 
H19 3     0.936601743     1.224928716     0.648662566 
H20 3     1.062209242     1.093285069     0.643035918 
H21 3     1.025788762     1.082810638     0.779767542 
H22 3     0.913260662     1.219793396     0.723053833 
H23 3     1.012299167     1.170299337     0.567894625 
H24 3     1.094846632     1.006845610     0.777708551 
H25 3     0.789873683     0.775847587     0.376420096 
H26 3     0.850428260     0.761372537     0.364616788 
H27 3     0.861690028     0.879667150     0.355083662 
H28 3     0.790526916     0.848952361     0.304773181 
H29 3     0.879743245     0.719292555     0.747101743 
H30 3     0.840501439     0.652633107     0.702269432 
H31 3     0.749516997     0.719681012     0.651661458 
H32 3     0.775123800     0.711679376     0.725049263 
H33 3     1.153819750     0.913601590     0.669685058 
H34 3     1.186267185     0.860083501     0.728725458 
H35 3     1.161578035     0.936227544     0.784209709 
H36 3     1.208724580     0.970939537     0.761210020 
H37 3     0.856612272     1.297775968     0.481121992 
H38 3     0.879441480     1.294326316     0.429670448 
H39 3     0.973366696     1.239853162     0.497524924 
H40 3     0.964166730     1.317935898     0.520440494 
H41 3     0.533351734     1.085576337     0.401391901 
H42 3     0.559346087     1.004551608     0.422637495 
H43 3     0.584488657     1.122184185     0.500843024 
H44 3     0.530893649     1.059974572     0.486060967 
H45 3     0.918579911     1.096606909     0.856552615 
H46 3     0.866332297     1.156505070     0.851002187 
H47 3     0.889078878     1.224370032     0.789341734 
H48 3     0.951939966     1.209685990     0.857019261 
C49 1     0.214461765     0.437849051     0.411181812 
C50 1     0.258312572     0.393234934     0.418684760 
C51 1     0.308581213     0.413315786     0.415903235 
C52 1     0.314340514     0.478660900     0.405597594 
C53 1     0.270521743     0.524288060     0.397929722 
C54 1     0.220954383     0.503573763     0.400815009 
C55 1     0.162098726     0.415381889     0.414046390 
C56 1     0.355046949     0.366492245     0.423483079 
C57 1     0.276033854     0.593420528     0.386735266 
C58 1     0.184458978     0.499409069     0.595768425 
C59 1     0.209818992     0.556448979     0.625919302 
C60 1     0.257173502     0.553891306     0.681800593 
C61 1     0.278791883     0.493459917     0.706997039 
C62 1     0.253714255     0.435464900     0.677185921 
C63 1     0.206791832     0.438858254     0.621810614 
C64 1     0.134680479     0.503539496     0.537342444 
C65 1     0.284109608     0.613887745     0.714149842 
C66 1     0.276027837     0.371328913     0.703525960 
C67 1     0.538226950     0.390629948     0.686723643 
C68 1     0.511921132     0.352434951     0.638124735 
C69 1     0.466892719     0.307625497     0.628633772 
C70 1     0.448543559     0.301696027     0.668425231 
C71 1     0.474608050     0.339848500     0.717665051 
C72 1     0.519202247     0.384040301     0.726433272 
C73 1     0.585533559     0.436971031     0.695709172 
C74 1     0.438997334     0.266782007     0.577535900 
C75 1     0.455747425     0.333732842     0.760133199 
C76 1     0.497936859     0.660963508     0.666831055 
C77 1     0.455023848     0.686750150     0.677786450 
C78 1     0.402427529     0.714054173     0.634185291 
C79 1     0.393397347     0.715073978     0.579504229 
C80 1     0.436226884     0.689271616     0.567731187 
C81 1     0.488132237     0.662381220     0.611442981 
C82 1     0.552781921     0.632937761     0.713396926 
C83 1     0.356910993     0.741743346     0.645356647 
C84 1     0.427258693     0.690401046     0.510128302 
C85 1     0.069806575     0.425405227     0.408824193 
C86 1     0.059156092     0.463405258     0.451325037 
C87 1     0.399594758     0.264143047     0.437249260 
C88 1     0.425013379     0.225033307     0.492300214 
C89 1     0.319463929     0.683975883     0.369842413 
C90 1     0.378153342     0.715258652     0.413991994 
C91 1     0.294662078     0.726121855     0.730355564 
C92 1     0.315847068     0.773584324     0.700656663 
C93 1     0.335140856     0.299178257     0.776203893 
C94 1     0.402301804     0.290476041     0.800497930 
C95 1     0.659179690     0.514988293     0.744623889 
C96 1     0.646942059     0.585031347     0.755736968 
N13 2     0.119109641     0.452876265     0.404899584 
N14 2     0.351166536     0.305680503     0.430262845 
N15 2     0.318623537     0.614973453     0.380834042 
N16 2     0.107621870     0.453476475     0.508411607 
N17 2     0.264671548     0.670514473     0.694680916 
N18 2     0.316732513     0.364727587     0.754741989 
N19 2     0.613384019     0.470987452     0.740356968 
N20 2     0.455656166     0.267407806     0.540928619 
N21 2     0.417393252     0.292169790     0.756100058 
N22 2     0.594983800     0.611482586     0.706844132 
N23 2     0.363611790     0.745260238     0.694674463 
N24 2     0.382297094     0.717019962     0.468850976 
H49 3     0.254747576     0.329076842     0.675849305 
H50 3     0.193480446     0.603869417     0.606886308 
H51 3     0.186574915     0.394885109     0.597780166 
H52 3     0.240375297     0.625451742     0.383430520 
H53 3     0.186431733     0.537720457     0.395064162 
H54 3     0.254472238     0.342193085     0.426747334 
H55 3     0.352676595     0.495545476     0.403235582 
H56 3     0.162429491     0.363465860     0.424397048 
H57 3     0.393552906     0.387687941     0.422568178 
H58 3     0.402719216     0.235068990     0.573229369 
H59 3     0.477461058     0.367519373     0.796095271 
H60 3     0.525712960     0.356496130     0.606742827 
H61 3     0.540112879     0.414123960     0.764059535 
H62 3     0.315307196     0.490012799     0.750076913 
H63 3     0.322299234     0.606455438     0.756792704 
H64 3     0.122045937     0.553247619     0.520305069 
H65 3     0.413872780     0.267512625     0.662201792 
H66 3     0.595544641     0.440016831     0.661088720 
H67 3     0.461401966     0.686310951     0.720136897 
H68 3     0.353214051     0.735839499     0.545018192 
H69 3     0.521962446     0.642109567     0.603588101 
H70 3     0.555054679     0.632119120     0.754696375 
H71 3     0.316497084     0.759738031     0.607948091 
H72 3     0.462490638     0.666816992     0.505137018 
H73 3     0.076190118     0.373461802     0.420531206 
H74 3     0.029615685     0.429904162     0.367312141 
H75 3     0.051872729     0.515186985     0.439127273 
H76 3     0.018369607     0.444379100     0.448804668 
H77 3     0.435772355     0.291521098     0.436611849 
H78 3     0.381798834     0.229240610     0.402182522 
H79 3     0.388992779     0.196906512     0.492563124 
H80 3     0.457541610     0.190414422     0.492861567 
H81 3     0.282035648     0.710663601     0.368685576 
H82 3     0.316338669     0.689271035     0.328513688 
H83 3     0.415551972     0.689184643     0.414549131 
H84 3     0.378547161     0.765663969     0.400779505 
H85 3     0.332742515     0.712067170     0.771395718 
H86 3     0.262551898     0.752075953     0.738268146 
H87 3     0.277603396     0.788410268     0.659999426 
H88 3     0.333234462     0.817144337     0.727248214 
H89 3     0.325676995     0.291626967     0.810686002 
H90 3     0.311250615     0.261489523     0.744012021 
H91 3     0.426224221     0.327551090     0.833290823 
H92 3     0.414515186     0.242332014     0.820565617 
H93 3     0.663939984     0.514286182     0.706788968 
H94 3     0.701663217     0.499688848     0.780771294 
H95 3     0.643066460     0.585891708     0.794052835 
H96 3     0.685441420     0.614869009     0.763629898 
C97 1     0.097319495     0.296295495     0.960627625 
C98 1     0.114559117     0.274101608     0.922754481 
C99 1     0.076326061     0.280146482     0.864268027 
C100 1     0.020680973     0.308794571     0.844281136 
C101 1     0.002599893     0.331431331     0.881903370 
C102 1     0.041040740     0.325063610     0.939765125 
C103 1     0.138184042     0.289044414     1.021709018 
C104 1     0.093988886     0.256541995     0.823860382 
C105 1    -0.056245562     0.361497470     0.861211508 
C106 1     0.215232254     0.512097828     1.097783479 
C107 1     0.188834541     0.573374815     1.081983584 
C108 1     0.214143154     0.622444028     1.064756579 
C109 1     0.266163536     0.609251362     1.063509877 
C110 1     0.293363089     0.547713563     1.079318963 
C111 1     0.267692109     0.499599882     1.096287732 
C112 1     0.187888910     0.461678615     1.115917751 
C113 1     0.186767486     0.687490451     1.048238728 
C114 1     0.348531750     0.533367818     1.078436214 
C115 1     0.205984601     0.511815534     0.781800408 
C116 1     0.205167189     0.444111250     0.785297019 
C117 1     0.248303598     0.411220441     0.833516696 
C118 1     0.292165842     0.447073927     0.878169857 
C119 1     0.293629365     0.515383746     0.875327599 
C120 1     0.250533913     0.547240904     0.827212247 
C121 1     0.160386409     0.544986231     0.730629119 
C122 1     0.248019171     0.339642454     0.837528582 
C123 1     0.339976466     0.553729037     0.922176413 
C124 1     0.022228388     0.656302275     0.782385325 
C125 1     0.032203661     0.684944259     0.832574674 
C126 1     0.001986285     0.662738990     0.860072756 
C127 1    -0.038252354     0.611433762     0.836655248 
C128 1    -0.048830829     0.582002841     0.786063406 
C129 1    -0.018504104     0.604605216     0.759333834 
C130 1     0.054307636     0.680778872     0.754326369 
C131 1     0.011977296     0.692889232     0.912996717 
C132 1    -0.091498166     0.527953876     0.760797972 
C133 1     0.167940008     0.295954061     1.117451491 
C134 1     0.180374194     0.360072157     1.150351474 
C135 1     0.155572970     0.205934500     0.795654353 
C136 1     0.215030724     0.233854826     0.805904702 
C137 1    -0.151108268     0.396404197     0.793503286 
C138 1    -0.163399669     0.453631565     0.753001127 
C139 1     0.117893522     0.769203444     1.033712202 
C140 1     0.052276973     0.767589182     0.987320892 
C141 1     0.429827105     0.556360687     1.066620993 
C142 1     0.425455771     0.570168502     1.009512783 
C143 1     0.113167746     0.633653917     0.671427117 
C144 1     0.079301690     0.686823176     0.683372486 
N25 2     0.124146438     0.305364729     1.058471107 
N26 2     0.142881895     0.227087412     0.839155907 
N27 2    -0.094578852     0.365919387     0.808992847 
N28 2     0.211215322     0.405837246     1.133495900 
N29 2     0.140956730     0.703775317     1.051024798 
N30 2     0.375844358     0.575979265     1.066059680 
N31 2     0.160246488     0.606309343     0.723546993 
N32 2     0.211082863     0.303796543     0.797244084 
N33 2     0.382276770     0.527580529     0.966090363 
N34 2     0.045175600     0.658988773     0.707074578 
N35 2     0.045859251     0.741897520     0.935172799 
N36 2    -0.122769998     0.507079010     0.781504197 
H97 3     0.364935661     0.483009163     1.089611686 
H98 3     0.148325750     0.584395839     1.082730879 
H99 3     0.287711040     0.451648163     1.108714632 
H100 3    -0.065119650     0.379700042     0.894189455 
H101 3     0.028263801     0.342104362     0.969788360 
H102 3     0.157743254     0.251693979     0.937660482 
H103 3    -0.009747095     0.314108608     0.799351851 
H104 3     0.181946335     0.268043727     1.033578170 
H105 3     0.061675788     0.265801625     0.779127387 
H106 3     0.282416654     0.318963289     0.877894869 
H107 3     0.335792956     0.606972661     0.916517519 
H108 3     0.171297803     0.415512566     0.750888103 
H109 3     0.250574240     0.599928919     0.823856349 
H110 3     0.286684107     0.646200527     1.050389131 
H111 3     0.208938004     0.721538859     1.033496216 
H112 3     0.145759596     0.475738846     1.113594360 
H113 3     0.326024040     0.422979665     0.915917411 
H114 3     0.126307884     0.512917718     0.698475774 
H115 3     0.063399761     0.724928658     0.851338774 
H116 3    -0.062208644     0.593284702     0.856963455 
H117 3    -0.025784953     0.582809967     0.720233877 
H118 3     0.086742623     0.719793181     0.776948683 
H119 3    -0.012299888     0.670299318     0.932104695 
H120 3    -0.094843288     0.506844766     0.722291808 
H121 3     0.210125119     0.275848703     1.123582752 
H122 3     0.149569755     0.261373530     1.135384866 
H123 3     0.138307289     0.379668141     1.144917311 
H124 3     0.209470160     0.348953683     1.195228721 
H125 3     0.120262517     0.219292357     0.752903236 
H126 3     0.159504001     0.152633142     0.797736052 
H127 3     0.250488066     0.219681430     0.848345007 
H128 3     0.224882554     0.211679514     0.774957468 
H129 3    -0.153818903     0.413600908     0.830313449 
H130 3    -0.186265260     0.360082562     0.771273195 
H131 3    -0.161574975     0.436226508     0.715789700 
H132 3    -0.208722570     0.470938446     0.738788177 
H133 3     0.143386315     0.797776605     1.018878966 
H134 3     0.120555833     0.794327044     1.070329594 
H135 3     0.026631281     0.739853449     1.002474210 
H136 3     0.035831551     0.817936142     0.979558784 
H137 3     0.466649064     0.585578045     1.098614963 
H138 3     0.440655164     0.504553186     1.077369354 
H139 3     0.415513573     0.622185470     0.999163744 
H140 3     0.469109004     0.559976039     1.013946852 
H141 3     0.081426484     0.596606291     0.643451501 
H142 3     0.133674295     0.656504604     0.649002654 
H143 3     0.110925996     0.724369686     0.710661865 
H144 3     0.048065739     0.709685284     0.642983877 
C145 1     0.785541047     0.937848955     1.088817237 
C146 1     0.741690249     0.893235562     1.081315685 
C147 1     0.691422747     0.913317402     1.084098787 
C148 1     0.685664573     0.978662769     1.094404585 
C149 1     0.729483353     1.024289207     1.102071062 
C150 1     0.779049575     1.003573933     1.099184221 
C151 1     0.837902885     0.915380763     1.085951022 
C152 1     0.644957037     0.866494634     1.076520428 
C153 1     0.723972436     1.093421936     1.113265671 
C154 1     0.815537478     0.999405835     0.904226421 
C155 1     0.790177411     1.056445804     0.874075674 
C156 1     0.742821698     1.053888247     0.818194961 
C157 1     0.721202171     0.993456916     0.792998961 
C158 1     0.746279836     0.935461840     0.822809955 
C159 1     0.793203459     0.938855079     0.878184688 
C160 1     0.865317246     1.003536135     0.962651786 
C161 1     0.715885516     1.113884745     0.785845846 
C162 1     0.723965042     0.871325908     0.796470376 
C163 1     0.461771076     0.890632132     0.813281211 
C164 1     0.488077774     0.852437314     0.861880209 
C165 1     0.533105312     0.807627142     0.871370040 
C166 1     0.551452708     0.801696771     0.831577356 
C167 1     0.525387311     0.839849050     0.782337428 
C168 1     0.480794000     0.884041572     0.773570339 
C169 1     0.414465413     0.936973984     0.804296890 
C170 1     0.561001611     0.766783836     0.922468001 
C171 1     0.544246066     0.833732444     0.739867995 
C172 1     0.502063966     1.160965207     0.833172044 
C173 1     0.544976143     1.186750885     0.822215032 
C174 1     0.597573400     1.214054522     0.865815169 
C175 1     0.606605364     1.215074919     0.920496852 
C176 1     0.563776689     1.189273530     0.932271522 
C177 1     0.511870387     1.162383506     0.888560725 
C178 1     0.447217892     1.132939848     0.786607219 
C179 1     0.643089070     1.241742680     0.854642105 
C180 1     0.572746767     1.190403592     0.989875078 
C181 1     0.930193788     0.925402430     1.091170355 
C182 1     0.940842989     0.963401668     1.048668354 
C183 1     0.600408436     0.764146086     1.062755734 
C184 1     0.574987902     0.725036060     1.007704787 
C185 1     0.680544604     1.183978347     1.130159907 
C186 1     0.621854936     1.215261610     1.086011356 
C187 1     0.705333802     1.226118828     0.769639852 
C188 1     0.684150695     1.273582112     0.799339775 
C189 1     0.664849712     0.799175357     0.723793322 
C190 1     0.597688937     0.790474071     0.699501031 
C191 1     0.340819586     1.014991955     0.755383457 
C192 1     0.353057341     1.085034623     0.744269596 
N37 2     0.880891961     0.952874454     1.095096507 
N38 2     0.648836525     0.805682724     1.069740609 
N39 2     0.681383888     1.114975748     1.119168276 
N40 2     0.892375909     0.953473006     0.991582397 
N41 2     0.735324518     1.170511377     0.805314311 
N42 2     0.683259174     0.864724638     0.745254803 
N43 2     0.386614195     0.970990309     0.759649131 
N44 2     0.544344350     0.767410460     0.959076416 
N45 2     0.582599318     0.792168724     0.743900115 
N46 2     0.405016725     1.111485562     0.793161521 
N47 2     0.636386687     1.245259011     0.805323670 
N48 2     0.617709342     1.217022234     1.031151588 
H145 3     0.745245489     0.829073821     0.824146945 
H146 3     0.806516840     1.103866198     0.893108325 
H147 3     0.813420435     0.894881887     0.902215027 
H148 3     0.759630844     1.125452522     1.116569247 
H149 3     0.813572203     1.037720055     1.104933968 
H150 3     0.745529712     0.842193528     1.073253009 
H151 3     0.647329386     0.995548102     1.096767800 
H152 3     0.837571230     0.863464597     1.075600358 
H153 3     0.606451970     0.887691071     1.077436499 
H154 3     0.597278953     0.735070194     0.926773551 
H155 3     0.522531876     0.867518885     0.703905912 
H156 3     0.474287320     0.856499191     0.893263063 
H157 3     0.459882700     0.914125102     0.735944023 
H158 3     0.684685915     0.990009887     0.749919536 
H159 3     0.677694951     1.106452565     0.743203506 
H160 3     0.877952686     1.053244256     0.979688895 
H161 3     0.586122779     0.767512800     0.837799904 
H162 3     0.404455745     0.940020455     0.838918226 
H163 3     0.538596638     1.186311218     0.779864084 
H164 3     0.646789417     1.235840161     0.954982129 
H165 3     0.478040809     1.142112601     0.896416866 
H166 3     0.444943712     1.132120674     0.745307158 
H167 3     0.683503806     1.259737122     0.892049950 
H168 3     0.537515341     1.166820274     0.994867630 
H169 3     0.923809407     0.873458962     1.079463505 
H170 3     0.970385515     0.929901184     1.132681812 
H171 3     0.948127191     1.015183427     1.060865935 
H172 3     0.981628690     0.944374775     1.051187531 
H173 3     0.564231744     0.791524830     1.063394218 
H174 3     0.618204940     0.729243801     1.097822597 
H175 3     0.611007606     0.696908581     1.007440817 
H176 3     0.542459838     0.690417781     1.007144557 
H177 3     0.717972577     1.210665374     1.131315499 
H178 3     0.683671319     1.189274016     1.171489205 
H179 3     0.584456641     1.189188300     1.085455471 
H180 3     0.621462104     1.265667118     1.099223925 
H181 3     0.667252412     1.212064291     0.728600262 
H182 3     0.737443436     1.252072210     0.761726044 
H183 3     0.722395312     1.288407898     0.839996433 
H184 3     0.666763101     1.317142083     0.772748201 
H185 3     0.674312125     0.791623407     0.689310363 
H186 3     0.688740300     0.761486620     0.755985086 
H187 3     0.573766145     0.827549115     0.666708239 
H188 3     0.585474559     0.742329996     0.679433542 
H189 3     0.336060694     1.014290461     0.793219160 
H190 3     0.298335339     0.999692810     0.719236841 
H191 3     0.356931537     1.085894378     0.705952966 
H192 3     0.314558648     1.114872903     0.736377663 
C193 1     0.097319386     0.203701518     0.460629056 
C194 1     0.114558841     0.225896278     0.422756029 
C195 1     0.076325636     0.219852180     0.364269534 
C196 1     0.020680567     0.191203982     0.344282484 
C197 1     0.002599653     0.168566348     0.381904599 
C198 1     0.041040646     0.174933307     0.439766396 
C199 1     0.138184088     0.210951797     0.521710498 
C200 1     0.093988285     0.243457591     0.323862015 
C201 1    -0.056245781     0.138500085     0.361212571 
C202 1     0.215232406    -0.012102387     0.597782429 
C203 1     0.188834671    -0.073379306     0.581981932 
C204 1     0.214143168    -0.122447969     0.564754283 
C205 1     0.266163457    -0.109254822     0.563507549 
C206 1     0.293363031    -0.047717084     0.579317237 
C207 1     0.267692167     0.000396048     0.596286640 
C208 1     0.187889186     0.038316240     0.615917368 
C209 1     0.186767475    -0.187494318     0.548235792 
C210 1     0.348531595    -0.033370838     0.578434459 
C211 1     0.205983607    -0.011814163     0.281798841 
C212 1     0.205166220     0.055890047     0.285296192 
C213 1     0.248302737     0.088780318     0.333516165 
C214 1     0.292165063     0.052926368     0.378168871 
C215 1     0.293628562    -0.015383385     0.375325866 
C216 1     0.250533002    -0.047240006     0.327210229 
C217 1     0.160385300    -0.044984287     0.230627256 
C218 1     0.248018338     0.160358226     0.337528831 
C219 1     0.339975747    -0.053729159     0.422174194 
C220 1     0.022227690    -0.156302530     0.282382809 
C221 1     0.032203126    -0.184945381     0.332571902 
C222 1     0.001985907    -0.162740902     0.360070372 
C223 1    -0.038252739    -0.111435581     0.336653511 
C224 1    -0.048831377    -0.082003791     0.286061933 
C225 1    -0.018504807    -0.104605391     0.259331971 
C226 1     0.054306775    -0.180778312     0.254323433 
C227 1     0.011977090    -0.192892062     0.412994066 
C228 1    -0.091498723    -0.027954720     0.260797180 
C229 1     0.167940353     0.204040590     0.617452965 
C230 1     0.180374627     0.139921978     0.650352272 
C231 1     0.155572168     0.294066164     0.295656280 
C232 1     0.215029851     0.266146165     0.305906148 
C233 1    -0.151108578     0.103593813     0.293504169 
C234 1    -0.163400117     0.046367107     0.253001362 
C235 1     0.117893562    -0.269207639     0.533708586 
C236 1     0.052276957    -0.267593072     0.487317431 
C237 1     0.429826761    -0.056362768     0.566618699 
C238 1     0.425455222    -0.070169535     0.509510255 
C239 1     0.113166485    -0.133651263     0.171424350 
C240 1     0.079300523    -0.186821047     0.183369278 
N49 2     0.124146641     0.194630659     0.558472522 
N50 2     0.142881271     0.272912313     0.339157723 
N51 2    -0.094579198     0.134078826     0.308993899 
N52 2     0.211215631     0.094157480     0.633496072 
N53 2     0.140956806    -0.203779639     0.551021843 
N54 2     0.375844103    -0.075981810     0.566057353 
N55 2     0.160245342    -0.106307266     0.223544456 
N56 2     0.211081953     0.196204578     0.297244773 
N57 2     0.382276144    -0.027581116     0.466088363 
N58 2     0.045174584    -0.158987394     0.207071825 
N59 2     0.045859059    -0.241900474     0.435169545 
N60 2    -0.122770421    -0.007080523     0.281503770 
H193 3     0.364935528     0.016987749     0.589610440 
H194 3     0.148325951    -0.084400700     0.582729244 
H195 3     0.287711117     0.048347707     0.608714013 
H196 3    -0.065119736     0.120296809     0.394190408 
H197 3     0.028263837     0.157891870     0.469789541 
H198 3     0.157742962     0.248304003     0.437662154 
H199 3    -0.009747615     0.185890533     0.299353164 
H200 3     0.181946351     0.231952643     0.533579753 
H201 3     0.061675078     0.234198528     0.279128950 
H202 3     0.282415914     0.181036925     0.377895298 
H203 3     0.335792214    -0.106972713     0.416514729 
H204 3     0.171296772     0.084489087     0.250887637 
H205 3     0.250573307    -0.099927957     0.323853756 
H206 3     0.286683937    -0.146203557     0.550386313 
H207 3     0.208937894    -0.221542251     0.533492814 
H208 3     0.145759934     0.024255684     0.613593960 
H209 3     0.326023346     0.077020209     0.415916639 
H210 3     0.126306721    -0.012915462     0.198474314 
H211 3     0.063399233    -0.224929863     0.351335500 
H212 3    -0.062208910    -0.093287118     0.356962029 
H213 3    -0.025785783    -0.082809462     0.220232204 
H214 3     0.086741781    -0.219792766     0.276945258 
H215 3    -0.012299977    -0.170302725     0.432102403 
H216 3    -0.094843977    -0.006844907     0.222291188 
H217 3     0.210125416     0.224146202     0.623584313 
H218 3     0.149570203     0.238620618     0.635386806 
H219 3     0.138307772     0.120325727     0.644918027 
H220 3     0.209470709     0.151039853     0.695229621 
H221 3     0.120261617     0.280708810     0.252905061 
H222 3     0.159503208     0.347367517     0.297738544 
H223 3     0.250487289     0.280319066     0.348346562 
H224 3     0.224881553     0.288322153     0.274959067 
H225 3    -0.153819076     0.086396378     0.330314220 
H226 3    -0.186265584     0.139915562     0.271274548 
H227 3    -0.161575560     0.063772888     0.215790053 
H228 3    -0.208722994     0.029060099     0.238788351 
H229 3     0.143386252    -0.297780295     0.518874932 
H230 3     0.120556000    -0.294331913     0.570325763 
H231 3     0.026631371    -0.239857853     0.502471160 
H232 3     0.035831527    -0.317940029     0.479554821 
H233 3     0.466648769    -0.085580410     0.598612288 
H234 3     0.440654850    -0.004555376     0.577367603 
H235 3     0.415512994    -0.122186393     0.499160670 
H236 3     0.469108398    -0.059976772     0.513944297 
H237 3     0.081425182    -0.096603383     0.143449190 
H238 3     0.133672912    -0.156501342     0.148999533 
H239 3     0.110924867    -0.224367798     0.210658194 
H240 3     0.048064474    -0.209682661     0.142980455 
C241 1     0.785541785     0.562146063     0.588819272 
C242 1     0.741691422     0.606759816     0.581318218 
C243 1     0.691423660     0.586678229     0.584100973 
C244 1     0.685664786     0.521332752     0.594405920 
C245 1     0.729483120     0.475705952     0.602071885 
C246 1     0.779049607     0.496420978     0.599185397 
C247 1     0.837903908     0.584613991     0.585953437 
C248 1     0.644958406     0.633501373     0.576523136 
C249 1     0.723971461     0.406573099     0.613265593 
C250 1     0.815537967     0.500591583     0.404227894 
C251 1     0.790177346     0.443552183     0.374076404 
C252 1     0.742821724     0.446110794     0.318195692 
C253 1     0.721202851     0.506542602     0.293000447 
C254 1     0.746281080     0.564537116     0.322812196 
C255 1     0.793204604     0.561142832     0.378186917 
C256 1     0.865317624     0.496460179     0.462653240 
C257 1     0.715884961     0.386114904     0.285845795 
C258 1     0.723966979     0.628673545     0.296473419 
C259 1     0.461772540     0.609368612     0.313283534 
C260 1     0.488079562     0.647562598     0.361883020 
C261 1     0.533107586     0.692372377     0.371373491 
C262 1     0.551455138     0.698303196     0.331580952 
C263 1     0.525389418     0.660151755     0.282340537 
C264 1     0.480795626     0.615959614     0.273572816 
C265 1     0.414466372     0.563027160     0.304298547 
C266 1     0.561004233     0.733214807     0.422471974 
C267 1     0.544248337     0.666268843     0.239871255 
C268 1     0.502062636     0.339035024     0.333170975 
C269 1     0.544974607     0.313249250     0.322213720 
C270 1     0.597571545     0.285944699     0.365813561 
C271 1     0.606603400     0.284923488     0.420495196 
C272 1     0.563774930     0.310724961     0.432270109 
C273 1     0.511868942     0.337615897     0.388559603 
C274 1     0.447216891     0.367061352     0.286606453 
C275 1     0.643086993     0.258256432     0.354640234 
C276 1     0.572744892     0.309594043     0.489873613 
C277 1     0.930194783     0.574591715     0.591172800 
C278 1     0.940843684     0.536593007     0.548670373 
C279 1     0.600410848     0.735850372     0.562759681 
C280 1     0.574990802     0.774961314     0.507709238 
C281 1     0.680542621     0.316016706     0.630158584 
C282 1     0.621852662     0.284734399     0.586009572 
C283 1     0.705332109     0.273881108     0.269638368 
C284 1     0.684148434     0.226417533     0.299337622 
C285 1     0.664852482     0.700825454     0.223797248 
C286 1     0.597691782     0.709527468     0.199504973 
C287 1     0.340819767     0.485010299     0.255384036 
C288 1     0.353056830     0.414967715     0.244269315 
N61 2     0.880892619     0.547119922     0.595098512 
N62 2     0.648838539     0.694313355     0.569744105 
N63 2     0.681382641     0.385019453     0.619167844 
N64 2     0.892376773     0.546522748     0.491584510 
N65 2     0.735323358     0.329487887     0.305313555 
N66 2     0.683261242     0.635275766     0.245257907 
N67 2     0.386614864     0.529011620     0.259650348 
N68 2     0.544346879     0.732587770     0.459080319 
N69 2     0.582602046     0.707832284     0.243903968 
N70 2     0.405015894     0.388515792     0.293160949 
N71 2     0.636384663     0.254740828     0.305321788 
N72 2     0.617707153     0.282974564     0.531149825 
H241 3     0.745247829     0.670925123     0.324150539 
H242 3     0.806516263     0.396131427     0.393108462 
H243 3     0.813422006     0.605115572     0.402217831 
H244 3     0.759629565     0.374542260     0.616568821 
H245 3     0.813571903     0.462274575     0.604934765 
H246 3     0.745531431     0.657801941     0.573256207 
H247 3     0.647329384     0.504447609     0.596768850 
H248 3     0.837572810     0.636530303     0.575603444 
H249 3     0.606453083     0.612305148     0.577438869 
H250 3     0.597281928     0.764928179     0.426777988 
H251 3     0.522533848     0.632483030     0.203908736 
H252 3     0.474288992     0.643500364     0.393265769 
H253 3     0.459884071     0.585876730     0.235946114 
H254 3     0.684686681     0.509990443     0.249921042 
H255 3     0.677694520     0.393547900     0.243203522 
H256 3     0.877952529     0.446751747     0.479689723 
H257 3     0.586125581     0.732486878     0.337803990 
H258 3     0.404456596     0.559980264     0.338919794 
H259 3     0.538595183     0.313689545     0.279862805 
H260 3     0.646787208     0.264157531     0.454980247 
H261 3     0.478039527     0.357886888     0.396415937 
H262 3     0.444942797     0.367881115     0.245306436 
H263 3     0.683501508     0.240261234     0.392047887 
H264 3     0.537513667     0.333177497     0.494866399 
H265 3     0.923810956     0.626535383     0.579466612 
H266 3     0.970386420     0.570092148     0.632684232 
H267 3     0.948127334     0.484811036     0.560867295 
H268 3     0.981629614     0.555619628     0.551189862 
H269 3     0.564233838     0.708471830     0.563397752 
H270 3     0.618207660     0.770752064     0.597826987 
H271 3     0.611010831     0.803088587     0.507445690 
H272 3     0.542463066     0.809579790     0.507149393 
H273 3     0.717970351     0.289329445     0.631313901 
H274 3     0.683669203     0.310720442     0.671487781 
H275 3     0.584454603     0.310807935     0.585453954 
H276 3     0.621459283     0.234328709     0.599221486 
H277 3     0.667250909     0.287936438     0.228598928 
H278 3     0.737441520     0.247927650     0.261724293 
H279 3     0.722392854     0.211590957     0.339994120 
H280 3     0.666760427     0.182858034     0.272745486 
H281 3     0.674315050     0.708377829     0.189314434 
H282 3     0.688743419     0.738513603     0.255989505 
H283 3     0.573768649     0.672453021     0.166711697 
H284 3     0.585477930     0.757671895     0.179438094 
H285 3     0.336060804     0.485711293     0.293219704 
H286 3     0.298335708     0.500310196     0.219237573 
H287 3     0.356931096     0.414108472     0.205952716 
H288 3     0.314557809     0.385129769     0.236376941 
C289 1     0.902680432     0.703701925     0.039371482 
C290 1     0.885441527     0.725896255     0.077245026 
C291 1     0.923675139     0.719851587     0.135731405 
C292 1     0.979320055     0.691203254     0.155717814 
C293 1     0.997400415     0.668566047     0.118095172 
C294 1     0.958959023     0.674933570     0.060233499 
C295 1     0.861815312     0.710952799    -0.021709823 
C296 1     0.906013074     0.743456540     0.176139468 
C297 1     1.056245683     0.638499647     0.138786522 
C298 1     0.784765902     0.487899319    -0.097783065 
C299 1     0.811163487     0.426622269    -0.081983196 
C300 1     0.785855148     0.377553386    -0.064755588 
C301 1     0.733835171     0.390746445    -0.063508257 
C302 1     0.706635752     0.452284313    -0.079317308 
C303 1     0.732306455     0.500397664    -0.096286679 
C304 1     0.812108948     0.538318179    -0.115917977 
C305 1     0.813230681     0.312506899    -0.048237758 
C306 1     0.651467515     0.466630471    -0.078433895 
C307 1     0.794017979     0.488184178     0.218202009 
C308 1     0.794835530     0.555888426     0.214705137 
C309 1     0.751698820     0.588779151     0.166485578 
C310 1     0.707836134     0.552925616     0.121832798 
C311 1     0.706372466     0.484615831     0.124675322 
C312 1     0.749468221     0.452758757     0.172790553 
C313 1     0.839616497     0.455013571     0.269373169 
C314 1     0.751983392     0.660357103     0.162473422 
C315 1     0.660024902     0.446270492     0.077826914 
C316 1     0.977772538     0.343696077     0.217615222 
C317 1     0.967796538     0.315053749     0.167425760 
C318 1     0.998013384     0.337258566     0.139927033 
C319 1     1.038252231     0.388563693     0.163344012 
C320 1     1.048831438     0.417994957     0.213935961 
C321 1     1.018505232     0.395393029     0.240666174 
C322 1     0.945693834     0.319219951     0.245674859 
C323 1     0.988021603     0.307107957     0.087002945 
C324 1     1.091499001     0.472043819     0.239200837 
C325 1     0.832058167     0.704042573    -0.117452536 
C326 1     0.819623415     0.639924295    -0.150352367 
C327 1     0.844429948     0.794064725     0.204346304 
C328 1     0.784972368     0.766144751     0.194096740 
C329 1     1.151108614     0.603592786     0.206494103 
C330 1     1.163400344     0.546365665     0.246996568 
C331 1     0.882104157     0.230793520    -0.033711742 
C332 1     0.947720928     0.232407684     0.012679036 
C333 1     0.570172808     0.443638300    -0.066617479 
C334 1     0.574544884     0.429830929    -0.009508895 
C335 1     0.886835431     0.366346030     0.328575262 
C336 1     0.920700938     0.313176422     0.316629558 
N73 2     0.875852254     0.694632074    -0.058472284 
N74 2     0.857120260     0.772911356     0.160844366 
N75 2     1.094579445     0.634077884     0.191005058 
N76 2     0.788782603     0.594159573    -0.133496132 
N77 2     0.859041044     0.296221672    -0.051024379 
N78 2     0.624155144     0.424019329    -0.066056787 
N79 2     0.839756343     0.393690517     0.276455546 
N80 2     0.788920126     0.696203077     0.202757599 
N81 2     0.617724333     0.472418945     0.033913122 
N82 2     0.954826542     0.341010376     0.292926777 
N83 2     0.954139421     0.258099734     0.064827311 
N84 2     1.122770389     0.492918281     0.218494004 
H289 3     0.635063699     0.516989154    -0.089609401 
H290 3     0.851671964     0.415600940    -0.082730977 
H291 3     0.712287620     0.548349426    -0.108713567 
H292 3     1.065119192     0.620296736     0.105808301 
H293 3     0.971735402     0.657892473     0.030209956 
H294 3     0.842257532     0.748304079     0.062339402 
H295 3     1.009748541     0.685889368     0.200647030 
H296 3     0.818053205     0.731953709    -0.033578566 
H297 3     0.938326563     0.734197045     0.220872381 
H298 3     0.717585626     0.681036185     0.122107235 
H299 3     0.664208312     0.393026884     0.083485970 
H300 3     0.828705258     0.584487147     0.249113756 
H301 3     0.749427791     0.400070770     0.176146650 
H302 3     0.713314819     0.353797541    -0.050387037 
H303 3     0.791060425     0.278458777    -0.033494751 
H304 3     0.854237972     0.524257657    -0.113595061 
H305 3     0.673977696     0.577019813     0.084085342 
H306 3     0.873695341     0.487082101     0.301526188 
H307 3     0.936600267     0.275069423     0.148662066 
H308 3     1.062208125     0.406712407     0.143035301 
H309 3     1.025786649     0.417188550     0.279766229 
H310 3     0.913258633     0.280205692     0.223052938 
H311 3     1.012298417     0.329697532     0.067894452 
H312 3     1.094844708     0.493153225     0.277707147 
H313 3     0.789873310     0.724148191    -0.123583366 
H314 3     0.850428142     0.738622819    -0.135386382 
H315 3     0.861690058     0.620328046    -0.144918639 
H316 3     0.790527039     0.651042609    -0.195229581 
H317 3     0.879740733     0.780706963     0.247097302 
H318 3     0.840499066     0.847366094     0.202264463 
H319 3     0.749514703     0.780318055     0.151656555 
H320 3     0.775121107     0.788320394     0.225044233 
H321 3     1.153818659     0.586395748     0.169683715 
H322 3     1.186265789     0.639914347     0.228723772 
H323 3     1.161576241     0.563771045     0.284208209 
H324 3     1.208723093     0.529058568     0.261209091 
H325 3     0.856611664     0.202220669    -0.018877985 
H326 3     0.879441272     0.205669634    -0.070329262 
H327 3     0.973366312     0.260143102    -0.002474805 
H328 3     0.964166206     0.182060667     0.020441153 
H329 3     0.533350559     0.414420947    -0.098611096 
H330 3     0.559344817     0.495445792    -0.077365947 
H331 3     0.584487014     0.377813974     0.000840260 
H332 3     0.530891910     0.440023677    -0.013942470 
H333 3     0.918576982     0.403393655     0.356550537 
H334 3     0.866329273     0.343495681     0.351000215 
H335 3     0.889076350     0.275629917     0.289340526 
H336 3     0.951937188     0.290314420     0.357018116 
C337 1     0.214459403     0.062144240    -0.088820117 
C338 1     0.258309623     0.106758636    -0.081318230 
C339 1     0.308578278     0.086677853    -0.084099760 
C340 1     0.314338189     0.021332525    -0.094404329 
C341 1     0.270520013    -0.024294917    -0.102071124 
C342 1     0.220952631    -0.003580684    -0.099185847 
C343 1     0.162096333     0.084611330    -0.085955561 
C344 1     0.355043395     0.133501681    -0.076521034 
C345 1     0.276032769    -0.093427619    -0.113264443 
C346 1     0.184458814     0.000588225     0.095768458 
C347 1     0.209819587    -0.056450952     0.125920273 
C348 1     0.257174327    -0.053891921     0.181801394 
C349 1     0.278792167     0.006540080     0.206996719 
C350 1     0.253713771     0.064534374     0.177184646 
C351 1     0.206791130     0.061139674     0.121809522 
C352 1     0.134680091    -0.003543622     0.037342682 
C353 1     0.284111236    -0.113887575     0.214151629 
C354 1     0.276026778     0.128671001     0.203523499 
C355 1     0.538225017     0.109370272     0.186719643 
C356 1     0.511918506     0.147564126     0.138120069 
C357 1     0.466889698     0.192373254     0.128628595 
C358 1     0.448540846     0.198303556     0.168420222 
C359 1     0.474606035     0.160152240     0.217660712 
C360 1     0.519200618     0.115960747     0.226429433 
C361 1     0.585532026     0.063029510     0.195705693 
C362 1     0.438993578     0.233215542     0.077530013 
C363 1     0.455745740     0.166268788     0.260129038 
C364 1     0.497937855    -0.160963832     0.166832017 
C365 1     0.455025364    -0.186750342     0.177788202 
C366 1     0.402429198    -0.214055465     0.134187730 
C367 1     0.393398639    -0.215076503     0.079506549 
C368 1     0.436227649    -0.189274291     0.067732713 
C369 1     0.488132858    -0.162382794     0.111443834 
C370 1     0.552782772    -0.132936913     0.213397184 
C371 1     0.356913215    -0.241744510     0.145359928 
C372 1     0.427259060    -0.190405017     0.010129700 
C373 1     0.069804586     0.074587638    -0.091176961 
C374 1     0.059154882     0.036588518    -0.048675221 
C375 1     0.399590037     0.235851298    -0.062756911 
C376 1     0.425008564     0.274962321    -0.007706621 
C377 1     0.319463539    -0.183983235    -0.130156065 
C378 1     0.378153418    -0.215264876    -0.086006180 
C379 1     0.294665011    -0.226121300     0.230359311 
C380 1     0.315850210    -0.273584371     0.200660989 
C381 1     0.335139358     0.200823416     0.276200017 
C382 1     0.402300154     0.209526343     0.300493525 
C383 1     0.659179113    -0.014986480     0.244621449 
C384 1     0.646942373    -0.085029320     0.255735885 
N85 2     0.119107741     0.047116641    -0.095101443 
N86 2     0.351162388     0.194313563    -0.069742287 
N87 2     0.318622486    -0.114980564    -0.119165604 
N88 2     0.107620814     0.046518689     0.008411047 
N89 2     0.264673712    -0.170514784     0.194683763 
N90 2     0.316731629     0.135273564     0.254739316 
N91 2     0.613383098     0.029014148     0.240354056 
N92 2     0.455652073     0.232588977     0.040922493 
N93 2     0.417391224     0.207831651     0.256095416 
N94 2     0.594984214    -0.111481774     0.206843697 
N95 2     0.363614405    -0.245260293     0.194677939 
N96 2     0.382297597    -0.217024963    -0.031146997 
H337 3     0.254745923     0.170922405     0.175846147 
H338 3     0.193481469    -0.103871854     0.106888157 
H339 3     0.186573624     0.105112235     0.097778353 
H340 3     0.240374664    -0.125458998    -0.116568390 
H341 3     0.186430434    -0.037727595    -0.104935875 
H342 3     0.254468812     0.157800654    -0.073256498 
H343 3     0.352674295     0.004447996    -0.096766319 
H344 3     0.162426612     0.136527588    -0.075605781 
H345 3     0.393549435     0.112306064    -0.077435832 
H346 3     0.402715214     0.264928371     0.073223159 
H347 3     0.477459938     0.132483108     0.296091684 
H348 3     0.525710087     0.143502290     0.106738023 
H349 3     0.540111790     0.085877974     0.264056217 
H350 3     0.315307642     0.009988246     0.250076436 
H351 3     0.322300970    -0.106454227     0.256794251 
H352 3     0.122046004    -0.053252154     0.020306207 
H353 3     0.413869775     0.232486731     0.162196399 
H354 3     0.595542839     0.059982970     0.161085099 
H355 3     0.461403780    -0.186310191     0.220138751 
H356 3     0.353215450    -0.235842891     0.045021029 
H357 3     0.521962663    -0.142111227     0.103588334 
H358 3     0.555055831    -0.132117353     0.254696753 
H359 3     0.316499360    -0.259740126     0.107951832 
H360 3     0.462490583    -0.166820983     0.005137740 
H361 3     0.076187632     0.126531338    -0.079470863 
H362 3     0.029613572     0.070087681    -0.132688807 
H363 3     0.051872013    -0.015193497    -0.060872068 
H364 3     0.018368319     0.055614515    -0.051195651 
H365 3     0.435767795     0.208473327    -0.063394094 
H366 3     0.381793528     0.270752914    -0.097824268 
H367 3     0.388987791     0.303089029    -0.007443956 
H368 3     0.457536305     0.309581303    -0.007146101 
H369 3     0.282035675    -0.210671075    -0.131312178 
H370 3     0.316338030    -0.189279309    -0.171484826 
H371 3     0.415551633    -0.189190758    -0.085449758 
H372 3     0.378547681    -0.265670484    -0.099217833 
H373 3     0.332745472    -0.212065609     0.271399104 
H374 3     0.262555290    -0.252075306     0.238272601 
H375 3     0.277606526    -0.288411312     0.160004130 
H376 3     0.333238219    -0.317143751     0.227253284 
H377 3     0.325675715     0.208375445     0.310682185 
H378 3     0.311248547     0.238511377     0.244007531 
H379 3     0.426223139     0.172452081     0.333287024 
H380 3     0.414513123     0.257670845     0.320560354 
H381 3     0.663939090    -0.014285193     0.206786345 
H382 3     0.701662597     0.000313874     0.280768423 
H383 3     0.643067092    -0.085888844     0.294051934 
H384 3     0.685441978    -0.114866708     0.263629102 
C385 1     0.287456177     0.234787319     0.046553641 
C386 1     0.299414808     0.298118420     0.024832367 
C387 1     0.333904834     0.345855828     0.113576242 
C388 1     0.321987078     0.282504527     0.135311515 
O1 4     0.327049796     0.228197994     0.105585708 
O2 4     0.294327552     0.352430027     0.054542174 
H385 3     0.241040398     0.234236763     0.037460330 
H386 3     0.294664494     0.192488203     0.026364276 
H387 3     0.344252398     0.296500760     0.029873367 
H388 3     0.266988397     0.305528442    -0.019785630 
H389 3     0.326645872     0.388134317     0.133752776 
H390 3     0.380328115     0.346466520     0.122692263 
H391 3     0.354455418     0.275102055     0.179919711 
H392 3     0.277171402     0.284103867     0.130324819 
C389 1     0.207939288     0.450282605     0.954860450 
C390 1     0.207542304     0.519978111     0.935453663 
C391 1     0.118029129     0.499301392     0.852210574 
C392 1     0.118448830     0.429585864     0.871599582 
O3 4     0.177813235     0.407985240     0.907627592 
O4 4     0.148175307     0.541590592     0.899443332 
H393 3     0.186505478     0.448827965     0.980930401 
H394 3     0.253356751     0.431816363     0.979840981 
H395 3     0.233055821     0.522385852     0.913181574 
H396 3     0.227486680     0.553516281     0.971288630 
H397 3     0.072600796     0.517751838     0.827268236 
H398 3     0.139416232     0.500789645     0.826100372 
H399 3     0.098538638     0.396068039     0.835747982 
H400 3     0.092903811     0.427126796     0.893839753 
C393 1     0.838051730     0.980325445     0.538738720 
C394 1     0.815783405     1.030165989     0.565228156 
C395 1     0.884793493     0.991647012     0.655114596 
C396 1     0.907094069     0.941834975     0.628625341 
O5 4     0.898914646     0.965249632     0.576218712 
O6 4     0.823939467     1.006740249     0.617625407 
H401 3     0.810802689     0.935836634     0.528309196 
H402 3     0.835248177     0.999352202     0.500123558 
H403 3     0.839877507     1.076412541     0.571560117 
H404 3     0.768182111     1.039226779     0.538181529 
H405 3     0.887569149     0.972570119     0.693704060 
H406 3     0.912050287     1.036135239     0.665596787 
H407 3     0.954705871     0.932834036     0.655674187 
H408 3     0.883051795     0.895555074     0.622318912 
C397 1     0.945984601     0.396846965     0.685445396 
C398 1     1.005092496     0.425176881     0.730420539 
C399 1     1.049252871     0.393043020     0.677595161 
C400 1     0.990129577     0.364754189     0.632596077 
O7 4     0.941814498     0.398859122     0.631556078 
O8 4     1.053410578     0.391053924     0.731477835 
H409 3     0.941938004     0.346246727     0.696569277 
H410 3     0.908547292     0.425086242     0.681967053 
H411 3     1.007132904     0.477239579     0.721714347 
H412 3     1.010252913     0.420367346     0.772466107 
H413 3     1.086667608     0.364752239     0.681078948 
H414 3     1.053354270     0.443630164     0.666479488 
H415 3     0.984979654     0.369623585     0.590558123 
H416 3     0.988073002     0.312676030     0.641248437 
C401 1    -0.001574947     0.537472254     1.027765573 
C402 1    -0.040354178     0.480106203     0.994112514 
C403 1     0.004517230     0.480338266     0.938055992 
C404 1     0.043331043     0.537677514     0.971738632 
O9 4     0.053336991     0.536659771     1.027868032 
O10 4    -0.050382121     0.481138082     0.937973858 
H417 3    -0.025445418     0.583371583     1.009328166 
H418 3     0.009329000     0.535059450     1.071858329 
H419 3    -0.018539551     0.434194588     1.015099165 
H420 3    -0.084025669     0.482396830     0.990962502 
H421 3    -0.006404927     0.482808373     0.893959608 
H422 3     0.028375673     0.434418429     0.956441806 
H423 3     0.087009765     0.535329849     0.974907297 
H424 3     0.021566993     0.583610234     0.950754380 
C405 1     0.894061852     0.512244229     0.105960118 
C406 1     0.844523903     0.527917587     0.046382423 
C407 1     0.782741319     0.451959632     0.055927328 
C408 1     0.832298080     0.436249493     0.115494242 
O11 4     0.888948536     0.446903912     0.120493991 
O12 4     0.787870407     0.517289603     0.041387668 
H425 3     0.891877771     0.546390078     0.135961492 
H426 3     0.937773322     0.516534596     0.109407832 
H427 3     0.849518452     0.497243625     0.015941340 
H428 3     0.845952000     0.579112514     0.036003646 
H429 3     0.739046070     0.447706026     0.052521335 
H430 3     0.784866730     0.417801125     0.025903003 
H431 3     0.830870331     0.385037016     0.125829298 
H432 3     0.827308183     0.466870554     0.145966746 
C409 1     0.238502950     0.760187125     0.950602157 
C410 1     0.175654978     0.787176370     0.916098546 
C411 1     0.205532254     0.883048818     0.969652050 
C412 1     0.268374490     0.856037928     1.004186150 
O13 4     0.267244501     0.786755078     1.006066287 
O14 4     0.176785340     0.856460427     0.914197604 
H433 3     0.263989611     0.771858844     0.929387758 
H434 3     0.237965278     0.707279051     0.955147355 
H435 3     0.148800068     0.771137352     0.934862104 
H436 3     0.154411409     0.770062498     0.872444815 
H437 3     0.206105988     0.935951473     0.965089237 
H438 3     0.180028112     0.871439917     0.990861765 
H439 3     0.289574810     0.873132023     1.047844202 
H440 3     0.295272971     0.872097851     0.985473436 
C413 1     0.057888440     0.967157493     0.487273129 
C414 1     0.004896571     1.001156184     0.438662557 
C415 1    -0.036796045     1.018236629     0.496364010 
C416 1     0.016221314     0.984278534     0.544991195 
O15 4     0.067943321     0.991779112     0.539983250 
O16 4    -0.046833908     0.993632813     0.443656496 
H441 3     0.049577186     0.914285293     0.484736003 
H442 3     0.098641088     0.975841048     0.485722180 
H443 3     0.015100546     1.053246570     0.438560306 
H444 3    -0.005390439     0.979956820     0.398091209 
H445 3    -0.077539596     1.009492874     0.497918038 
H446 3    -0.028538739     1.071120214     0.498895622 
H447 3     0.026510686     1.005533678     0.585545125 
H448 3     0.006034653     0.932191033     0.545148933 
C417 1     0.502136875     0.967561917     0.951572975 
C418 1     0.546125965     1.016361726     0.993707299 
C419 1     0.495654512     1.012864249     1.044695991 
C420 1     0.451635428     0.964097732     1.002535001 
O17 4     0.445879648     0.973220955     0.948425338 
O18 4     0.551901916     1.007221430     1.047825175 
H449 3     0.519737696     0.917824096     0.964395864 
H450 3     0.494683104     0.976587904     0.909108959 
H451 3     0.530836267     1.066258962     0.978566743 
H452 3     0.590431681     1.009844094     0.998923325 
H453 3     0.503119877     1.003779689     1.087156807 
H454 3     0.478064436     1.062614576     1.031925888 
H455 3     0.407330531     0.970674643     0.997308404 
H456 3     0.466870893     0.914184459     1.017667512 
C421 1     0.685623943     0.503690299     0.471095556 
C422 1     0.666622759     0.473375905     0.413701107 
C423 1     0.578988303     0.534971105     0.373826651 
C424 1     0.598011447     0.565324388     0.431216975 
O19 4     0.661131786     0.567283997     0.464620123 
O20 4     0.603500160     0.471390339     0.380304523 
H457 3     0.670905086     0.472362747     0.494526592 
H458 3     0.733955358     0.508992586     0.495865957 
H459 3     0.685333887     0.501884955     0.392083849 
H460 3     0.682292126     0.423085049     0.418087117 
H461 3     0.530656637     0.529639736     0.349096407 
H462 3     0.593651935     0.566296823     0.350350081 
H463 3     0.582365324     0.615628978     0.426801614 
H464 3     0.579278982     0.536870208     0.452845143 
C425 1     0.349562097     0.065891316     0.064459350 
C426 1     0.310023473     0.078564952     0.089996528 
C427 1     0.354077274    -0.009394874     0.151628734 
C428 1     0.393587959    -0.022100065     0.126061030 
O21 4     0.364884066    -0.001295091     0.068794500 
O22 4     0.338737523     0.057784968     0.147272294 
H465 3     0.390053410     0.095874789     0.086364233 
H466 3     0.326589936     0.078105042     0.019554588 
H467 3     0.267522889     0.052599751     0.065287400 
H468 3     0.300859666     0.130600689     0.089891611 
H469 3     0.377092733    -0.021573821     0.196541767 
H470 3     0.313594070    -0.039399515     0.129774001 
H471 3     0.402697233    -0.074148200     0.126141277 
H472 3     0.436119173     0.003810226     0.150774069 
C429 1     0.644209255    -0.059325545     0.904153003 
C430 1     0.696285670    -0.032187546     0.958036771 
C431 1     0.664107687     0.074017325     0.926034316 
C432 1     0.612001875     0.046876974     0.872164941 
O23 4     0.595182744    -0.015500042     0.882303134 
O24 4     0.713122756     0.030179736     0.947894045 
H473 3     0.658247122    -0.067682299     0.872709384 
H474 3     0.628621827    -0.105461172     0.912162884 
H475 3     0.683725184    -0.028672276     0.990943393 
H476 3     0.735359872    -0.063630505     0.973360611 
H477 3     0.679699466     0.120127353     0.917985061 
H478 3     0.650092486     0.082435020     0.957486981 
H479 3     0.572930936     0.078317812     0.856888359 
H480 3     0.624512114     0.043393197     0.839221212 
C433 1     0.558624941     0.495940337     0.200705660 
C434 1     0.589641172     0.476820103     0.167958949 
C435 1     0.534126766     0.380335885     0.139076083 
C436 1     0.503075904     0.399480365     0.171790726 
O25 4     0.500545506     0.468516986     0.175235328 
O26 4     0.592194723     0.407780945     0.164533952 
H481 3     0.585243586     0.479087314     0.244659971 
H482 3     0.553278082     0.548801031     0.200767708 
H483 3     0.565563087     0.498068724     0.125323669 
H484 3     0.635532908     0.494422243     0.189026994 
H485 3     0.539497419     0.327473871     0.139066696 
H486 3     0.507511538     0.397129011     0.095103053 
H487 3     0.457174177     0.381904845     0.150677546 
H488 3     0.527102767     0.378207346     0.214420064 
C437 1     0.213704123     0.680540229     0.442244189 
C438 1     0.153528874     0.690150506     0.389216818 
C439 1     0.182671199     0.794408327     0.377734943 
C440 1     0.242834866     0.784816644     0.430790048 
O27 4     0.237652611     0.741471466     0.468757942 
O28 4     0.158714555     0.733475531     0.351236245 
H489 3     0.244340682     0.656374157     0.431060846 
H490 3     0.209647672     0.650411090     0.473148108 
H491 3     0.121558730     0.709559029     0.400914479 
H492 3     0.136342495     0.644121642     0.366713587 
H493 3     0.186768054     0.824501201     0.346834215 
H494 3     0.152020169     0.818618464     0.388876705 
H495 3     0.259973775     0.830854876     0.453293756 
H496 3     0.274845014     0.765454496     0.419123587 
C441 1     0.410341538     0.945616165     0.354482644 
C442 1     0.448371244     0.885069850     0.380356317 
C443 1     0.503004631     0.910034665     0.335740391 
C444 1     0.465000908     0.970612248     0.309898531 
O29 4     0.443323370     0.994588401     0.345124111 
O30 4     0.470029655     0.861075572     0.345118749 
H497 3     0.370432512     0.932519056     0.314418191 
H498 3     0.396344173     0.966708909     0.382741595 
H499 3     0.485788065     0.897017483     0.422453742 
H500 3     0.422432487     0.845762122     0.384649555 
H501 3     0.516949215     0.888941240     0.307441860 
H502 3     0.542948327     0.923100981     0.375788154 
H503 3     0.490978170     1.009914998     0.305656409 
H504 3     0.427596571     0.958716687     0.267778515 
C445 1     0.685991907     0.701191236     0.391415587 
C446 1     0.709816148     0.687702531     0.453856251 
C447 1     0.716013559     0.799927866     0.471468350 
C448 1     0.692229499     0.813418278     0.409029526 
O31 4     0.707765945     0.761873567     0.383968042 
O32 4     0.694258297     0.739235111     0.478914559 
H505 3     0.637023713     0.701604242     0.369135969 
H506 3     0.700639821     0.663852606     0.372471445 
H507 3     0.758498007     0.682168765     0.475338434 
H508 3     0.690606639     0.643086625     0.459901170 
H509 3     0.701312729     0.837258277     0.490374576 
H510 3     0.764983302     0.799556127     0.493787187 
H511 3     0.711490409     0.858013531     0.403017410 
H512 3     0.643550900     0.819008397     0.387523412 
C449 1     0.316018419     0.530985470     0.598389407 
C450 1     0.317672778     0.528780650     0.543490410 
C451 1     0.405662199     0.467904828     0.588258655 
C452 1     0.404032032     0.470151301     0.643173029 
O33 4     0.374593019     0.527546968     0.645633701 
O34 4     0.347090471     0.471369794     0.541017720 
H513 3     0.288983407     0.490163312     0.599388697 
H514 3     0.296653346     0.576683774     0.602265292 
H515 3     0.340690696     0.572373208     0.540441251 
H516 3     0.272762608     0.527520251     0.506941970 
H517 3     0.424991885     0.422174618     0.584392072 
H518 3     0.432728235     0.508685470     0.587245401 
H519 3     0.448955013     0.471459676     0.679701217 
H520 3     0.381059297     0.426546691     0.646274891 
C453 1     0.554977361     0.074619392     0.613778140 
C454 1     0.530001930     0.107614150     0.647461999 
C455 1     0.556670105     0.016777436     0.707047356 
C456 1     0.581687788    -0.016199931     0.673386713 
O35 4     0.601822079     0.031188471     0.648689604 
O36 4     0.509843452     0.060225780     0.672140931 
H521 3     0.519161463     0.047948025     0.578006981 
H522 3     0.573793054     0.110382927     0.597381877 
H523 3     0.564592551     0.138429718     0.680515051 
H524 3     0.491700976     0.138162925     0.620309564 
H525 3     0.537823468    -0.019009761     0.723395289 
H526 3     0.592470612     0.043420506     0.742854023 
H527 3     0.620013343    -0.046701735     0.700571942 
H528 3     0.547135155    -0.047066492     0.640349657 
C457 1     0.419279958     0.517308577     0.840522844 
C458 1     0.442262475     0.568141851     0.887344352 
C459 1     0.506412614     0.608805717     0.857526538 
C460 1     0.483396525     0.557999936     0.810674996 
O37 4     0.423659742     0.540727388     0.793731614 
O38 4     0.502009820     0.585395818     0.904305815 
H529 3     0.445079659     0.472008959     0.856855850 
H530 3     0.372329917     0.506501898     0.824854601 
H531 3     0.413543874     0.611587533     0.872380640 
H532 3     0.442367035     0.549206617     0.924779015 
H533 3     0.553374975     0.619552910     0.873202318 
H534 3     0.480663859     0.654140025     0.841214729 
H535 3     0.483262597     0.576983885     0.773239844 
H536 3     0.512120476     0.514554540     0.825591993 
C461 1     0.967440357     0.657263632     0.316314131 
C462 1     1.001153477     0.595869436     0.346870152 
C463 1     0.945928947     0.590107622     0.393223948 
C464 1     0.912243883     0.651534240     0.362697446 
O39 4     0.948253171     0.691906286     0.349482353 
O40 4     0.965135143     0.555481789     0.360065196 
H537 3     0.928915993     0.643849659     0.275340293 
H538 3     0.995835341     0.690450994     0.308912319 
H539 3     1.042196068     0.609535273     0.385728186 
H540 3     1.013056016     0.566907463     0.320384999 
H541 3     0.917495101     0.556922717     0.400574617 
H542 3     0.984437305     0.603476623     0.434223823 
H543 3     0.900394384     0.680496058     0.389221701 
H544 3     0.871168839     0.637907905     0.323853274 
C465 1     0.940968598     0.889533936     0.762045941 
C466 1     0.940870159     0.852273676     0.810198520 
C467 1     1.043358004     0.869641654     0.866348023 
C468 1     1.043464734     0.906862910     0.818177339 
O41 4     0.997228361     0.883967772     0.765186379 
O42 4     0.987091913     0.875187330     0.863192737 
H545 3     0.930517984     0.941155431     0.764059310 
H546 3     0.907927814     0.869785842     0.721089430 
H547 3     0.946644539     0.799862067     0.805631392 
H548 3     0.899056749     0.859379928     0.810129866 
H549 3     1.076378071     0.889445906     0.907289074 
H550 3     1.053850353     0.818021539     0.864389926 
H551 3     1.085272433     0.899696059     0.818246358 
H552 3     1.037737672     0.959288819     0.822738302 
C469 1     0.060727418     0.158735016     0.187808972 
C470 1     0.056410381     0.096852410     0.155176159 
C471 1    -0.011530274     0.053350596     0.179130371 
C472 1    -0.007179152     0.115218195     0.211801116 
O43 4     0.049592411     0.144846094     0.232711009 
O44 4    -0.000371758     0.067237055     0.134244625 
H553 3     0.028478639     0.194834967     0.158934560 
H554 3     0.105318777     0.179829284     0.206902048 
H555 3     0.091752746     0.062732881     0.182948976 
H556 3     0.061421897     0.107572197     0.118586625 
H557 3    -0.056144134     0.032309990     0.160015065 
H558 3     0.020675358     0.017204857     0.207985710 
H559 3    -0.012150307     0.104456449     0.248407277 
H560 3    -0.042537972     0.149345890     0.184067672 
C473 1     0.765148002     0.290216950     0.528274436 
C474 1     0.818628155     0.309730904     0.584485298 
C475 1     0.802452881     0.219678142     0.627729761 
C476 1     0.748995199     0.200134978     0.571505730 
O45 4     0.756377540     0.221563247     0.525860092 
O46 4     0.811235540     0.288326584     0.630132909 
H561 3     0.725245721     0.315639977     0.522888762 
H562 3     0.771872970     0.303008899     0.493024470 
H563 3     0.859270233     0.288421948     0.587905941 
H564 3     0.823673709     0.362711769     0.588127728 
H565 3     0.795678920     0.206915225     0.662956667 
H566 3     0.842368183     0.194235779     0.633167601 
H567 3     0.744002496     0.147147957     0.567874563 
H568 3     0.708325694     0.221385336     0.568070728 
C477 1     0.158869040     0.075362151     0.383025947 
C478 1     0.204993198     0.054690134     0.442593886 
C479 1     0.171244545    -0.053032557     0.421269163 
C480 1     0.125087098    -0.032350547     0.361709616 
O47 4     0.108264711     0.033796977     0.361127604 
O48 4     0.221835738    -0.011451468     0.443173322 
H569 3     0.178838943     0.073837227     0.355703353 
H570 3     0.143006553     0.124854886     0.382592507 
H571 3     0.186572312     0.061125278     0.470893882 
H572 3     0.245495076     0.083876645     0.458562825 
H573 3     0.187118609    -0.102510475     0.421664673 
H574 3     0.151294857    -0.051568455     0.448610379 
H575 3     0.084581688    -0.061523764     0.345783633 
H576 3     0.143458877    -0.038818736     0.333372313 
END
