# Supplementary material for: Computational modelling of solvent effects in a prolific solvatomorphic porous organic cage
Source: Faraday Discuss. 2018 Apr 16;211(0):383–99. doi: 10.1039/c8fd00031j (PMC6208051; doi:10.1039/c8fd00031j)
Supplement: Supplementary file 4 [file FD-211-C8FD00031J-s004.zip › MC Fig/Dioxane_mc.res_o_sol.res]

TITL Dioxane_mc 
CELL  0.7 25.9635 20.5359 27.3651 90.0 119.902 90.0
ZERR 1 
LATT -1
SFAC C  N  H  O  
C385 1     0.287456177     0.234787319     0.046553641 
C386 1     0.299414808     0.298118420     0.024832367 
C387 1     0.333904834     0.345855828     0.113576242 
C388 1     0.321987078     0.282504527     0.135311515 
O1 4     0.327049796     0.228197994     0.105585708 
O2 4     0.294327552     0.352430027     0.054542174 
H385 3     0.241040398     0.234236763     0.037460330 
H386 3     0.294664494     0.192488203     0.026364276 
H387 3     0.344252398     0.296500760     0.029873367 
H388 3     0.266988397     0.305528442    -0.019785630 
H389 3     0.326645872     0.388134317     0.133752776 
H390 3     0.380328115     0.346466520     0.122692263 
H391 3     0.354455418     0.275102055     0.179919711 
H392 3     0.277171402     0.284103867     0.130324819 
C389 1     0.207939288     0.450282605     0.954860450 
C390 1     0.207542304     0.519978111     0.935453663 
C391 1     0.118029129     0.499301392     0.852210574 
C392 1     0.118448830     0.429585864     0.871599582 
O3 4     0.177813235     0.407985240     0.907627592 
O4 4     0.148175307     0.541590592     0.899443332 
H393 3     0.186505478     0.448827965     0.980930401 
H394 3     0.253356751     0.431816363     0.979840981 
H395 3     0.233055821     0.522385852     0.913181574 
H396 3     0.227486680     0.553516281     0.971288630 
H397 3     0.072600796     0.517751838     0.827268236 
H398 3     0.139416232     0.500789645     0.826100372 
H399 3     0.098538638     0.396068039     0.835747982 
H400 3     0.092903811     0.427126796     0.893839753 
C393 1     0.838051730     0.980325445     0.538738720 
C394 1     0.815783405     1.030165989     0.565228156 
C395 1     0.884793493     0.991647012     0.655114596 
C396 1     0.907094069     0.941834975     0.628625341 
O5 4     0.898914646     0.965249632     0.576218712 
O6 4     0.823939467     1.006740249     0.617625407 
H401 3     0.810802689     0.935836634     0.528309196 
H402 3     0.835248177     0.999352202     0.500123558 
H403 3     0.839877507     1.076412541     0.571560117 
H404 3     0.768182111     1.039226779     0.538181529 
H405 3     0.887569149     0.972570119     0.693704060 
H406 3     0.912050287     1.036135239     0.665596787 
H407 3     0.954705871     0.932834036     0.655674187 
H408 3     0.883051795     0.895555074     0.622318912 
C397 1     0.945984601     0.396846965     0.685445396 
C398 1     1.005092496     0.425176881     0.730420539 
C399 1     1.049252871     0.393043020     0.677595161 
C400 1     0.990129577     0.364754189     0.632596077 
O7 4     0.941814498     0.398859122     0.631556078 
O8 4     1.053410578     0.391053924     0.731477835 
H409 3     0.941938004     0.346246727     0.696569277 
H410 3     0.908547292     0.425086242     0.681967053 
H411 3     1.007132904     0.477239579     0.721714347 
H412 3     1.010252913     0.420367346     0.772466107 
H413 3     1.086667608     0.364752239     0.681078948 
H414 3     1.053354270     0.443630164     0.666479488 
H415 3     0.984979654     0.369623585     0.590558123 
H416 3     0.988073002     0.312676030     0.641248437 
C401 1    -0.001574947     0.537472254     1.027765573 
C402 1    -0.040354178     0.480106203     0.994112514 
C403 1     0.004517230     0.480338266     0.938055992 
C404 1     0.043331043     0.537677514     0.971738632 
O9 4     0.053336991     0.536659771     1.027868032 
O10 4    -0.050382121     0.481138082     0.937973858 
H417 3    -0.025445418     0.583371583     1.009328166 
H418 3     0.009329000     0.535059450     1.071858329 
H419 3    -0.018539551     0.434194588     1.015099165 
H420 3    -0.084025669     0.482396830     0.990962502 
H421 3    -0.006404927     0.482808373     0.893959608 
H422 3     0.028375673     0.434418429     0.956441806 
H423 3     0.087009765     0.535329849     0.974907297 
H424 3     0.021566993     0.583610234     0.950754380 
C405 1     0.894061852     0.512244229     0.105960118 
C406 1     0.844523903     0.527917587     0.046382423 
C407 1     0.782741319     0.451959632     0.055927328 
C408 1     0.832298080     0.436249493     0.115494242 
O11 4     0.888948536     0.446903912     0.120493991 
O12 4     0.787870407     0.517289603     0.041387668 
H425 3     0.891877771     0.546390078     0.135961492 
H426 3     0.937773322     0.516534596     0.109407832 
H427 3     0.849518452     0.497243625     0.015941340 
H428 3     0.845952000     0.579112514     0.036003646 
H429 3     0.739046070     0.447706026     0.052521335 
H430 3     0.784866730     0.417801125     0.025903003 
H431 3     0.830870331     0.385037016     0.125829298 
H432 3     0.827308183     0.466870554     0.145966746 
C409 1     0.238502950     0.760187125     0.950602157 
C410 1     0.175654978     0.787176370     0.916098546 
C411 1     0.205532254     0.883048818     0.969652050 
C412 1     0.268374490     0.856037928     1.004186150 
O13 4     0.267244501     0.786755078     1.006066287 
O14 4     0.176785340     0.856460427     0.914197604 
H433 3     0.263989611     0.771858844     0.929387758 
H434 3     0.237965278     0.707279051     0.955147355 
H435 3     0.148800068     0.771137352     0.934862104 
H436 3     0.154411409     0.770062498     0.872444815 
H437 3     0.206105988     0.935951473     0.965089237 
H438 3     0.180028112     0.871439917     0.990861765 
H439 3     0.289574810     0.873132023     1.047844202 
H440 3     0.295272971     0.872097851     0.985473436 
C413 1     0.057888440     0.967157493     0.487273129 
C414 1     0.004896571     1.001156184     0.438662557 
C415 1    -0.036796045     1.018236629     0.496364010 
C416 1     0.016221314     0.984278534     0.544991195 
O15 4     0.067943321     0.991779112     0.539983250 
O16 4    -0.046833908     0.993632813     0.443656496 
H441 3     0.049577186     0.914285293     0.484736003 
H442 3     0.098641088     0.975841048     0.485722180 
H443 3     0.015100546     1.053246570     0.438560306 
H444 3    -0.005390439     0.979956820     0.398091209 
H445 3    -0.077539596     1.009492874     0.497918038 
H446 3    -0.028538739     1.071120214     0.498895622 
H447 3     0.026510686     1.005533678     0.585545125 
H448 3     0.006034653     0.932191033     0.545148933 
C417 1     0.502136875     0.967561917     0.951572975 
C418 1     0.546125965     1.016361726     0.993707299 
C419 1     0.495654512     1.012864249     1.044695991 
C420 1     0.451635428     0.964097732     1.002535001 
O17 4     0.445879648     0.973220955     0.948425338 
O18 4     0.551901916     1.007221430     1.047825175 
H449 3     0.519737696     0.917824096     0.964395864 
H450 3     0.494683104     0.976587904     0.909108959 
H451 3     0.530836267     1.066258962     0.978566743 
H452 3     0.590431681     1.009844094     0.998923325 
H453 3     0.503119877     1.003779689     1.087156807 
H454 3     0.478064436     1.062614576     1.031925888 
H455 3     0.407330531     0.970674643     0.997308404 
H456 3     0.466870893     0.914184459     1.017667512 
C421 1     0.685623943     0.503690299     0.471095556 
C422 1     0.666622759     0.473375905     0.413701107 
C423 1     0.578988303     0.534971105     0.373826651 
C424 1     0.598011447     0.565324388     0.431216975 
O19 4     0.661131786     0.567283997     0.464620123 
O20 4     0.603500160     0.471390339     0.380304523 
H457 3     0.670905086     0.472362747     0.494526592 
H458 3     0.733955358     0.508992586     0.495865957 
H459 3     0.685333887     0.501884955     0.392083849 
H460 3     0.682292126     0.423085049     0.418087117 
H461 3     0.530656637     0.529639736     0.349096407 
H462 3     0.593651935     0.566296823     0.350350081 
H463 3     0.582365324     0.615628978     0.426801614 
H464 3     0.579278982     0.536870208     0.452845143 
C425 1     0.349562097     0.065891316     0.064459350 
C426 1     0.310023473     0.078564952     0.089996528 
C427 1     0.354077274    -0.009394874     0.151628734 
C428 1     0.393587959    -0.022100065     0.126061030 
O21 4     0.364884066    -0.001295091     0.068794500 
O22 4     0.338737523     0.057784968     0.147272294 
H465 3     0.390053410     0.095874789     0.086364233 
H466 3     0.326589936     0.078105042     0.019554588 
H467 3     0.267522889     0.052599751     0.065287400 
H468 3     0.300859666     0.130600689     0.089891611 
H469 3     0.377092733    -0.021573821     0.196541767 
H470 3     0.313594070    -0.039399515     0.129774001 
H471 3     0.402697233    -0.074148200     0.126141277 
H472 3     0.436119173     0.003810226     0.150774069 
C429 1     0.644209255    -0.059325545     0.904153003 
C430 1     0.696285670    -0.032187546     0.958036771 
C431 1     0.664107687     0.074017325     0.926034316 
C432 1     0.612001875     0.046876974     0.872164941 
O23 4     0.595182744    -0.015500042     0.882303134 
O24 4     0.713122756     0.030179736     0.947894045 
H473 3     0.658247122    -0.067682299     0.872709384 
H474 3     0.628621827    -0.105461172     0.912162884 
H475 3     0.683725184    -0.028672276     0.990943393 
H476 3     0.735359872    -0.063630505     0.973360611 
H477 3     0.679699466     0.120127353     0.917985061 
H478 3     0.650092486     0.082435020     0.957486981 
H479 3     0.572930936     0.078317812     0.856888359 
H480 3     0.624512114     0.043393197     0.839221212 
C433 1     0.558624941     0.495940337     0.200705660 
C434 1     0.589641172     0.476820103     0.167958949 
C435 1     0.534126766     0.380335885     0.139076083 
C436 1     0.503075904     0.399480365     0.171790726 
O25 4     0.500545506     0.468516986     0.175235328 
O26 4     0.592194723     0.407780945     0.164533952 
H481 3     0.585243586     0.479087314     0.244659971 
H482 3     0.553278082     0.548801031     0.200767708 
H483 3     0.565563087     0.498068724     0.125323669 
H484 3     0.635532908     0.494422243     0.189026994 
H485 3     0.539497419     0.327473871     0.139066696 
H486 3     0.507511538     0.397129011     0.095103053 
H487 3     0.457174177     0.381904845     0.150677546 
H488 3     0.527102767     0.378207346     0.214420064 
C437 1     0.213704123     0.680540229     0.442244189 
C438 1     0.153528874     0.690150506     0.389216818 
C439 1     0.182671199     0.794408327     0.377734943 
C440 1     0.242834866     0.784816644     0.430790048 
O27 4     0.237652611     0.741471466     0.468757942 
O28 4     0.158714555     0.733475531     0.351236245 
H489 3     0.244340682     0.656374157     0.431060846 
H490 3     0.209647672     0.650411090     0.473148108 
H491 3     0.121558730     0.709559029     0.400914479 
H492 3     0.136342495     0.644121642     0.366713587 
H493 3     0.186768054     0.824501201     0.346834215 
H494 3     0.152020169     0.818618464     0.388876705 
H495 3     0.259973775     0.830854876     0.453293756 
H496 3     0.274845014     0.765454496     0.419123587 
C441 1     0.410341538     0.945616165     0.354482644 
C442 1     0.448371244     0.885069850     0.380356317 
C443 1     0.503004631     0.910034665     0.335740391 
C444 1     0.465000908     0.970612248     0.309898531 
O29 4     0.443323370     0.994588401     0.345124111 
O30 4     0.470029655     0.861075572     0.345118749 
H497 3     0.370432512     0.932519056     0.314418191 
H498 3     0.396344173     0.966708909     0.382741595 
H499 3     0.485788065     0.897017483     0.422453742 
H500 3     0.422432487     0.845762122     0.384649555 
H501 3     0.516949215     0.888941240     0.307441860 
H502 3     0.542948327     0.923100981     0.375788154 
H503 3     0.490978170     1.009914998     0.305656409 
H504 3     0.427596571     0.958716687     0.267778515 
C445 1     0.685991907     0.701191236     0.391415587 
C446 1     0.709816148     0.687702531     0.453856251 
C447 1     0.716013559     0.799927866     0.471468350 
C448 1     0.692229499     0.813418278     0.409029526 
O31 4     0.707765945     0.761873567     0.383968042 
O32 4     0.694258297     0.739235111     0.478914559 
H505 3     0.637023713     0.701604242     0.369135969 
H506 3     0.700639821     0.663852606     0.372471445 
H507 3     0.758498007     0.682168765     0.475338434 
H508 3     0.690606639     0.643086625     0.459901170 
H509 3     0.701312729     0.837258277     0.490374576 
H510 3     0.764983302     0.799556127     0.493787187 
H511 3     0.711490409     0.858013531     0.403017410 
H512 3     0.643550900     0.819008397     0.387523412 
C449 1     0.316018419     0.530985470     0.598389407 
C450 1     0.317672778     0.528780650     0.543490410 
C451 1     0.405662199     0.467904828     0.588258655 
C452 1     0.404032032     0.470151301     0.643173029 
O33 4     0.374593019     0.527546968     0.645633701 
O34 4     0.347090471     0.471369794     0.541017720 
H513 3     0.288983407     0.490163312     0.599388697 
H514 3     0.296653346     0.576683774     0.602265292 
H515 3     0.340690696     0.572373208     0.540441251 
H516 3     0.272762608     0.527520251     0.506941970 
H517 3     0.424991885     0.422174618     0.584392072 
H518 3     0.432728235     0.508685470     0.587245401 
H519 3     0.448955013     0.471459676     0.679701217 
H520 3     0.381059297     0.426546691     0.646274891 
C453 1     0.554977361     0.074619392     0.613778140 
C454 1     0.530001930     0.107614150     0.647461999 
C455 1     0.556670105     0.016777436     0.707047356 
C456 1     0.581687788    -0.016199931     0.673386713 
O35 4     0.601822079     0.031188471     0.648689604 
O36 4     0.509843452     0.060225780     0.672140931 
H521 3     0.519161463     0.047948025     0.578006981 
H522 3     0.573793054     0.110382927     0.597381877 
H523 3     0.564592551     0.138429718     0.680515051 
H524 3     0.491700976     0.138162925     0.620309564 
H525 3     0.537823468    -0.019009761     0.723395289 
H526 3     0.592470612     0.043420506     0.742854023 
H527 3     0.620013343    -0.046701735     0.700571942 
H528 3     0.547135155    -0.047066492     0.640349657 
C457 1     0.419279958     0.517308577     0.840522844 
C458 1     0.442262475     0.568141851     0.887344352 
C459 1     0.506412614     0.608805717     0.857526538 
C460 1     0.483396525     0.557999936     0.810674996 
O37 4     0.423659742     0.540727388     0.793731614 
O38 4     0.502009820     0.585395818     0.904305815 
H529 3     0.445079659     0.472008959     0.856855850 
H530 3     0.372329917     0.506501898     0.824854601 
H531 3     0.413543874     0.611587533     0.872380640 
H532 3     0.442367035     0.549206617     0.924779015 
H533 3     0.553374975     0.619552910     0.873202318 
H534 3     0.480663859     0.654140025     0.841214729 
H535 3     0.483262597     0.576983885     0.773239844 
H536 3     0.512120476     0.514554540     0.825591993 
C461 1     0.967440357     0.657263632     0.316314131 
C462 1     1.001153477     0.595869436     0.346870152 
C463 1     0.945928947     0.590107622     0.393223948 
C464 1     0.912243883     0.651534240     0.362697446 
O39 4     0.948253171     0.691906286     0.349482353 
O40 4     0.965135143     0.555481789     0.360065196 
H537 3     0.928915993     0.643849659     0.275340293 
H538 3     0.995835341     0.690450994     0.308912319 
H539 3     1.042196068     0.609535273     0.385728186 
H540 3     1.013056016     0.566907463     0.320384999 
H541 3     0.917495101     0.556922717     0.400574617 
H542 3     0.984437305     0.603476623     0.434223823 
H543 3     0.900394384     0.680496058     0.389221701 
H544 3     0.871168839     0.637907905     0.323853274 
C465 1     0.940968598     0.889533936     0.762045941 
C466 1     0.940870159     0.852273676     0.810198520 
C467 1     1.043358004     0.869641654     0.866348023 
C468 1     1.043464734     0.906862910     0.818177339 
O41 4     0.997228361     0.883967772     0.765186379 
O42 4     0.987091913     0.875187330     0.863192737 
H545 3     0.930517984     0.941155431     0.764059310 
H546 3     0.907927814     0.869785842     0.721089430 
H547 3     0.946644539     0.799862067     0.805631392 
H548 3     0.899056749     0.859379928     0.810129866 
H549 3     1.076378071     0.889445906     0.907289074 
H550 3     1.053850353     0.818021539     0.864389926 
H551 3     1.085272433     0.899696059     0.818246358 
H552 3     1.037737672     0.959288819     0.822738302 
C469 1     0.060727418     0.158735016     0.187808972 
C470 1     0.056410381     0.096852410     0.155176159 
C471 1    -0.011530274     0.053350596     0.179130371 
C472 1    -0.007179152     0.115218195     0.211801116 
O43 4     0.049592411     0.144846094     0.232711009 
O44 4    -0.000371758     0.067237055     0.134244625 
H553 3     0.028478639     0.194834967     0.158934560 
H554 3     0.105318777     0.179829284     0.206902048 
H555 3     0.091752746     0.062732881     0.182948976 
H556 3     0.061421897     0.107572197     0.118586625 
H557 3    -0.056144134     0.032309990     0.160015065 
H558 3     0.020675358     0.017204857     0.207985710 
H559 3    -0.012150307     0.104456449     0.248407277 
H560 3    -0.042537972     0.149345890     0.184067672 
C473 1     0.765148002     0.290216950     0.528274436 
C474 1     0.818628155     0.309730904     0.584485298 
C475 1     0.802452881     0.219678142     0.627729761 
C476 1     0.748995199     0.200134978     0.571505730 
O45 4     0.756377540     0.221563247     0.525860092 
O46 4     0.811235540     0.288326584     0.630132909 
H561 3     0.725245721     0.315639977     0.522888762 
H562 3     0.771872970     0.303008899     0.493024470 
H563 3     0.859270233     0.288421948     0.587905941 
H564 3     0.823673709     0.362711769     0.588127728 
H565 3     0.795678920     0.206915225     0.662956667 
H566 3     0.842368183     0.194235779     0.633167601 
H567 3     0.744002496     0.147147957     0.567874563 
H568 3     0.708325694     0.221385336     0.568070728 
C477 1     0.158869040     0.075362151     0.383025947 
C478 1     0.204993198     0.054690134     0.442593886 
C479 1     0.171244545    -0.053032557     0.421269163 
C480 1     0.125087098    -0.032350547     0.361709616 
O47 4     0.108264711     0.033796977     0.361127604 
O48 4     0.221835738    -0.011451468     0.443173322 
H569 3     0.178838943     0.073837227     0.355703353 
H570 3     0.143006553     0.124854886     0.382592507 
H571 3     0.186572312     0.061125278     0.470893882 
H572 3     0.245495076     0.083876645     0.458562825 
H573 3     0.187118609    -0.102510475     0.421664673 
H574 3     0.151294857    -0.051568455     0.448610379 
H575 3     0.084581688    -0.061523764     0.345783633 
H576 3     0.143458877    -0.038818736     0.333372313 
END
