# Supplementary material for: Computational modelling of solvent effects in a prolific solvatomorphic porous organic cage
Source: Faraday Discuss. 2018 Apr 16;211(0):383–99. doi: 10.1039/c8fd00031j (PMC6208051; doi:10.1039/c8fd00031j)
Supplement: Supplementary file 5 [file FD-211-C8FD00031J-s005.cif]

# Electronic Supplementary Material (ESI) for Faraday Discussions.
# This journal is © The Royal Society of Chemistry 2018

####################################################################### 
# 
# This file contains crystal structure data downloaded from the 
# Cambridge Structural Database (CSD) hosted by the Cambridge 
# Crystallographic Data Centre (CCDC).
# 
# Full information about CCDC data access policies and citation 
# guidelines are available at http://www.ccdc.cam.ac.uk/access/V1 
# 
# Audit and citation data items may have been added by the CCDC. 
# Please retain this information to preserve the provenance of 
# this file and to allow appropriate attribution of the data. 
# 
#######################################################################

data_CC1_CH2Cl2_o_xylene
_database_code_depnum_ccdc_archive 'CCDC 1575910'
_audit_update_record             
;
2017-09-21 deposited with the CCDC.
2018-03-13 downloaded from the CCDC.
;
_audit_creation_date             2016-03-11
_audit_creation_method           
;
Olex2 1.2-beta
(compiled 2016.02.19 svn.r3266 for OlexSys, GUI svn.r5155)
;
_chemical_name_common            ?
_chemical_name_systematic        
;
 ? 
;
_chemical_formula_moiety         'C48 H48 N12, C H2 Cl2, C8 H10'
_chemical_formula_sum            'C57 H60 Cl2 N12'
_chemical_formula_weight         984.07
_chemical_melting_point          ?
loop_
_atom_type_symbol
_atom_type_description
_atom_type_scat_dispersion_real
_atom_type_scat_dispersion_imag
_atom_type_scat_source
C C 0.0030 0.0010 'International Tables Vol C Tables 4.2.6.8 and 6.1.1.4'
H H 0.0000 0.0000 'International Tables Vol C Tables 4.2.6.8 and 6.1.1.4'
Cl Cl 0.1420 0.1500 'International Tables Vol C Tables 4.2.6.8 and 6.1.1.4'
N N 0.0060 0.0030 'International Tables Vol C Tables 4.2.6.8 and 6.1.1.4'

_shelx_space_group_comment       
;
The symmetry employed for this shelxl refinement is uniquely defined
by the following loop, which should always be used as a source of
symmetry information in preference to the above space-group names.
They are only intended as comments.
;
_space_group_crystal_system      monoclinic
_space_group_IT_number           14
_space_group_name_H-M_alt        'P 1 21/n 1'
_space_group_name_Hall           '-P 2yn'
loop_
_space_group_symop_operation_xyz
'x, y, z'
'-x+1/2, y+1/2, -z+1/2'
'-x, -y, -z'
'x-1/2, -y-1/2, z-1/2'

_cell_length_a                   16.565(4)
_cell_length_b                   10.745(3)
_cell_length_c                   31.067(8)
_cell_angle_alpha                90
_cell_angle_beta                 92.088(6)
_cell_angle_gamma                90
_cell_volume                     5526(2)
_cell_formula_units_Z            4
_cell_measurement_reflns_used    1239
_cell_measurement_temperature    100
_cell_measurement_theta_max      35.0
_cell_measurement_theta_min      2.54
_shelx_estimated_absorpt_T_max   0.999
_shelx_estimated_absorpt_T_min   0.988
_exptl_absorpt_coefficient_mu    0.151
_exptl_absorpt_correction_T_max  1.0000
_exptl_absorpt_correction_T_min  0.6663
_exptl_absorpt_correction_type   multi-scan
_exptl_absorpt_process_details   
;
SADABS-2008/1 (Bruker,2008) was used for absorption correction.
wR2(int) was 0.1094 before and 0.0625 after correction.
The Ratio of minimum to maximum transmission is 0.6663.
The \l/2 correction factor is 0.0000.
;
_exptl_absorpt_special_details   ?
_exptl_crystal_colour            colourless
_exptl_crystal_colour_primary    colourless
_exptl_crystal_density_diffrn    1.183
_exptl_crystal_density_meas      .
_exptl_crystal_density_method    'not measured'
_exptl_crystal_description       needle
_exptl_crystal_F_000             2080
_exptl_crystal_size_max          0.08
_exptl_crystal_size_mid          0.01
_exptl_crystal_size_min          0.005
_exptl_special_details           
;
 ?
;
_exptl_transmission_factor_max   ?
_exptl_transmission_factor_min   ?
_diffrn_reflns_av_R_equivalents  0.0880
_diffrn_reflns_av_unetI/netI     0.1513
_diffrn_reflns_Laue_measured_fraction_full 0.972
_diffrn_reflns_Laue_measured_fraction_max 0.972
_diffrn_reflns_limit_h_max       16
_diffrn_reflns_limit_h_min       -16
_diffrn_reflns_limit_k_max       9
_diffrn_reflns_limit_k_min       -10
_diffrn_reflns_limit_l_max       31
_diffrn_reflns_limit_l_min       -22
_diffrn_reflns_number            12268
_diffrn_reflns_point_group_measured_fraction_full 0.972
_diffrn_reflns_point_group_measured_fraction_max 0.972
_diffrn_reflns_theta_full        20.147
_diffrn_reflns_theta_max         20.147
_diffrn_reflns_theta_min         1.944
_diffrn_ambient_temperature      100
_diffrn_detector                 'CCD area detector'
_diffrn_detector_area_resol_mean 0.0350
_diffrn_detector_type            'Rigaku Saturn724+'
_diffrn_measured_fraction_theta_full 0.972
_diffrn_measured_fraction_theta_max 0.972
_diffrn_measurement_details      
;
scan:
	Number of images: 250
	           Slice: -120.0000 - 5.0000
	     Image width: 0.5000
	        Exp time: 2.0000
	   Rotation axis: Omega
	           Omega: 0.0000
	           Kappa: -68.0000
	             Phi: 0.0000
	             XTD: 40.0000
	          2theta: -30.0000
scan:
	Number of images: 250
	           Slice: -120.0000 - 5.0000
	     Image width: 0.5000
	        Exp time: 2.0000
	   Rotation axis: Omega
	           Omega: 0.0000
	           Kappa: -68.0000
	             Phi: 90.0000
	             XTD: 40.0000
	          2theta: -30.0000
scan:
	Number of images: 360
	           Slice: -120.0000 - 60.0000
	     Image width: 0.5000
	        Exp time: 2.0000
	   Rotation axis: Omega
	           Omega: 0.0000
	           Kappa: 0.0000
	             Phi: 0.0000
	             XTD: 40.0000
	          2theta: -30.0000
scan:
	Number of images: 5
	           Slice: -120.0000 - -117.5000
	     Image width: 0.5000
	        Exp time: 2.0000
	   Rotation axis: Omega
	           Omega: 0.0000
	           Kappa: -68.0000
	             Phi: 0.0000
	             XTD: 40.0000
	          2theta: -30.0000
;
_diffrn_measurement_device       'CrystalLogic Kappa (4 circle)'
_diffrn_measurement_device_type  'Kappa Rigaku Saturn724+'
_diffrn_measurement_method       'omega rotation'
_diffrn_measurement_specimen_support Fiber
_diffrn_orient_matrix_type       FS_PROCESS
_diffrn_orient_matrix_UB_11      0.012844
_diffrn_orient_matrix_UB_12      -0.070067
_diffrn_orient_matrix_UB_13      0.024174
_diffrn_orient_matrix_UB_21      -0.019642
_diffrn_orient_matrix_UB_22      0.030466
_diffrn_orient_matrix_UB_23      0.049815
_diffrn_orient_matrix_UB_31      -0.075379
_diffrn_orient_matrix_UB_32      -0.019878
_diffrn_orient_matrix_UB_33      -0.008861
_diffrn_radiation_collimation    '0.3 x 1.5 Double Pinhole'
_diffrn_radiation_monochromator  Synchrotron
_diffrn_radiation_probe          x-ray
_diffrn_radiation_type           ?
_diffrn_radiation_wavelength     0.6889
_diffrn_source                   Synchrotron
_diffrn_source_current           24.0
_diffrn_source_power             1.2
_diffrn_source_type              'Undulator, I19, DLS, RAL'
_diffrn_source_voltage           50.0
_diffrn_special_details          
;
 ?
;
_diffrn_standards_number         0
_reflns_Friedel_coverage         0.000
_reflns_Friedel_fraction_full    .
_reflns_Friedel_fraction_max     .
_reflns_number_gt                2805
_reflns_number_total             5628
_reflns_special_details          
;
 Reflections were merged by SHELXL according to the crystal
 class for the calculation of statistics and refinement.
 
 _reflns_Friedel_fraction is defined as the number of unique
 Friedel pairs measured divided by the number that would be
 possible theoretically, ignoring centric projections and
 systematic absences.
;
_reflns_threshold_expression     'I > 2\s(I)'
_computing_cell_refinement       'SAINT v7.68A (Bruker, 2009)'
_computing_data_collection       
;
CrystalClear-SM Expert 2.0 r7 (Rigaku, 2011)
;
_computing_data_reduction        'SAINT v7.68A (Bruker, 2009)'
_computing_molecular_graphics    'Olex2 (Dolomanov et al., 2009)'
_computing_publication_material  'Olex2 (Dolomanov et al., 2009)'
_computing_structure_refinement  'ShelXL (Sheldrick, 2015)'
_computing_structure_solution    'SIR2004 (Burla et al., 2007)'
_refine_diff_density_max         0.574
_refine_diff_density_min         -0.512
_refine_diff_density_rms         0.074
_refine_ls_extinction_coef       .
_refine_ls_extinction_method     none
_refine_ls_goodness_of_fit_ref   0.986
_refine_ls_hydrogen_treatment    constr
_refine_ls_matrix_type           full
_refine_ls_number_parameters     660
_refine_ls_number_reflns         5628
_refine_ls_number_restraints     527
_refine_ls_R_factor_all          0.1869
_refine_ls_R_factor_gt           0.0958
_refine_ls_restrained_S_all      0.990
_refine_ls_shift/su_max          0.000
_refine_ls_shift/su_mean         0.000
_refine_ls_structure_factor_coef Fsqd
_refine_ls_weighting_details     
'w=1/[\s^2^(Fo^2^)+(0.1624P)^2^] where P=(Fo^2^+2Fc^2^)/3'
_refine_ls_weighting_scheme      calc
_refine_ls_wR_factor_gt          0.2278
_refine_ls_wR_factor_ref         0.2865
_refine_special_details          ?
_olex2_refinement_description    
;
1. Fixed Uiso
 At 1.2 times of:
  All C(H) groups, All C(H,H) groups, All C(H,H,H,H) groups
 At 1.5 times of:
  All C(H,H,H) groups
2. Restrained distances
 Cl1-C49 = Cl3-C49
 1.74 with sigma of 0.01
 Cl3-C49 = Cl4-C49
 1.74 with sigma of 0.01
 Cl4-Cl3
 2.96 with sigma of 0.02
3. Rigid body (RIGU) restrains
 All non-hydrogen atoms
 with sigma for 1-2 distances of 0.004 and sigma for 1-3 distances of 0.004
4. Others
 Fixed Sof: H49B(0.5) H49A(0.5) H49D(0.5) H49C(0.5) Cl1(0.5) Cl2(0.5) Cl3(0.5)
 Cl4(0.5)
5.a Secondary CH2 refined with riding coordinates:
 C37(H37A,H37B), C38(H38A,H38B), C39(H39A,H39B), C40(H40A,H40B), C41(H41A,
 H41B), C42(H42A,H42B), C43(H43A,H43B), C44(H44A,H44B), C45(H45A,H45B),
 C46(H46A,H46B), C47(H47A,H47B), C48(H48A,H48B), C49(H49B,H49A), C49(H49D,H49C)
5.b Aromatic/amide H refined with riding coordinates:
 C2(H2), C4(H4), C6(H6), C7(H7), C8(H8), C9(H9), C11(H11), C13(H13), C15(H15),
 C16(H16), C17(H17), C18(H18), C20(H20), C22(H22), C24(H24), C25(H25), C26(H26),
  C27(H27), C29(H29), C31(H31), C33(H33), C34(H34), C35(H35), C36(H36),
 C51(H51), C52(H52), C53(H53), C54(H54)
5.c Idealised Me refined as rotating group:
 C56(H56A,H56B,H56C), C57(H57A,H57B,H57C)
;
_atom_sites_solution_hydrogens   geom
_atom_sites_solution_primary     direct
_atom_sites_solution_secondary   ?
loop_
_atom_site_label
_atom_site_type_symbol
_atom_site_fract_x
_atom_site_fract_y
_atom_site_fract_z
_atom_site_U_iso_or_equiv
_atom_site_adp_type
_atom_site_occupancy
_atom_site_site_symmetry_order
_atom_site_calc_flag
_atom_site_refinement_flags_posn
_atom_site_refinement_flags_adp
_atom_site_refinement_flags_occupancy
_atom_site_disorder_assembly
_atom_site_disorder_group
N1 N -0.2786(4) 0.6575(6) 0.2915(2) 0.0528(19) Uani 1 1 d . U . . .
N2 N -0.1908(4) 0.6948(6) 0.2118(2) 0.0477(18) Uani 1 1 d . U . . .
N3 N -0.2513(4) 0.2069(6) 0.4294(2) 0.0482(18) Uani 1 1 d . U . . .
N4 N -0.1811(4) -0.0214(6) 0.3933(2) 0.0481(18) Uani 1 1 d . U . . .
N5 N -0.0765(4) 0.7266(6) 0.4726(2) 0.0509(19) Uani 1 1 d . U . . .
N6 N 0.0989(4) 0.6865(6) 0.4770(2) 0.0508(18) Uani 1 1 d . U . . .
N7 N 0.0124(4) -0.0352(6) 0.2159(2) 0.0453(17) Uani 1 1 d . U . . .
N8 N -0.0188(4) 0.1840(6) 0.1593(2) 0.0455(18) Uani 1 1 d . U . . .
N9 N 0.2033(4) -0.0235(6) 0.4018(2) 0.0482(18) Uani 1 1 d . U . . .
N10 N 0.2962(4) 0.2061(6) 0.4186(2) 0.0478(18) Uani 1 1 d . U . . .
N11 N 0.2789(4) 0.6938(6) 0.2979(2) 0.0467(18) Uani 1 1 d . U . . .
N12 N 0.1995(4) 0.6570(6) 0.2118(2) 0.0454(18) Uani 1 1 d . U . . .
C1 C -0.2153(5) 0.6061(8) 0.3604(3) 0.051(2) Uani 1 1 d . U . . .
C2 C -0.2470(5) 0.4850(7) 0.3622(3) 0.051(2) Uani 1 1 d . U . . .
H2 H -0.2813 0.4555 0.3393 0.061 Uiso 1 1 calc R . . . .
C3 C -0.2289(5) 0.4082(7) 0.3969(3) 0.044(2) Uani 1 1 d . U . . .
C4 C -0.1783(5) 0.4514(7) 0.4299(3) 0.044(2) Uani 1 1 d . U . . .
H4 H -0.1658 0.3985 0.4537 0.053 Uiso 1 1 calc R . . . .
C5 C -0.1456(5) 0.5683(7) 0.4293(3) 0.045(2) Uani 1 1 d . U . . .
C6 C -0.1664(5) 0.6463(8) 0.3939(3) 0.049(2) Uani 1 1 d . U . . .
H6 H -0.1458 0.7288 0.3934 0.058 Uiso 1 1 calc R . . . .
C7 C -0.2363(5) 0.6904(8) 0.3241(3) 0.053(2) Uani 1 1 d . U . . .
H7 H -0.2171 0.7736 0.3254 0.064 Uiso 1 1 calc R . . . .
C8 C -0.2662(5) 0.2840(8) 0.3987(3) 0.050(2) Uani 1 1 d . U . . .
H8 H -0.3030 0.2600 0.3761 0.060 Uiso 1 1 calc R . . . .
C9 C -0.0942(5) 0.6137(8) 0.4651(3) 0.048(2) Uani 1 1 d . U . . .
H9 H -0.0720 0.5533 0.4844 0.057 Uiso 1 1 calc R . . . .
C10 C -0.0451(5) -0.0191(7) 0.3671(3) 0.0413(19) Uani 1 1 d . U . . .
C11 C -0.0655(5) -0.0288(7) 0.3238(3) 0.043(2) Uani 1 1 d . U . . .
H11 H -0.1211 -0.0341 0.3154 0.052 Uiso 1 1 calc R . . . .
C12 C -0.0098(5) -0.0314(7) 0.2920(3) 0.045(2) Uani 1 1 d . U . . .
C13 C 0.0735(5) -0.0293(7) 0.3054(3) 0.044(2) Uani 1 1 d . U . . .
H13 H 0.1139 -0.0343 0.2846 0.053 Uiso 1 1 calc R . . . .
C14 C 0.0958(5) -0.0198(7) 0.3488(3) 0.0419(19) Uani 1 1 d . U . . .
C15 C 0.0374(5) -0.0133(7) 0.3793(3) 0.043(2) Uani 1 1 d . U . . .
H15 H 0.0531 -0.0048 0.4089 0.052 Uiso 1 1 calc R . . . .
C16 C -0.1045(5) -0.0144(7) 0.4009(3) 0.049(2) Uani 1 1 d . U . . .
H16 H -0.0853 -0.0058 0.4299 0.059 Uiso 1 1 calc R . . . .
C17 C -0.0340(5) -0.0356(7) 0.2464(3) 0.043(2) Uani 1 1 d . U . . .
H17 H -0.0903 -0.0390 0.2394 0.052 Uiso 1 1 calc R . . . .
C18 C 0.1824(5) -0.0149(7) 0.3622(3) 0.043(2) Uani 1 1 d . U . . .
H18 H 0.2222 -0.0054 0.3412 0.051 Uiso 1 1 calc R . . . .
C19 C 0.2300(5) 0.4041(8) 0.4126(3) 0.048(2) Uani 1 1 d . U . . .
C20 C 0.2610(5) 0.4345(7) 0.3726(3) 0.044(2) Uani 1 1 d . U . . .
H20 H 0.2909 0.3749 0.3572 0.053 Uiso 1 1 calc R . . . .
C21 C 0.2476(5) 0.5524(7) 0.3557(3) 0.044(2) Uani 1 1 d . U . . .
C22 C 0.2020(5) 0.6371(8) 0.3773(3) 0.046(2) Uani 1 1 d . U . . .
H22 H 0.1916 0.7163 0.3646 0.055 Uiso 1 1 calc R . . . .
C23 C 0.1708(5) 0.6104(8) 0.4167(3) 0.048(2) Uani 1 1 d . U . . .
C24 C 0.1847(5) 0.4912(7) 0.4342(3) 0.047(2) Uani 1 1 d . U . . .
H24 H 0.1628 0.4701 0.4611 0.056 Uiso 1 1 calc R . . . .
C25 C 0.2464(5) 0.2827(8) 0.4330(3) 0.049(2) Uani 1 1 d . U . . .
H25 H 0.2182 0.2611 0.4580 0.059 Uiso 1 1 calc R . . . .
C26 C 0.2831(5) 0.5838(8) 0.3147(3) 0.046(2) Uani 1 1 d . U . . .
H26 H 0.3105 0.5205 0.2997 0.055 Uiso 1 1 calc R . . . .
C27 C 0.1258(5) 0.7040(8) 0.4408(3) 0.049(2) Uani 1 1 d . U . . .
H27 H 0.1167 0.7829 0.4277 0.059 Uiso 1 1 calc R . . . .
C28 C 0.0600(5) 0.5961(7) 0.2025(2) 0.043(2) Uani 1 1 d . U . . .
C29 C 0.0764(5) 0.4783(7) 0.1867(2) 0.044(2) Uani 1 1 d . U . . .
H29 H 0.1309 0.4537 0.1833 0.053 Uiso 1 1 calc R . . . .
C30 C 0.0141(5) 0.3953(7) 0.1758(2) 0.0400(19) Uani 1 1 d . U . . .
C31 C -0.0652(5) 0.4362(7) 0.1789(2) 0.047(2) Uani 1 1 d . U . . .
H31 H -0.1080 0.3820 0.1701 0.056 Uiso 1 1 calc R . . . .
C32 C -0.0836(5) 0.5531(7) 0.1945(2) 0.044(2) Uani 1 1 d . U . . .
C33 C -0.0197(5) 0.6354(8) 0.2056(2) 0.047(2) Uani 1 1 d . U . . .
H33 H -0.0310 0.7174 0.2150 0.056 Uiso 1 1 calc R . . . .
C34 C 0.1268(5) 0.6855(8) 0.2142(3) 0.051(2) Uani 1 1 d . U . . .
H34 H 0.1133 0.7666 0.2237 0.061 Uiso 1 1 calc R . . . .
C35 C 0.0341(5) 0.2697(7) 0.1616(2) 0.044(2) Uani 1 1 d . U . . .
H35 H 0.0879 0.2517 0.1539 0.053 Uiso 1 1 calc R . . . .
C36 C -0.1678(5) 0.5899(8) 0.1986(3) 0.049(2) Uani 1 1 d . U . . .
H36 H -0.2083 0.5306 0.1909 0.058 Uiso 1 1 calc R . . . .
C37 C -0.2968(5) 0.7544(8) 0.2595(3) 0.051(2) Uani 1 1 d . U . . .
H37A H -0.2656 0.8301 0.2673 0.061 Uiso 1 1 calc R . . . .
H37B H -0.3549 0.7755 0.2602 0.061 Uiso 1 1 calc R . . . .
C38 C -0.2776(5) 0.7169(8) 0.2149(3) 0.053(2) Uani 1 1 d . U . . .
H38A H -0.3077 0.6401 0.2070 0.063 Uiso 1 1 calc R . . . .
H38B H -0.2948 0.7833 0.1945 0.063 Uiso 1 1 calc R . . . .
C39 C -0.2926(5) 0.0872(7) 0.4268(3) 0.052(2) Uani 1 1 d . U . . .
H39A H -0.3234 0.0803 0.3990 0.063 Uiso 1 1 calc R . . . .
H39B H -0.3311 0.0804 0.4504 0.063 Uiso 1 1 calc R . . . .
C40 C -0.2299(5) -0.0181(7) 0.4307(3) 0.050(2) Uani 1 1 d . U . . .
H40A H -0.1948 -0.0049 0.4568 0.060 Uiso 1 1 calc R . . . .
H40B H -0.2579 -0.0988 0.4338 0.060 Uiso 1 1 calc R . . . .
C41 C -0.0248(5) 0.7520(8) 0.5106(3) 0.052(2) Uani 1 1 d . U . . .
H41A H -0.0207 0.6764 0.5287 0.063 Uiso 1 1 calc R . . . .
H41B H -0.0490 0.8191 0.5277 0.063 Uiso 1 1 calc R . . . .
C42 C 0.0577(5) 0.7905(8) 0.4976(3) 0.054(2) Uani 1 1 d . U . . .
H42A H 0.0532 0.8614 0.4773 0.064 Uiso 1 1 calc R . . . .
H42B H 0.0899 0.8180 0.5233 0.064 Uiso 1 1 calc R . . . .
C43 C -0.0226(5) -0.0403(7) 0.1724(2) 0.049(2) Uani 1 1 d . U . . .
H43A H -0.0822 -0.0350 0.1736 0.059 Uiso 1 1 calc R . . . .
H43B H -0.0092 -0.1216 0.1594 0.059 Uiso 1 1 calc R . . . .
C44 C 0.0071(5) 0.0636(7) 0.1435(2) 0.049(2) Uani 1 1 d . U . . .
H44A H 0.0668 0.0612 0.1430 0.058 Uiso 1 1 calc R . . . .
H44B H -0.0146 0.0510 0.1137 0.058 Uiso 1 1 calc R . . . .
C45 C 0.2903(5) -0.0194(8) 0.4127(3) 0.052(2) Uani 1 1 d . U . . .
H45A H 0.3209 -0.0110 0.3861 0.062 Uiso 1 1 calc R . . . .
H45B H 0.3072 -0.0979 0.4271 0.062 Uiso 1 1 calc R . . . .
C46 C 0.3092(5) 0.0902(7) 0.4424(3) 0.052(2) Uani 1 1 d . U . . .
H46A H 0.2738 0.0877 0.4674 0.063 Uiso 1 1 calc R . . . .
H46B H 0.3660 0.0853 0.4533 0.063 Uiso 1 1 calc R . . . .
C47 C 0.3183(5) 0.7113(8) 0.2580(2) 0.048(2) Uani 1 1 d . U . . .
H47A H 0.3433 0.6320 0.2492 0.058 Uiso 1 1 calc R . . . .
H47B H 0.3619 0.7738 0.2620 0.058 Uiso 1 1 calc R . . . .
C48 C 0.2594(5) 0.7543(7) 0.2233(3) 0.050(2) Uani 1 1 d . U . . .
H48A H 0.2310 0.8295 0.2332 0.060 Uiso 1 1 calc R . . . .
H48B H 0.2892 0.7771 0.1974 0.060 Uiso 1 1 calc R . . . .
C49 C 0.0058(12) 0.4596(8) 0.3517(3) 0.170(7) Uani 1 1 d D U . . .
H49B H 0.0551 0.4480 0.3703 0.204 Uiso 0.5 1 calc R . P A 1
H49A H -0.0424 0.4471 0.3691 0.204 Uiso 0.5 1 calc R . P A 1
H49D H -0.0392 0.4981 0.3670 0.204 Uiso 0.5 1 calc R . P B 2
H49C H 0.0574 0.4956 0.3630 0.204 Uiso 0.5 1 calc R . P B 2
Cl1 Cl 0.0045(4) 0.6177(7) 0.3250(2) 0.133(3) Uani 0.5 1 d D U P C 1
Cl2 Cl 0.0050(5) 0.3550(12) 0.3053(3) 0.176(4) Uani 0.5 1 d . U P C 1
Cl3 Cl -0.0053(10) 0.4849(11) 0.2983(3) 0.240(7) Uani 0.5 1 d D U P C 2
Cl4 Cl 0.0055(7) 0.2914(6) 0.3590(3) 0.174(4) Uani 0.5 1 d D U P C 2
C50 C 0.4686(7) 0.2866(12) 0.4845(3) 0.089(3) Uani 1 1 d . U . . .
C51 C 0.4890(8) 0.1849(13) 0.5139(4) 0.108(4) Uani 1 1 d . U . . .
H51 H 0.5285 0.1255 0.5063 0.130 Uiso 1 1 calc R . . . .
C52 C 0.4527(10) 0.1741(16) 0.5516(4) 0.130(5) Uani 1 1 d . U . . .
H52 H 0.4645 0.1071 0.5707 0.156 Uiso 1 1 calc R . . . .
C53 C 0.3987(10) 0.2633(17) 0.5609(5) 0.134(5) Uani 1 1 d . U . . .
H53 H 0.3735 0.2529 0.5877 0.161 Uiso 1 1 calc R . . . .
C54 C 0.3745(8) 0.3655(15) 0.5381(4) 0.118(4) Uani 1 1 d . U . . .
H54 H 0.3360 0.4242 0.5474 0.141 Uiso 1 1 calc R . . . .
C55 C 0.4157(9) 0.3729(15) 0.4977(5) 0.117(4) Uani 1 1 d . U . . .
C56 C 0.5094(7) 0.2902(10) 0.4428(3) 0.088(3) Uani 1 1 d . U . . .
H56A H 0.4714 0.3197 0.4201 0.132 Uiso 1 1 calc GR . . . .
H56B H 0.5282 0.2065 0.4356 0.132 Uiso 1 1 calc GR . . . .
H56C H 0.5557 0.3469 0.4451 0.132 Uiso 1 1 calc GR . . . .
C57 C 0.3992(7) 0.4758(13) 0.4698(4) 0.132(5) Uani 1 1 d . U . . .
H57A H 0.3578 0.5288 0.4822 0.199 Uiso 1 1 calc GR . . . .
H57B H 0.3797 0.4452 0.4416 0.199 Uiso 1 1 calc GR . . . .
H57C H 0.4487 0.5242 0.4665 0.199 Uiso 1 1 calc GR . . . .

loop_
_atom_site_aniso_label
_atom_site_aniso_U_11
_atom_site_aniso_U_22
_atom_site_aniso_U_33
_atom_site_aniso_U_23
_atom_site_aniso_U_13
_atom_site_aniso_U_12
N1 0.052(5) 0.041(4) 0.064(4) 0.001(3) -0.010(3) 0.008(4)
N2 0.050(4) 0.033(4) 0.059(4) 0.004(3) -0.009(3) 0.008(3)
N3 0.042(4) 0.037(4) 0.065(4) -0.005(3) -0.001(3) -0.002(3)
N4 0.051(4) 0.030(4) 0.063(4) 0.001(3) -0.002(3) -0.005(3)
N5 0.052(4) 0.040(4) 0.060(4) -0.010(3) -0.012(3) -0.002(3)
N6 0.051(4) 0.047(4) 0.053(4) -0.007(4) -0.010(3) 0.000(3)
N7 0.053(4) 0.029(4) 0.054(4) -0.003(3) -0.007(3) 0.000(4)
N8 0.052(4) 0.031(3) 0.052(4) -0.004(3) -0.014(3) 0.005(3)
N9 0.049(4) 0.031(4) 0.064(4) 0.004(3) -0.009(3) -0.003(3)
N10 0.037(4) 0.033(4) 0.071(5) 0.003(3) -0.014(3) -0.005(3)
N11 0.044(4) 0.042(4) 0.053(4) 0.003(3) -0.007(3) 0.002(4)
N12 0.046(4) 0.032(4) 0.057(4) 0.008(3) -0.011(3) -0.004(3)
C1 0.048(5) 0.042(4) 0.063(5) -0.004(4) -0.009(4) -0.003(4)
C2 0.046(5) 0.041(4) 0.064(5) -0.005(4) -0.015(4) -0.003(4)
C3 0.041(5) 0.033(4) 0.057(5) -0.009(3) -0.010(4) -0.004(4)
C4 0.041(5) 0.033(4) 0.057(5) -0.008(3) -0.008(4) -0.001(4)
C5 0.044(5) 0.033(4) 0.058(4) -0.004(3) -0.011(4) -0.001(4)
C6 0.048(5) 0.031(4) 0.065(5) -0.001(3) -0.014(4) -0.001(4)
C7 0.052(6) 0.038(5) 0.069(5) 0.000(4) -0.012(4) -0.003(4)
C8 0.044(5) 0.045(4) 0.059(5) -0.007(4) -0.014(4) -0.012(4)
C9 0.048(5) 0.038(4) 0.057(5) -0.008(4) -0.006(4) 0.001(4)
C10 0.044(4) 0.029(5) 0.051(4) -0.001(4) -0.005(3) -0.003(4)
C11 0.043(4) 0.026(5) 0.059(4) -0.004(4) -0.010(3) 0.000(4)
C12 0.050(4) 0.023(5) 0.061(4) -0.007(4) -0.005(3) 0.000(4)
C13 0.044(4) 0.030(5) 0.058(4) -0.002(4) -0.003(3) -0.001(4)
C14 0.044(4) 0.023(5) 0.058(4) 0.003(4) -0.004(3) 0.002(4)
C15 0.047(4) 0.032(5) 0.050(4) -0.003(4) -0.008(3) -0.002(4)
C16 0.053(4) 0.034(5) 0.060(5) -0.002(4) -0.001(3) -0.006(4)
C17 0.043(5) 0.025(5) 0.061(4) -0.008(4) -0.009(3) -0.003(4)
C18 0.041(4) 0.026(5) 0.062(5) -0.001(4) -0.005(3) -0.003(4)
C19 0.044(5) 0.037(4) 0.062(5) 0.000(3) -0.005(4) -0.004(4)
C20 0.038(5) 0.037(4) 0.058(4) -0.004(3) -0.006(4) 0.000(4)
C21 0.044(5) 0.036(4) 0.053(4) -0.006(3) -0.005(3) -0.003(4)
C22 0.047(5) 0.035(4) 0.054(4) 0.003(3) -0.007(4) 0.000(4)
C23 0.047(5) 0.039(4) 0.057(4) 0.003(3) -0.005(4) -0.001(4)
C24 0.045(5) 0.040(4) 0.054(5) 0.004(3) -0.004(4) -0.001(4)
C25 0.045(5) 0.038(4) 0.062(5) 0.003(4) -0.011(4) -0.004(4)
C26 0.038(5) 0.042(4) 0.057(4) -0.002(4) -0.009(4) -0.004(4)
C27 0.053(5) 0.037(5) 0.056(5) 0.001(4) -0.006(4) 0.002(4)
C28 0.053(4) 0.032(4) 0.044(5) 0.005(4) -0.010(3) 0.000(3)
C29 0.052(5) 0.033(4) 0.046(5) -0.001(4) -0.004(4) -0.002(3)
C30 0.044(4) 0.028(4) 0.046(5) 0.002(3) -0.010(4) 0.003(3)
C31 0.049(4) 0.035(4) 0.056(5) 0.003(4) -0.009(4) 0.001(3)
C32 0.046(4) 0.032(4) 0.053(5) 0.006(4) -0.012(3) 0.003(3)
C33 0.048(4) 0.032(4) 0.060(6) -0.005(4) -0.009(4) 0.002(3)
C34 0.051(4) 0.030(5) 0.070(6) 0.002(4) -0.014(4) -0.001(4)
C35 0.052(5) 0.030(4) 0.050(5) 0.002(3) -0.016(4) 0.005(3)
C36 0.049(4) 0.032(4) 0.064(5) 0.007(4) -0.010(4) 0.003(4)
C37 0.045(5) 0.043(5) 0.063(4) -0.002(4) -0.014(4) 0.005(4)
C38 0.051(5) 0.043(5) 0.063(5) 0.002(4) -0.011(4) 0.010(4)
C39 0.052(5) 0.042(4) 0.063(6) -0.006(4) -0.003(4) -0.007(4)
C40 0.051(5) 0.037(5) 0.062(5) -0.003(4) 0.005(4) -0.008(4)
C41 0.049(5) 0.046(5) 0.062(5) -0.010(4) -0.005(4) -0.002(4)
C42 0.053(5) 0.047(5) 0.060(5) -0.008(4) -0.005(4) -0.003(4)
C43 0.055(6) 0.030(4) 0.061(4) -0.006(3) -0.017(4) -0.003(4)
C44 0.057(6) 0.034(4) 0.054(5) -0.008(3) -0.012(4) 0.004(4)
C45 0.048(5) 0.040(5) 0.067(5) 0.004(4) -0.013(4) 0.004(4)
C46 0.050(5) 0.038(4) 0.067(5) 0.003(4) -0.009(4) 0.003(4)
C47 0.048(5) 0.039(5) 0.057(4) 0.004(4) -0.006(3) -0.006(4)
C48 0.051(5) 0.036(5) 0.061(5) 0.005(4) -0.012(4) -0.007(4)
C49 0.242(19) 0.137(8) 0.131(8) -0.005(6) -0.005(9) 0.013(8)
Cl1 0.116(6) 0.176(7) 0.106(5) 0.004(5) -0.008(4) 0.001(5)
Cl2 0.129(7) 0.225(10) 0.175(8) -0.074(8) 0.003(6) 0.022(7)
Cl3 0.44(2) 0.162(10) 0.117(6) 0.022(7) -0.032(8) -0.012(11)
Cl4 0.240(11) 0.076(5) 0.203(9) -0.006(5) -0.040(8) -0.007(5)
C50 0.085(7) 0.117(8) 0.066(6) -0.018(5) -0.003(5) -0.058(6)
C51 0.113(8) 0.136(8) 0.074(6) -0.006(6) -0.021(6) -0.087(6)
C52 0.140(11) 0.165(11) 0.084(7) 0.000(7) -0.016(6) -0.079(8)
C53 0.108(10) 0.173(12) 0.119(9) -0.039(7) -0.024(7) -0.084(8)
C54 0.083(8) 0.165(11) 0.104(8) -0.048(7) -0.015(6) -0.069(8)
C55 0.099(8) 0.137(9) 0.113(8) -0.042(6) -0.014(6) -0.054(6)
C56 0.098(8) 0.088(8) 0.077(6) -0.002(6) -0.001(5) -0.020(6)
C57 0.092(9) 0.141(9) 0.160(10) -0.024(7) -0.050(7) -0.068(7)

_geom_special_details            
;
 All esds (except the esd in the dihedral angle between two l.s. planes)
 are estimated using the full covariance matrix.  The cell esds are taken
 into account individually in the estimation of esds in distances, angles
 and torsion angles; correlations between esds in cell parameters are only
 used when they are defined by crystal symmetry.  An approximate (isotropic)
 treatment of cell esds is used for estimating esds involving l.s. planes.
;
loop_
_geom_bond_atom_site_label_1
_geom_bond_atom_site_label_2
_geom_bond_distance
_geom_bond_site_symmetry_2
_geom_bond_publ_flag
N1 C7 1.261(9) . ?
N1 C37 1.463(10) . ?
N2 C36 1.261(9) . ?
N2 C38 1.464(10) . ?
N3 C8 1.279(9) . ?
N3 C39 1.458(9) . ?
N4 C16 1.285(10) . ?
N4 C40 1.441(9) . ?
N5 C9 1.268(9) . ?
N5 C41 1.457(10) . ?
N6 C27 1.240(9) . ?
N6 C42 1.467(10) . ?
N7 C17 1.240(9) . ?
N7 C43 1.453(9) . ?
N8 C35 1.272(9) . ?
N8 C44 1.453(9) . ?
N9 C18 1.271(9) . ?
N9 C45 1.469(10) . ?
N10 C25 1.259(9) . ?
N10 C46 1.461(9) . ?
N11 C26 1.293(9) . ?
N11 C47 1.434(9) . ?
N12 C34 1.247(9) . ?
N12 C48 1.475(9) . ?
C1 C2 1.405(11) . ?
C1 C6 1.364(10) . ?
C1 C7 1.478(11) . ?
C2 H2 0.9500 . ?
C2 C3 1.383(10) . ?
C3 C4 1.379(10) . ?
C3 C8 1.473(11) . ?
C4 H4 0.9500 . ?
C4 C5 1.368(10) . ?
C5 C6 1.416(10) . ?
C5 C9 1.460(11) . ?
C6 H6 0.9500 . ?
C7 H7 0.9500 . ?
C8 H8 0.9500 . ?
C9 H9 0.9500 . ?
C10 C11 1.379(10) . ?
C10 C15 1.406(10) . ?
C10 C16 1.466(11) . ?
C11 H11 0.9500 . ?
C11 C12 1.375(10) . ?
C12 C13 1.427(11) . ?
C12 C17 1.462(11) . ?
C13 H13 0.9500 . ?
C13 C14 1.389(10) . ?
C14 C15 1.381(10) . ?
C14 C18 1.478(11) . ?
C15 H15 0.9500 . ?
C16 H16 0.9500 . ?
C17 H17 0.9500 . ?
C18 H18 0.9500 . ?
C19 C20 1.401(10) . ?
C19 C24 1.389(11) . ?
C19 C25 1.472(11) . ?
C20 H20 0.9500 . ?
C20 C21 1.386(10) . ?
C21 C22 1.374(10) . ?
C21 C26 1.462(10) . ?
C22 H22 0.9500 . ?
C22 C23 1.378(10) . ?
C23 C24 1.407(10) . ?
C23 C27 1.471(11) . ?
C24 H24 0.9500 . ?
C25 H25 0.9500 . ?
C26 H26 0.9500 . ?
C27 H27 0.9500 . ?
C28 C29 1.388(10) . ?
C28 C33 1.393(11) . ?
C28 C34 1.500(11) . ?
C29 H29 0.9500 . ?
C29 C30 1.397(10) . ?
C30 C31 1.391(10) . ?
C30 C35 1.462(10) . ?
C31 H31 0.9500 . ?
C31 C32 1.384(10) . ?
C32 C33 1.413(11) . ?
C32 C36 1.460(11) . ?
C33 H33 0.9500 . ?
C34 H34 0.9500 . ?
C35 H35 0.9500 . ?
C36 H36 0.9500 . ?
C37 H37A 0.9900 . ?
C37 H37B 0.9900 . ?
C37 C38 1.487(10) . ?
C38 H38A 0.9900 . ?
C38 H38B 0.9900 . ?
C39 H39A 0.9900 . ?
C39 H39B 0.9900 . ?
C39 C40 1.538(11) . ?
C40 H40A 0.9900 . ?
C40 H40B 0.9900 . ?
C41 H41A 0.9900 . ?
C41 H41B 0.9900 . ?
C41 C42 1.498(11) . ?
C42 H42A 0.9900 . ?
C42 H42B 0.9900 . ?
C43 H43A 0.9900 . ?
C43 H43B 0.9900 . ?
C43 C44 1.524(10) . ?
C44 H44A 0.9900 . ?
C44 H44B 0.9900 . ?
C45 H45A 0.9900 . ?
C45 H45B 0.9900 . ?
C45 C46 1.521(11) . ?
C46 H46A 0.9900 . ?
C46 H46B 0.9900 . ?
C47 H47A 0.9900 . ?
C47 H47B 0.9900 . ?
C47 C48 1.501(10) . ?
C48 H48A 0.9900 . ?
C48 H48B 0.9900 . ?
C49 H49B 0.9900 . ?
C49 H49A 0.9900 . ?
C49 H49D 0.9900 . ?
C49 H49C 0.9900 . ?
C49 Cl1 1.890(8) . ?
C49 Cl2 1.828(14) . ?
C49 Cl3 1.684(7) . ?
C49 Cl4 1.822(8) . ?
C50 C51 1.456(16) . ?
C50 C55 1.350(18) . ?
C50 C56 1.485(13) . ?
C51 H51 0.9500 . ?
C51 C52 1.339(15) . ?
C52 H52 0.9500 . ?
C52 C53 1.35(2) . ?
C53 H53 0.9500 . ?
C53 C54 1.359(19) . ?
C54 H54 0.9500 . ?
C54 C55 1.452(18) . ?
C55 C57 1.426(17) . ?
C56 H56A 0.9800 . ?
C56 H56B 0.9800 . ?
C56 H56C 0.9800 . ?
C57 H57A 0.9800 . ?
C57 H57B 0.9800 . ?
C57 H57C 0.9800 . ?

loop_
_geom_angle_atom_site_label_1
_geom_angle_atom_site_label_2
_geom_angle_atom_site_label_3
_geom_angle
_geom_angle_site_symmetry_1
_geom_angle_site_symmetry_3
_geom_angle_publ_flag
C7 N1 C37 116.2(7) . . ?
C36 N2 C38 118.4(7) . . ?
C8 N3 C39 117.0(7) . . ?
C16 N4 C40 115.4(7) . . ?
C9 N5 C41 116.9(7) . . ?
C27 N6 C42 117.9(7) . . ?
C17 N7 C43 118.2(7) . . ?
C35 N8 C44 116.9(7) . . ?
C18 N9 C45 116.8(7) . . ?
C25 N10 C46 117.6(7) . . ?
C26 N11 C47 116.7(7) . . ?
C34 N12 C48 117.0(7) . . ?
C2 C1 C7 121.3(8) . . ?
C6 C1 C2 118.4(8) . . ?
C6 C1 C7 120.3(8) . . ?
C1 C2 H2 119.6 . . ?
C3 C2 C1 120.8(8) . . ?
C3 C2 H2 119.6 . . ?
C2 C3 C8 119.4(7) . . ?
C4 C3 C2 119.1(7) . . ?
C4 C3 C8 121.5(8) . . ?
C3 C4 H4 119.0 . . ?
C5 C4 C3 122.0(8) . . ?
C5 C4 H4 119.0 . . ?
C4 C5 C6 117.9(7) . . ?
C4 C5 C9 121.1(8) . . ?
C6 C5 C9 120.9(7) . . ?
C1 C6 C5 121.7(8) . . ?
C1 C6 H6 119.1 . . ?
C5 C6 H6 119.1 . . ?
N1 C7 C1 123.4(8) . . ?
N1 C7 H7 118.3 . . ?
C1 C7 H7 118.3 . . ?
N3 C8 C3 123.0(7) . . ?
N3 C8 H8 118.5 . . ?
C3 C8 H8 118.5 . . ?
N5 C9 C5 125.8(8) . . ?
N5 C9 H9 117.1 . . ?
C5 C9 H9 117.1 . . ?
C11 C10 C15 117.9(8) . . ?
C11 C10 C16 123.7(8) . . ?
C15 C10 C16 118.4(7) . . ?
C10 C11 H11 118.2 . . ?
C12 C11 C10 123.7(8) . . ?
C12 C11 H11 118.2 . . ?
C11 C12 C13 117.3(8) . . ?
C11 C12 C17 121.9(8) . . ?
C13 C12 C17 120.8(8) . . ?
C12 C13 H13 119.9 . . ?
C14 C13 C12 120.3(8) . . ?
C14 C13 H13 119.9 . . ?
C13 C14 C18 119.7(8) . . ?
C15 C14 C13 120.1(8) . . ?
C15 C14 C18 120.2(8) . . ?
C10 C15 H15 119.6 . . ?
C14 C15 C10 120.7(8) . . ?
C14 C15 H15 119.6 . . ?
N4 C16 C10 123.4(8) . . ?
N4 C16 H16 118.3 . . ?
C10 C16 H16 118.3 . . ?
N7 C17 C12 125.8(8) . . ?
N7 C17 H17 117.1 . . ?
C12 C17 H17 117.1 . . ?
N9 C18 C14 119.8(8) . . ?
N9 C18 H18 120.1 . . ?
C14 C18 H18 120.1 . . ?
C20 C19 C25 121.4(8) . . ?
C24 C19 C20 119.6(8) . . ?
C24 C19 C25 118.9(8) . . ?
C19 C20 H20 120.3 . . ?
C21 C20 C19 119.4(8) . . ?
C21 C20 H20 120.3 . . ?
C20 C21 C26 118.5(8) . . ?
C22 C21 C20 120.2(8) . . ?
C22 C21 C26 121.2(8) . . ?
C21 C22 H22 119.1 . . ?
C21 C22 C23 121.9(8) . . ?
C23 C22 H22 119.1 . . ?
C22 C23 C24 118.1(8) . . ?
C22 C23 C27 121.5(8) . . ?
C24 C23 C27 120.3(8) . . ?
C19 C24 C23 120.7(8) . . ?
C19 C24 H24 119.6 . . ?
C23 C24 H24 119.6 . . ?
N10 C25 C19 122.6(8) . . ?
N10 C25 H25 118.7 . . ?
C19 C25 H25 118.7 . . ?
N11 C26 C21 123.0(8) . . ?
N11 C26 H26 118.5 . . ?
C21 C26 H26 118.5 . . ?
N6 C27 C23 124.2(8) . . ?
N6 C27 H27 117.9 . . ?
C23 C27 H27 117.9 . . ?
C29 C28 C33 119.9(8) . . ?
C29 C28 C34 121.2(8) . . ?
C33 C28 C34 118.8(7) . . ?
C28 C29 H29 119.5 . . ?
C28 C29 C30 121.1(8) . . ?
C30 C29 H29 119.5 . . ?
C29 C30 C35 119.3(7) . . ?
C31 C30 C29 118.2(7) . . ?
C31 C30 C35 122.6(7) . . ?
C30 C31 H31 118.9 . . ?
C32 C31 C30 122.2(8) . . ?
C32 C31 H31 118.9 . . ?
C31 C32 C33 118.7(8) . . ?
C31 C32 C36 120.1(8) . . ?
C33 C32 C36 121.2(7) . . ?
C28 C33 C32 119.8(7) . . ?
C28 C33 H33 120.1 . . ?
C32 C33 H33 120.1 . . ?
N12 C34 C28 122.2(8) . . ?
N12 C34 H34 118.9 . . ?
C28 C34 H34 118.9 . . ?
N8 C35 C30 121.4(8) . . ?
N8 C35 H35 119.3 . . ?
C30 C35 H35 119.3 . . ?
N2 C36 C32 124.9(8) . . ?
N2 C36 H36 117.6 . . ?
C32 C36 H36 117.6 . . ?
N1 C37 H37A 108.9 . . ?
N1 C37 H37B 108.9 . . ?
N1 C37 C38 113.2(7) . . ?
H37A C37 H37B 107.8 . . ?
C38 C37 H37A 108.9 . . ?
C38 C37 H37B 108.9 . . ?
N2 C38 C37 110.5(7) . . ?
N2 C38 H38A 109.6 . . ?
N2 C38 H38B 109.6 . . ?
C37 C38 H38A 109.6 . . ?
C37 C38 H38B 109.6 . . ?
H38A C38 H38B 108.1 . . ?
N3 C39 H39A 109.8 . . ?
N3 C39 H39B 109.8 . . ?
N3 C39 C40 109.3(7) . . ?
H39A C39 H39B 108.3 . . ?
C40 C39 H39A 109.8 . . ?
C40 C39 H39B 109.8 . . ?
N4 C40 C39 110.6(7) . . ?
N4 C40 H40A 109.5 . . ?
N4 C40 H40B 109.5 . . ?
C39 C40 H40A 109.5 . . ?
C39 C40 H40B 109.5 . . ?
H40A C40 H40B 108.1 . . ?
N5 C41 H41A 109.6 . . ?
N5 C41 H41B 109.6 . . ?
N5 C41 C42 110.4(7) . . ?
H41A C41 H41B 108.1 . . ?
C42 C41 H41A 109.6 . . ?
C42 C41 H41B 109.6 . . ?
N6 C42 C41 110.5(7) . . ?
N6 C42 H42A 109.5 . . ?
N6 C42 H42B 109.5 . . ?
C41 C42 H42A 109.5 . . ?
C41 C42 H42B 109.5 . . ?
H42A C42 H42B 108.1 . . ?
N7 C43 H43A 108.9 . . ?
N7 C43 H43B 108.9 . . ?
N7 C43 C44 113.2(7) . . ?
H43A C43 H43B 107.8 . . ?
C44 C43 H43A 108.9 . . ?
C44 C43 H43B 108.9 . . ?
N8 C44 C43 110.4(7) . . ?
N8 C44 H44A 109.6 . . ?
N8 C44 H44B 109.6 . . ?
C43 C44 H44A 109.6 . . ?
C43 C44 H44B 109.6 . . ?
H44A C44 H44B 108.1 . . ?
N9 C45 H45A 109.7 . . ?
N9 C45 H45B 109.7 . . ?
N9 C45 C46 109.9(7) . . ?
H45A C45 H45B 108.2 . . ?
C46 C45 H45A 109.7 . . ?
C46 C45 H45B 109.7 . . ?
N10 C46 C45 109.3(6) . . ?
N10 C46 H46A 109.8 . . ?
N10 C46 H46B 109.8 . . ?
C45 C46 H46A 109.8 . . ?
C45 C46 H46B 109.8 . . ?
H46A C46 H46B 108.3 . . ?
N11 C47 H47A 109.5 . . ?
N11 C47 H47B 109.5 . . ?
N11 C47 C48 110.9(7) . . ?
H47A C47 H47B 108.1 . . ?
C48 C47 H47A 109.5 . . ?
C48 C47 H47B 109.5 . . ?
N12 C48 C47 111.7(6) . . ?
N12 C48 H48A 109.3 . . ?
N12 C48 H48B 109.3 . . ?
C47 C48 H48A 109.3 . . ?
C47 C48 H48B 109.3 . . ?
H48A C48 H48B 107.9 . . ?
H49B C49 H49A 109.2 . . ?
H49D C49 H49C 108.6 . . ?
Cl1 C49 H49B 111.4 . . ?
Cl1 C49 H49A 111.4 . . ?
Cl2 C49 H49B 111.4 . . ?
Cl2 C49 H49A 111.4 . . ?
Cl2 C49 Cl1 101.9(7) . . ?
Cl3 C49 H49D 110.4 . . ?
Cl3 C49 H49C 110.4 . . ?
Cl3 C49 Cl4 106.4(7) . . ?
Cl4 C49 H49D 110.4 . . ?
Cl4 C49 H49C 110.4 . . ?
C51 C50 C56 117.7(13) . . ?
C55 C50 C51 117.6(13) . . ?
C55 C50 C56 124.7(14) . . ?
C50 C51 H51 119.6 . . ?
C52 C51 C50 120.8(15) . . ?
C52 C51 H51 119.6 . . ?
C51 C52 H52 121.7 . . ?
C51 C52 C53 116.6(18) . . ?
C53 C52 H52 121.7 . . ?
C52 C53 H53 114.9 . . ?
C52 C53 C54 130.3(19) . . ?
C54 C53 H53 114.9 . . ?
C53 C54 H54 124.6 . . ?
C53 C54 C55 110.8(17) . . ?
C55 C54 H54 124.6 . . ?
C50 C55 C54 123.8(16) . . ?
C50 C55 C57 117.4(15) . . ?
C57 C55 C54 118.9(17) . . ?
C50 C56 H56A 109.5 . . ?
C50 C56 H56B 109.5 . . ?
C50 C56 H56C 109.5 . . ?
H56A C56 H56B 109.5 . . ?
H56A C56 H56C 109.5 . . ?
H56B C56 H56C 109.5 . . ?
C55 C57 H57A 109.5 . . ?
C55 C57 H57B 109.5 . . ?
C55 C57 H57C 109.5 . . ?
H57A C57 H57B 109.5 . . ?
H57A C57 H57C 109.5 . . ?
H57B C57 H57C 109.5 . . ?

loop_
_geom_torsion_atom_site_label_1
_geom_torsion_atom_site_label_2
_geom_torsion_atom_site_label_3
_geom_torsion_atom_site_label_4
_geom_torsion
_geom_torsion_site_symmetry_1
_geom_torsion_site_symmetry_2
_geom_torsion_site_symmetry_3
_geom_torsion_site_symmetry_4
_geom_torsion_publ_flag
N1 C37 C38 N2 -63.3(9) . . . . ?
N3 C39 C40 N4 -68.3(8) . . . . ?
N5 C41 C42 N6 -66.6(9) . . . . ?
N7 C43 C44 N8 -64.5(9) . . . . ?
N9 C45 C46 N10 -68.3(9) . . . . ?
N11 C47 C48 N12 -66.9(9) . . . . ?
C1 C2 C3 C4 -0.7(12) . . . . ?
C1 C2 C3 C8 177.1(8) . . . . ?
C2 C1 C6 C5 1.7(13) . . . . ?
C2 C1 C7 N1 -5.1(14) . . . . ?
C2 C3 C4 C5 0.1(12) . . . . ?
C2 C3 C8 N3 178.7(8) . . . . ?
C3 C4 C5 C6 1.3(12) . . . . ?
C3 C4 C5 C9 178.1(8) . . . . ?
C4 C3 C8 N3 -3.5(13) . . . . ?
C4 C5 C6 C1 -2.2(12) . . . . ?
C4 C5 C9 N5 -162.5(8) . . . . ?
C6 C1 C2 C3 -0.2(13) . . . . ?
C6 C1 C7 N1 177.1(8) . . . . ?
C6 C5 C9 N5 14.2(13) . . . . ?
C7 N1 C37 C38 129.0(8) . . . . ?
C7 C1 C2 C3 -178.0(8) . . . . ?
C7 C1 C6 C5 179.5(7) . . . . ?
C8 N3 C39 C40 126.2(8) . . . . ?
C8 C3 C4 C5 -177.7(8) . . . . ?
C9 N5 C41 C42 108.3(8) . . . . ?
C9 C5 C6 C1 -179.0(8) . . . . ?
C10 C11 C12 C13 2.8(11) . . . . ?
C10 C11 C12 C17 -176.9(7) . . . . ?
C11 C10 C15 C14 -1.3(11) . . . . ?
C11 C10 C16 N4 1.4(12) . . . . ?
C11 C12 C13 C14 -2.5(11) . . . . ?
C11 C12 C17 N7 178.2(7) . . . . ?
C12 C13 C14 C15 0.4(11) . . . . ?
C12 C13 C14 C18 -178.6(7) . . . . ?
C13 C12 C17 N7 -1.5(12) . . . . ?
C13 C14 C15 C10 1.5(11) . . . . ?
C13 C14 C18 N9 -170.4(7) . . . . ?
C15 C10 C11 C12 -1.0(12) . . . . ?
C15 C10 C16 N4 -178.6(7) . . . . ?
C15 C14 C18 N9 10.5(11) . . . . ?
C16 N4 C40 C39 124.7(7) . . . . ?
C16 C10 C11 C12 179.0(7) . . . . ?
C16 C10 C15 C14 178.7(7) . . . . ?
C17 N7 C43 C44 127.0(8) . . . . ?
C17 C12 C13 C14 177.2(7) . . . . ?
C18 N9 C45 C46 120.1(8) . . . . ?
C18 C14 C15 C10 -179.4(7) . . . . ?
C19 C20 C21 C22 -2.3(11) . . . . ?
C19 C20 C21 C26 177.7(7) . . . . ?
C20 C19 C24 C23 -1.2(12) . . . . ?
C20 C19 C25 N10 8.8(12) . . . . ?
C20 C21 C22 C23 2.5(12) . . . . ?
C20 C21 C26 N11 -174.9(7) . . . . ?
C21 C22 C23 C24 -2.0(12) . . . . ?
C21 C22 C23 C27 176.6(8) . . . . ?
C22 C21 C26 N11 5.0(12) . . . . ?
C22 C23 C24 C19 1.3(12) . . . . ?
C22 C23 C27 N6 -177.4(8) . . . . ?
C24 C19 C20 C21 1.6(11) . . . . ?
C24 C19 C25 N10 -169.4(8) . . . . ?
C24 C23 C27 N6 1.2(13) . . . . ?
C25 N10 C46 C45 122.1(8) . . . . ?
C25 C19 C20 C21 -176.6(7) . . . . ?
C25 C19 C24 C23 177.1(7) . . . . ?
C26 N11 C47 C48 121.5(8) . . . . ?
C26 C21 C22 C23 -177.4(7) . . . . ?
C27 N6 C42 C41 125.8(8) . . . . ?
C27 C23 C24 C19 -177.2(8) . . . . ?
C28 C29 C30 C31 3.4(11) . . . . ?
C28 C29 C30 C35 -176.5(7) . . . . ?
C29 C28 C33 C32 3.1(11) . . . . ?
C29 C28 C34 N12 -2.7(12) . . . . ?
C29 C30 C31 C32 -3.2(11) . . . . ?
C29 C30 C35 N8 166.2(7) . . . . ?
C30 C31 C32 C33 3.0(12) . . . . ?
C30 C31 C32 C36 -177.8(7) . . . . ?
C31 C30 C35 N8 -13.7(12) . . . . ?
C31 C32 C33 C28 -2.9(11) . . . . ?
C31 C32 C36 N2 -178.8(8) . . . . ?
C33 C28 C29 C30 -3.4(11) . . . . ?
C33 C28 C34 N12 -179.2(8) . . . . ?
C33 C32 C36 N2 0.4(12) . . . . ?
C34 N12 C48 C47 124.5(8) . . . . ?
C34 C28 C29 C30 -179.8(7) . . . . ?
C34 C28 C33 C32 179.6(7) . . . . ?
C35 N8 C44 C43 133.6(7) . . . . ?
C35 C30 C31 C32 176.6(7) . . . . ?
C36 N2 C38 C37 123.4(8) . . . . ?
C36 C32 C33 C28 177.9(7) . . . . ?
C37 N1 C7 C1 177.2(7) . . . . ?
C38 N2 C36 C32 -178.9(7) . . . . ?
C39 N3 C8 C3 -179.9(7) . . . . ?
C40 N4 C16 C10 178.6(7) . . . . ?
C41 N5 C9 C5 179.2(8) . . . . ?
C42 N6 C27 C23 177.8(7) . . . . ?
C43 N7 C17 C12 179.8(7) . . . . ?
C44 N8 C35 C30 178.2(6) . . . . ?
C45 N9 C18 C14 179.3(6) . . . . ?
C46 N10 C25 C19 178.1(7) . . . . ?
C47 N11 C26 C21 178.5(7) . . . . ?
C48 N12 C34 C28 178.7(7) . . . . ?
C50 C51 C52 C53 -1.6(17) . . . . ?
C51 C50 C55 C54 -4.1(17) . . . . ?
C51 C50 C55 C57 176.7(9) . . . . ?
C51 C52 C53 C54 -1(2) . . . . ?
C52 C53 C54 C55 0(2) . . . . ?
C53 C54 C55 C50 2.0(16) . . . . ?
C53 C54 C55 C57 -178.7(10) . . . . ?
C55 C50 C51 C52 3.9(15) . . . . ?
C56 C50 C51 C52 -178.2(10) . . . . ?
C56 C50 C55 C54 178.1(9) . . . . ?
C56 C50 C55 C57 -1.1(17) . . . . ?

_shelx_res_file                  
;
    mjr0983.res created by SHELXL-2014/7

TITL C48H48N12 *CH2Cl2 *C8H10 in P2(1)/n
CELL 0.6889 16.5653 10.7453 31.0672 90 92.088 90
ZERR 4 0.0043 0.0026 0.0083 0 0.006 0
LATT 1
SYMM 0.5-X,0.5+Y,0.5-Z
SFAC C H Cl N
DISP C 0.003 0.001 10.64
DISP Cl 0.142 0.15 610.9
DISP H -0 0 0.67
DISP N 0.006 0.003 18.02
UNIT 228 240 8 48
DFIX 1.74 0.01 Cl1 C49 Cl3 C49
DFIX 1.74 0.01 Cl3 C49 Cl4 C49
DANG 2.96 0.02 Cl4 Cl3
RIGU

L.S. 10
PLAN  20
SIZE 0.08 0.01 0.005
TEMP -173.15
BOND $H
BOND
MORE -1
CONF
fmap 2
acta
SHEL 20 1
OMIT 1 0 1
REM <olex2.extras>
REM <HklSrc "%.\\mjr0983.hkl">
REM </olex2.extras>

WGHT    0.162400
FVAR       0.07237
N1    4   -0.278571    0.657480    0.291479    11.00000    0.05242    0.04089 =
         0.06420    0.00078   -0.00978    0.00754
N2    4   -0.190818    0.694757    0.211771    11.00000    0.05037    0.03251 =
         0.05933    0.00444   -0.00899    0.00775
N3    4   -0.251312    0.206855    0.429359    11.00000    0.04221    0.03719 =
         0.06486   -0.00517   -0.00084   -0.00186
N4    4   -0.181131   -0.021390    0.393292    11.00000    0.05113    0.02997 =
         0.06285    0.00082   -0.00189   -0.00471
N5    4   -0.076520    0.726610    0.472617    11.00000    0.05171    0.03961 =
         0.06026   -0.00999   -0.01242   -0.00183
N6    4    0.098893    0.686544    0.477006    11.00000    0.05108    0.04700 =
         0.05345   -0.00747   -0.01010   -0.00020
N7    4    0.012350   -0.035201    0.215923    11.00000    0.05312    0.02851 =
         0.05372   -0.00308   -0.00745    0.00048
N8    4   -0.018776    0.183992    0.159266    11.00000    0.05228    0.03116 =
         0.05196   -0.00445   -0.01366    0.00473
N9    4    0.203317   -0.023474    0.401843    11.00000    0.04904    0.03109 =
         0.06377    0.00352   -0.00890   -0.00264
N10   4    0.296237    0.206133    0.418584    11.00000    0.03727    0.03340 =
         0.07150    0.00308   -0.01419   -0.00481
N11   4    0.278857    0.693777    0.297866    11.00000    0.04376    0.04224 =
         0.05337    0.00251   -0.00658    0.00213
N12   4    0.199491    0.657048    0.211816    11.00000    0.04569    0.03245 =
         0.05719    0.00811   -0.01125   -0.00422
C1    1   -0.215316    0.606125    0.360409    11.00000    0.04797    0.04200 =
         0.06300   -0.00353   -0.00936   -0.00285
C2    1   -0.247016    0.484989    0.362203    11.00000    0.04613    0.04136 =
         0.06372   -0.00511   -0.01515   -0.00333
AFIX  43
H2    2   -0.281345    0.455482    0.339258    11.00000   -1.20000
AFIX   0
C3    1   -0.228868    0.408192    0.396949    11.00000    0.04103    0.03261 =
         0.05710   -0.00914   -0.01041   -0.00359
C4    1   -0.178304    0.451415    0.429862    11.00000    0.04124    0.03268 =
         0.05722   -0.00845   -0.00816   -0.00079
AFIX  43
H4    2   -0.165820    0.398459    0.453670    11.00000   -1.20000
AFIX   0
C5    1   -0.145553    0.568278    0.429278    11.00000    0.04355    0.03323 =
         0.05781   -0.00410   -0.01068   -0.00052
C6    1   -0.166427    0.646318    0.393861    11.00000    0.04831    0.03105 =
         0.06534   -0.00088   -0.01398   -0.00107
AFIX  43
H6    2   -0.145847    0.728810    0.393386    11.00000   -1.20000
AFIX   0
C7    1   -0.236345    0.690398    0.324120    11.00000    0.05246    0.03772 =
         0.06865    0.00020   -0.01192   -0.00333
AFIX  43
H7    2   -0.217073    0.773629    0.325443    11.00000   -1.20000
AFIX   0
C8    1   -0.266192    0.283991    0.398717    11.00000    0.04371    0.04549 =
         0.05947   -0.00686   -0.01411   -0.01232
AFIX  43
H8    2   -0.303015    0.260044    0.376059    11.00000   -1.20000
AFIX   0
C9    1   -0.094166    0.613674    0.465072    11.00000    0.04779    0.03797 =
         0.05711   -0.00800   -0.00573    0.00061
AFIX  43
H9    2   -0.071970    0.553255    0.484437    11.00000   -1.20000
AFIX   0
C10   1   -0.045078   -0.019066    0.367087    11.00000    0.04395    0.02905 =
         0.05050   -0.00107   -0.00494   -0.00264
C11   1   -0.065469   -0.028831    0.323797    11.00000    0.04323    0.02569 =
         0.05902   -0.00376   -0.00956   -0.00007
AFIX  43
H11   2   -0.121100   -0.034070    0.315432    11.00000   -1.20000
AFIX   0
C12   1   -0.009764   -0.031412    0.292048    11.00000    0.05044    0.02337 =
         0.06068   -0.00749   -0.00452    0.00023
C13   1    0.073540   -0.029288    0.305423    11.00000    0.04367    0.02980 =
         0.05790   -0.00198   -0.00288   -0.00117
AFIX  43
H13   2    0.113922   -0.034349    0.284551    11.00000   -1.20000
AFIX   0
C14   1    0.095844   -0.019849    0.348845    11.00000    0.04426    0.02263 =
         0.05825    0.00302   -0.00410    0.00202
C15   1    0.037398   -0.013305    0.379341    11.00000    0.04678    0.03171 =
         0.04995   -0.00252   -0.00849   -0.00155
AFIX  43
H15   2    0.053073   -0.004822    0.408915    11.00000   -1.20000
AFIX   0
C16   1   -0.104483   -0.014403    0.400903    11.00000    0.05275    0.03379 =
         0.06011   -0.00196   -0.00149   -0.00603
AFIX  43
H16   2   -0.085322   -0.005769    0.429945    11.00000   -1.20000
AFIX   0
C17   1   -0.034026   -0.035631    0.246360    11.00000    0.04277    0.02534 =
         0.06093   -0.00754   -0.00922   -0.00345
AFIX  43
H17   2   -0.090293   -0.038999    0.239371    11.00000   -1.20000
AFIX   0
C18   1    0.182369   -0.014940    0.362188    11.00000    0.04086    0.02552 =
         0.06157   -0.00149   -0.00459   -0.00280
AFIX  43
H18   2    0.222187   -0.005438    0.341187    11.00000   -1.20000
AFIX   0
C19   1    0.230023    0.404141    0.412598    11.00000    0.04407    0.03689 =
         0.06158    0.00045   -0.00459   -0.00353
C20   1    0.261011    0.434533    0.372584    11.00000    0.03827    0.03704 =
         0.05755   -0.00366   -0.00586   -0.00015
AFIX  43
H20   2    0.290932    0.374909    0.357178    11.00000   -1.20000
AFIX   0
C21   1    0.247613    0.552388    0.355680    11.00000    0.04367    0.03636 =
         0.05295   -0.00570   -0.00502   -0.00261
C22   1    0.201981    0.637076    0.377278    11.00000    0.04655    0.03522 =
         0.05440    0.00297   -0.00737    0.00024
AFIX  43
H22   2    0.191634    0.716264    0.364646    11.00000   -1.20000
AFIX   0
C23   1    0.170790    0.610429    0.416746    11.00000    0.04694    0.03944 =
         0.05653    0.00302   -0.00512   -0.00125
C24   1    0.184674    0.491233    0.434221    11.00000    0.04541    0.04040 =
         0.05396    0.00398   -0.00433   -0.00056
AFIX  43
H24   2    0.162791    0.470097    0.461103    11.00000   -1.20000
AFIX   0
C25   1    0.246362    0.282667    0.432982    11.00000    0.04520    0.03833 =
         0.06210    0.00272   -0.01118   -0.00373
AFIX  43
H25   2    0.218159    0.261122    0.458002    11.00000   -1.20000
AFIX   0
C26   1    0.283100    0.583794    0.314665    11.00000    0.03829    0.04218 =
         0.05719   -0.00237   -0.00863   -0.00424
AFIX  43
H26   2    0.310544    0.520452    0.299667    11.00000   -1.20000
AFIX   0
C27   1    0.125782    0.704019    0.440774    11.00000    0.05328    0.03718 =
         0.05602    0.00096   -0.00634    0.00213
AFIX  43
H27   2    0.116741    0.782933    0.427679    11.00000   -1.20000
AFIX   0
C28   1    0.060039    0.596058    0.202548    11.00000    0.05278    0.03221 =
         0.04447    0.00487   -0.01048    0.00025
C29   1    0.076427    0.478326    0.186731    11.00000    0.05190    0.03311 =
         0.04642   -0.00107   -0.00371   -0.00167
AFIX  43
H29   2    0.130907    0.453747    0.183310    11.00000   -1.20000
AFIX   0
C30   1    0.014077    0.395331    0.175752    11.00000    0.04450    0.02846 =
         0.04612    0.00194   -0.01010    0.00267
C31   1   -0.065153    0.436165    0.178919    11.00000    0.04941    0.03512 =
         0.05587    0.00307   -0.00871    0.00074
AFIX  43
H31   2   -0.107998    0.382050    0.170115    11.00000   -1.20000
AFIX   0
C32   1   -0.083635    0.553071    0.194479    11.00000    0.04643    0.03217 =
         0.05259    0.00557   -0.01174    0.00310
C33   1   -0.019663    0.635425    0.205553    11.00000    0.04760    0.03218 =
         0.06039   -0.00478   -0.00921    0.00173
AFIX  43
H33   2   -0.031005    0.717437    0.215025    11.00000   -1.20000
AFIX   0
C34   1    0.126818    0.685521    0.214207    11.00000    0.05066    0.02998 =
         0.07039    0.00167   -0.01433   -0.00066
AFIX  43
H34   2    0.113286    0.766638    0.223739    11.00000   -1.20000
AFIX   0
C35   1    0.034149    0.269682    0.161553    11.00000    0.05237    0.02991 =
         0.04990    0.00179   -0.01585    0.00527
AFIX  43
H35   2    0.087895    0.251687    0.153871    11.00000   -1.20000
AFIX   0
C36   1   -0.167823    0.589949    0.198642    11.00000    0.04871    0.03188 =
         0.06434    0.00698   -0.00985    0.00330
AFIX  43
H36   2   -0.208292    0.530593    0.190886    11.00000   -1.20000
AFIX   0
C37   1   -0.296822    0.754374    0.259484    11.00000    0.04488    0.04306 =
         0.06296   -0.00171   -0.01416    0.00543
AFIX  23
H37A  2   -0.265621    0.830132    0.267334    11.00000   -1.20000
H37B  2   -0.354925    0.775516    0.260217    11.00000   -1.20000
AFIX   0
C38   1   -0.277628    0.716890    0.214932    11.00000    0.05051    0.04292 =
         0.06320    0.00209   -0.01084    0.00987
AFIX  23
H38A  2   -0.307710    0.640149    0.206997    11.00000   -1.20000
H38B  2   -0.294831    0.783339    0.194517    11.00000   -1.20000
AFIX   0
C39   1   -0.292627    0.087166    0.426832    11.00000    0.05202    0.04180 =
         0.06323   -0.00630   -0.00252   -0.00732
AFIX  23
H39A  2   -0.323419    0.080262    0.399020    11.00000   -1.20000
H39B  2   -0.331133    0.080380    0.450353    11.00000   -1.20000
AFIX   0
C40   1   -0.229902   -0.018101    0.430748    11.00000    0.05071    0.03656 =
         0.06173   -0.00295    0.00512   -0.00826
AFIX  23
H40A  2   -0.194800   -0.004902    0.456822    11.00000   -1.20000
H40B  2   -0.257916   -0.098834    0.433800    11.00000   -1.20000
AFIX   0
C41   1   -0.024826    0.751960    0.510561    11.00000    0.04913    0.04614 =
         0.06156   -0.00988   -0.00522   -0.00191
AFIX  23
H41A  2   -0.020669    0.676404    0.528743    11.00000   -1.20000
H41B  2   -0.048986    0.819054    0.527733    11.00000   -1.20000
AFIX   0
C42   1    0.057732    0.790464    0.497584    11.00000    0.05288    0.04734 =
         0.06042   -0.00817   -0.00527   -0.00301
AFIX  23
H42A  2    0.053167    0.861394    0.477304    11.00000   -1.20000
H42B  2    0.089886    0.817986    0.523334    11.00000   -1.20000
AFIX   0
C43   1   -0.022627   -0.040317    0.172375    11.00000    0.05537    0.03026 =
         0.06125   -0.00608   -0.01719   -0.00270
AFIX  23
H43A  2   -0.082158   -0.035026    0.173644    11.00000   -1.20000
H43B  2   -0.009245   -0.121558    0.159404    11.00000   -1.20000
AFIX   0
C44   1    0.007080    0.063586    0.143537    11.00000    0.05696    0.03367 =
         0.05420   -0.00780   -0.01206    0.00411
AFIX  23
H44A  2    0.066781    0.061245    0.143026    11.00000   -1.20000
H44B  2   -0.014644    0.050955    0.113748    11.00000   -1.20000
AFIX   0
C45   1    0.290349   -0.019423    0.412715    11.00000    0.04803    0.04007 =
         0.06701    0.00433   -0.01254    0.00406
AFIX  23
H45A  2    0.320851   -0.011009    0.386052    11.00000   -1.20000
H45B  2    0.307199   -0.097894    0.427121    11.00000   -1.20000
AFIX   0
C46   1    0.309221    0.090162    0.442407    11.00000    0.05008    0.03829 =
         0.06711    0.00282   -0.00947    0.00270
AFIX  23
H46A  2    0.273757    0.087663    0.467362    11.00000   -1.20000
H46B  2    0.366017    0.085320    0.453346    11.00000   -1.20000
AFIX   0
C47   1    0.318345    0.711304    0.257988    11.00000    0.04788    0.03939 =
         0.05696    0.00351   -0.00582   -0.00604
AFIX  23
H47A  2    0.343277    0.631973    0.249193    11.00000   -1.20000
H47B  2    0.361863    0.773832    0.261999    11.00000   -1.20000
AFIX   0
C48   1    0.259410    0.754258    0.223261    11.00000    0.05087    0.03632 =
         0.06105    0.00512   -0.01190   -0.00701
AFIX  23
H48A  2    0.231034    0.829455    0.233216    11.00000   -1.20000
H48B  2    0.289187    0.777080    0.197355    11.00000   -1.20000
AFIX   0

C49   1    0.005844    0.459581    0.351702    11.00000    0.24215    0.13712 =
         0.13080   -0.00464   -0.00538    0.01252
PART 1
AFIX  23
H49B  2    0.055122    0.448015    0.370266    10.50000   -1.20000
H49A  2   -0.042390    0.447082    0.369101    10.50000   -1.20000
AFIX  23
PART 0
PART 2
H49D  2   -0.039155    0.498116    0.367042    10.50000   -1.20000
H49C  2    0.057361    0.495575    0.363043    10.50000   -1.20000
AFIX   0
PART 0
PART 1
CL1   3    0.004505    0.617683    0.325020    10.50000    0.11565    0.17634 =
         0.10647    0.00430   -0.00814    0.00080
CL2   3    0.005043    0.355029    0.305288    10.50000    0.12905    0.22523 =
         0.17460   -0.07379    0.00268    0.02217
PART 0
PART 2
CL3   3   -0.005271    0.484863    0.298321    10.50000    0.43920    0.16155 =
         0.11717    0.02170   -0.03152   -0.01226
CL4   3    0.005548    0.291351    0.359024    10.50000    0.24044    0.07620 =
         0.20283   -0.00613   -0.03958   -0.00725

PART 0
C50   1    0.468554    0.286553    0.484501    11.00000    0.08475    0.11694 =
         0.06572   -0.01828   -0.00325   -0.05762
C51   1    0.488982    0.184887    0.513924    11.00000    0.11297    0.13570 =
         0.07403   -0.00558   -0.02095   -0.08657
AFIX  43
H51   2    0.528497    0.125519    0.506321    11.00000   -1.20000
AFIX   0
C52   1    0.452724    0.174100    0.551572    11.00000    0.14014    0.16526 =
         0.08419   -0.00023   -0.01613   -0.07927
AFIX  43
H52   2    0.464454    0.107095    0.570745    11.00000   -1.20000
AFIX   0
C53   1    0.398655    0.263253    0.560907    11.00000    0.10763    0.17327 =
         0.11899   -0.03926   -0.02355   -0.08441
AFIX  43
H53   2    0.373463    0.252850    0.587656    11.00000   -1.20000
AFIX   0
C54   1    0.374533    0.365498    0.538130    11.00000    0.08257    0.16499 =
         0.10415   -0.04770   -0.01475   -0.06949
AFIX  43
H54   2    0.335968    0.424224    0.547392    11.00000   -1.20000
AFIX   0
C55   1    0.415650    0.372865    0.497740    11.00000    0.09854    0.13715 =
         0.11268   -0.04161   -0.01360   -0.05386
C56   1    0.509446    0.290218    0.442769    11.00000    0.09803    0.08813 =
         0.07745   -0.00231   -0.00118   -0.01974
AFIX 137
H56A  2    0.471379    0.319651    0.420121    11.00000   -1.50000
H56B  2    0.528197    0.206520    0.435571    11.00000   -1.50000
H56C  2    0.555748    0.346902    0.445075    11.00000   -1.50000
AFIX   0
C57   1    0.399192    0.475823    0.469826    11.00000    0.09200    0.14127 =
         0.15990   -0.02431   -0.04953   -0.06814
AFIX 137
H57A  2    0.357817    0.528798    0.482185    11.00000   -1.50000
H57B  2    0.379721    0.445229    0.441601    11.00000   -1.50000
H57C  2    0.448727    0.524205    0.466506    11.00000   -1.50000
AFIX   0
HKLF 4

REM  C48H48N12 *CH2Cl2 *C8H10 in P2(1)/n
REM R1 =  0.0958 for    2805 Fo > 4sig(Fo)  and  0.1869 for all    5628 data
REM    660 parameters refined using    527 restraints

END

WGHT      0.1624      0.0000

REM Highest difference peak  0.574,  deepest hole -0.512,  1-sigma level  0.074
Q1    1   0.3584  0.4670  0.5136  11.00000  0.05    0.57
Q2    1   0.0029  0.6577  0.3207  11.00000  0.05    0.44
Q3    1   0.0482  0.4958  0.3131  11.00000  0.05    0.40
Q4    1   0.0046  0.3925  0.2927  11.00000  0.05    0.36
Q5    1   0.4537  0.2549  0.5093  11.00000  0.05    0.34
Q6    1  -0.0461  0.5030  0.3188  11.00000  0.05    0.33
Q7    1  -0.2327  0.6818  0.2531  11.00000  0.05    0.32
Q8    1  -0.0409  0.3597  0.3368  11.00000  0.05    0.30
Q9    1  -0.0434 -0.0215  0.2778  11.00000  0.05    0.29
Q10   1  -0.0427  0.3736  0.3760  11.00000  0.05    0.29
Q11   1   0.0011  0.4174  0.3483  11.00000  0.05    0.28
Q12   1  -0.0429  0.4232  0.3103  11.00000  0.05    0.28
Q13   1   0.3208  0.1916  0.3790  11.00000  0.05    0.27
Q14   1  -0.0731 -0.0310  0.3512  11.00000  0.05    0.27
Q15   1   0.2204  0.6541  0.3376  11.00000  0.05    0.26
Q16   1   0.0269  0.2845  0.3219  11.00000  0.05    0.26
Q17   1  -0.0615 -0.0828  0.2963  11.00000  0.05    0.25
Q18   1   0.0583  0.3648  0.3407  11.00000  0.05    0.25
Q19   1  -0.2758  0.2448  0.3545  11.00000  0.05    0.24
Q20   1   0.1784  0.6706  0.4094  11.00000  0.05    0.24
;
_shelx_res_checksum              6243
_shelx_SHELXL_version_number     2014/7
_olex2_submission_special_instructions 'No special instructions were received'
####################################################################### 
# 
# This file contains crystal structure data downloaded from the 
# Cambridge Structural Database (CSD) hosted by the Cambridge 
# Crystallographic Data Centre (CCDC).
# 
# Full information about CCDC data access policies and citation 
# guidelines are available at http://www.ccdc.cam.ac.uk/access/V1 
# 
# Audit and citation data items may have been added by the CCDC. 
# Please retain this information to preserve the provenance of 
# this file and to allow appropriate attribution of the data. 
# 
#######################################################################

data_CC1_CHCl3_2_o_xylene
_database_code_depnum_ccdc_archive 'CCDC 1575911'
_audit_update_record             
;
2017-09-21 deposited with the CCDC.
2018-03-13 downloaded from the CCDC.
;
_audit_creation_date             2016-03-11
_audit_creation_method           
;
Olex2 1.2-beta
(compiled 2016.02.19 svn.r3266 for OlexSys, GUI svn.r5155)
;
_chemical_name_common            ?
_chemical_name_systematic        
;
 ? 
;
_chemical_formula_moiety         'C48 H48 N12, 2(C8 H10), C1 H1 Cl3'
_chemical_formula_sum            'C65 H69 Cl3 N12'
_chemical_formula_weight         1124.67
_chemical_absolute_configuration ?
_chemical_melting_point          ?
loop_
_atom_type_symbol
_atom_type_description
_atom_type_scat_dispersion_real
_atom_type_scat_dispersion_imag
_atom_type_scat_source
C C 0.0040 0.0020 'International Tables Vol C Tables 4.2.6.8 and 6.1.1.4'
H H 0.0000 0.0000 'International Tables Vol C Tables 4.2.6.8 and 6.1.1.4'
N N 0.0080 0.0040 'International Tables Vol C Tables 4.2.6.8 and 6.1.1.4'
Cl Cl 0.1700 0.1890 'International Tables Vol C Tables 4.2.6.8 and 6.1.1.4'

_shelx_space_group_comment       
;
The symmetry employed for this shelxl refinement is uniquely defined
by the following loop, which should always be used as a source of
symmetry information in preference to the above space-group names.
They are only intended as comments.
;
_space_group_crystal_system      orthorhombic
_space_group_IT_number           19
_space_group_name_H-M_alt        'P 21 21 21'
_space_group_name_Hall           'P 2ac 2ab'
loop_
_space_group_symop_operation_xyz
'x, y, z'
'-x+1/2, -y, z+1/2'
'-x, y+1/2, -z+1/2'
'x+1/2, -y+1/2, -z'

_cell_length_a                   10.654(3)
_cell_length_b                   23.151(6)
_cell_length_c                   25.363(7)
_cell_angle_alpha                90
_cell_angle_beta                 90
_cell_angle_gamma                90
_cell_volume                     6256(3)
_cell_formula_units_Z            4
_cell_measurement_reflns_used    2468
_cell_measurement_temperature    100(2)
_cell_measurement_theta_max      21.83
_cell_measurement_theta_min      2.80
_shelx_estimated_absorpt_T_max   0.998
_shelx_estimated_absorpt_T_min   0.983
_exptl_absorpt_coefficient_mu    0.243
_exptl_absorpt_correction_T_max  0.7448
_exptl_absorpt_correction_T_min  0.4248
_exptl_absorpt_correction_type   multi-scan
_exptl_absorpt_process_details   
;
SADABS-2008/1 (Bruker,2008) was used for absorption correction.
wR2(int) was 0.1464 before and 0.0838 after correction.
The Ratio of minimum to maximum transmission is 0.5704.
The \l/2 correction factor is Not present.
;
_exptl_absorpt_special_details   ?
_exptl_crystal_colour            colourless
_exptl_crystal_colour_primary    colourless
_exptl_crystal_density_diffrn    1.194
_exptl_crystal_density_meas      .
_exptl_crystal_density_method    'not measured'
_exptl_crystal_description       block
_exptl_crystal_F_000             2376
_exptl_crystal_size_max          0.07
_exptl_crystal_size_mid          0.01
_exptl_crystal_size_min          0.01
_exptl_special_details           
;
 ? 
;
_exptl_transmission_factor_max   ?
_exptl_transmission_factor_min   ?
_diffrn_reflns_av_R_equivalents  0.1306
_diffrn_reflns_av_unetI/netI     0.1242
_diffrn_reflns_Laue_measured_fraction_full 0.994
_diffrn_reflns_Laue_measured_fraction_max 0.994
_diffrn_reflns_limit_h_max       10
_diffrn_reflns_limit_h_min       -10
_diffrn_reflns_limit_k_max       22
_diffrn_reflns_limit_k_min       -23
_diffrn_reflns_limit_l_max       25
_diffrn_reflns_limit_l_min       -25
_diffrn_reflns_number            22631
_diffrn_reflns_point_group_measured_fraction_full 0.994
_diffrn_reflns_point_group_measured_fraction_max 0.994
_diffrn_reflns_theta_full        22.792
_diffrn_reflns_theta_max         22.792
_diffrn_reflns_theta_min         1.298
_diffrn_ambient_temperature      100(2)
_diffrn_detector                 CCD
_diffrn_detector_area_resol_mean 7.9
_diffrn_detector_type            'three-circle diffractometer'
_diffrn_measured_fraction_theta_full 0.994
_diffrn_measured_fraction_theta_max 0.994
_diffrn_measurement_device       'AFC12 (Right): Kappa 3 circle'
_diffrn_measurement_device_type  'Bruker APEX-II CCD diffractometer'
_diffrn_measurement_method       '/w scans with narrow frames'
_diffrn_measurement_specimen_support 'Mitegen 50um'
_diffrn_radiation_collimation    ?
_diffrn_radiation_monochromator  'silicon 111'
_diffrn_radiation_probe          x-ray
_diffrn_radiation_type           synchrotron
_diffrn_radiation_wavelength     0.7749
_diffrn_source                   'Advanced Light Source station 11.3.1'
_diffrn_source_type              'Bend magnet, Station 11.3.1, ALS, LBNL'
_diffrn_source_target            synchrotron
_diffrn_special_details          ?
_diffrn_standards_number         0
_reflns_Friedel_coverage         0.774
_reflns_Friedel_fraction_full    0.994
_reflns_Friedel_fraction_max     0.994
_reflns_number_gt                4507
_reflns_number_total             6517
_reflns_special_details          
;
 Reflections were merged by SHELXL according to the crystal
 class for the calculation of statistics and refinement.
 
 _reflns_Friedel_fraction is defined as the number of unique
 Friedel pairs measured divided by the number that would be
 possible theoretically, ignoring centric projections and
 systematic absences.
;
_reflns_threshold_expression     'I > 2\s(I)'
_computing_cell_refinement       'SAINT v7.68A (Bruker, 2009)'
_computing_data_collection       
;
CrystalClear-SM Expert 2.0 r7 (Rigaku, 2011)
;
_computing_data_reduction        'SAINT v7.68A (Bruker, 2009)'
_computing_molecular_graphics    'Olex2 (Dolomanov et al., 2009)'
_computing_publication_material  'Olex2 (Dolomanov et al., 2009)'
_computing_structure_refinement  'ShelXL (Sheldrick, 2015)'
_computing_structure_solution    'SHELXS-97 (Sheldrick, 2008)'
_refine_diff_density_max         0.198
_refine_diff_density_min         -0.241
_refine_diff_density_rms         0.044
_refine_ls_abs_structure_details 
;
 Flack x determined using 1441 quotients [(I+)-(I-)]/[(I+)+(I-)]
 (Parsons, Flack and Wagner, Acta Cryst. B69 (2013) 249-259).
;
_refine_ls_abs_structure_Flack   0.30(10)
_refine_ls_extinction_coef       .
_refine_ls_extinction_method     none
_refine_ls_goodness_of_fit_ref   1.005
_refine_ls_hydrogen_treatment    constr
_refine_ls_matrix_type           full
_refine_ls_number_parameters     752
_refine_ls_number_reflns         6517
_refine_ls_number_restraints     0
_refine_ls_R_factor_all          0.1079
_refine_ls_R_factor_gt           0.0654
_refine_ls_restrained_S_all      1.005
_refine_ls_shift/su_max          0.000
_refine_ls_shift/su_mean         0.000
_refine_ls_structure_factor_coef Fsqd
_refine_ls_weighting_details     
'w=1/[\s^2^(Fo^2^)+(0.0738P)^2^] where P=(Fo^2^+2Fc^2^)/3'
_refine_ls_weighting_scheme      calc
_refine_ls_wR_factor_gt          0.1399
_refine_ls_wR_factor_ref         0.1596
_refine_special_details          ?
_olex2_refinement_description    
;
1. Fixed Uiso
 At 1.2 times of:
  All C(H) groups, All C(H,H) groups
 At 1.5 times of:
  All C(H,H,H) groups
2. Others
 Sof(Cl1B)=Sof(Cl2B)=Sof(Cl3B)=Sof(C49B)=Sof(H49B)=1-FVAR(1)
 Sof(Cl1A)=Sof(Cl2A)=Sof(Cl3A)=Sof(C49A)=Sof(H49A)=FVAR(1)
3.a Ternary CH refined with riding coordinates:
 C49A(H49A), C49B(H49B)
3.b Secondary CH2 refined with riding coordinates:
 C37(H37A,H37B), C38(H38A,H38B), C39(H39A,H39B), C40(H40A,H40B), C41(H41A,
 H41B), C42(H42A,H42B), C43(H43A,H43B), C44(H44A,H44B), C45(H45A,H45B),
 C46(H46A,H46B), C47(H47A,H47B), C48(H48A,H48B)
3.c Aromatic/amide H refined with riding coordinates:
 C2(H2), C4(H4), C6(H6), C7(H7), C8(H8), C9(H9), C11(H11), C13(H13), C15(H15),
 C16(H16), C17(H17), C18(H18), C20(H20), C22(H22), C24(H24), C25(H25), C26(H26),
  C27(H27), C29(H29), C31(H31), C33(H33), C34(H34), C35(H35), C36(H36),
 C51(H51), C52(H52), C53(H53), C54(H54), C59(H59), C60(H60), C61(H61), C62(H62)
3.d Idealised Me refined as rotating group:
 C56(H56A,H56B,H56C), C57(H57A,H57B,H57C), C64(H64A,H64B,H64C), C65(H65A,H65B,
 H65C)
;
_atom_sites_solution_hydrogens   geom
_atom_sites_solution_primary     ?
_atom_sites_solution_secondary   ?
loop_
_atom_site_label
_atom_site_type_symbol
_atom_site_fract_x
_atom_site_fract_y
_atom_site_fract_z
_atom_site_U_iso_or_equiv
_atom_site_adp_type
_atom_site_occupancy
_atom_site_site_symmetry_order
_atom_site_calc_flag
_atom_site_refinement_flags_posn
_atom_site_refinement_flags_adp
_atom_site_refinement_flags_occupancy
_atom_site_disorder_assembly
_atom_site_disorder_group
N1 N 0.4012(8) 0.2744(3) 0.5649(3) 0.044(2) Uani 1 1 d . . . . .
N2 N 0.3766(7) 0.2552(3) 0.4487(3) 0.042(2) Uani 1 1 d . . . . .
N3 N -0.1016(8) 0.3605(4) 0.6836(3) 0.046(2) Uani 1 1 d . . . . .
N4 N -0.3228(7) 0.3998(3) 0.6225(3) 0.043(2) Uani 1 1 d . . . . .
N5 N 0.3945(7) 0.5145(3) 0.6878(3) 0.044(2) Uani 1 1 d . . . . .
N6 N 0.4267(8) 0.6176(3) 0.6215(3) 0.043(2) Uani 1 1 d . . . . .
N7 N 0.4349(8) 0.4967(3) 0.3260(3) 0.045(2) Uani 1 1 d . . . . .
N8 N 0.3981(7) 0.6121(3) 0.3712(4) 0.042(2) Uani 1 1 d . . . . .
N9 N -0.0791(8) 0.3507(3) 0.3049(3) 0.041(2) Uani 1 1 d . . . . .
N10 N -0.3016(7) 0.3759(3) 0.3688(3) 0.040(2) Uani 1 1 d . . . . .
N11 N -0.3067(7) 0.6257(3) 0.4819(3) 0.042(2) Uani 1 1 d . . . . .
N12 N -0.0876(7) 0.6936(3) 0.5059(3) 0.041(2) Uani 1 1 d . . . . .
C1 C 0.2572(8) 0.3358(4) 0.6122(4) 0.036(2) Uani 1 1 d . . . . .
C2 C 0.1390(9) 0.3424(4) 0.6318(4) 0.041(3) Uani 1 1 d . . . . .
H2 H 0.0813 0.3113 0.6289 0.050 Uiso 1 1 calc R . . . .
C3 C 0.1002(9) 0.3940(4) 0.6561(4) 0.041(2) Uani 1 1 d . . . . .
C4 C 0.1874(8) 0.4376(4) 0.6620(4) 0.041(2) Uani 1 1 d . . . . .
H4 H 0.1637 0.4728 0.6786 0.049 Uiso 1 1 calc R . . . .
C5 C 0.3103(9) 0.4307(4) 0.6437(4) 0.045(3) Uani 1 1 d . . . . .
C6 C 0.3446(9) 0.3803(4) 0.6182(4) 0.043(3) Uani 1 1 d . . . . .
H6 H 0.4272 0.3760 0.6047 0.052 Uiso 1 1 calc R . . . .
C7 C 0.2947(10) 0.2818(4) 0.5841(3) 0.041(3) Uani 1 1 d . . . . .
H7 H 0.2345 0.2517 0.5806 0.049 Uiso 1 1 calc R . . . .
C8 C -0.0262(9) 0.4016(4) 0.6757(4) 0.042(3) Uani 1 1 d . . . . .
H8 H -0.0540 0.4397 0.6830 0.050 Uiso 1 1 calc R . . . .
C9 C 0.4083(9) 0.4757(4) 0.6530(4) 0.041(2) Uani 1 1 d . . . . .
H9 H 0.4827 0.4753 0.6324 0.049 Uiso 1 1 calc R . . . .
C10 C 0.3228(8) 0.3351(4) 0.3926(4) 0.038(2) Uani 1 1 d . . . . .
C11 C 0.3607(9) 0.3886(4) 0.3722(4) 0.041(3) Uani 1 1 d . . . . .
H11 H 0.4408 0.4036 0.3813 0.049 Uiso 1 1 calc R . . . .
C12 C 0.2830(9) 0.4197(4) 0.3392(4) 0.040(2) Uani 1 1 d . . . . .
C13 C 0.1674(9) 0.3993(4) 0.3251(4) 0.044(3) Uani 1 1 d . . . . .
H13 H 0.1154 0.4210 0.3021 0.053 Uiso 1 1 calc R . . . .
C14 C 0.1253(9) 0.3451(4) 0.3454(4) 0.038(2) Uani 1 1 d . . . . .
C15 C 0.2057(9) 0.3145(4) 0.3783(4) 0.040(2) Uani 1 1 d . . . . .
H15 H 0.1791 0.2782 0.3916 0.048 Uiso 1 1 calc R . . . .
C16 C 0.4061(10) 0.3038(4) 0.4271(4) 0.044(3) Uani 1 1 d . . . . .
H16 H 0.4864 0.3198 0.4343 0.053 Uiso 1 1 calc R . . . .
C17 C 0.3264(9) 0.4761(4) 0.3158(4) 0.043(3) Uani 1 1 d . . . . .
H17 H 0.2718 0.4968 0.2931 0.051 Uiso 1 1 calc R . . . .
C18 C 0.0007(9) 0.3230(4) 0.3315(4) 0.038(3) Uani 1 1 d . . . . .
H18 H -0.0214 0.2854 0.3433 0.046 Uiso 1 1 calc R . . . .
C19 C -0.3054(9) 0.4241(4) 0.5321(4) 0.043(2) Uani 1 1 d . . . . .
C20 C -0.3063(8) 0.4074(4) 0.4805(4) 0.043(3) Uani 1 1 d . . . . .
H20 H -0.3129 0.3674 0.4725 0.052 Uiso 1 1 calc R . . . .
C21 C -0.2980(8) 0.4463(4) 0.4395(4) 0.039(2) Uani 1 1 d . . . . .
C22 C -0.2953(8) 0.5055(4) 0.4510(4) 0.042(2) Uani 1 1 d . . . . .
H22 H -0.2907 0.5329 0.4232 0.050 Uiso 1 1 calc R . . . .
C23 C -0.2993(9) 0.5239(4) 0.5020(4) 0.041(2) Uani 1 1 d . . . . .
C24 C -0.3022(8) 0.4847(4) 0.5428(4) 0.043(3) Uani 1 1 d . . . . .
H24 H -0.3021 0.4980 0.5783 0.052 Uiso 1 1 calc R . . . .
C25 C -0.3094(9) 0.3831(4) 0.5756(4) 0.046(3) Uani 1 1 d . . . . .
H25 H -0.3016 0.3430 0.5684 0.056 Uiso 1 1 calc R . . . .
C26 C -0.2966(8) 0.4294(4) 0.3839(4) 0.042(2) Uani 1 1 d . . . . .
H26 H -0.2917 0.4588 0.3579 0.051 Uiso 1 1 calc R . . . .
C27 C -0.3019(9) 0.5872(4) 0.5161(4) 0.043(3) Uani 1 1 d . . . . .
H27 H -0.2999 0.5980 0.5523 0.052 Uiso 1 1 calc R . . . .
C28 C 0.2749(9) 0.6320(4) 0.5531(4) 0.040(3) Uani 1 1 d . . . . .
C29 C 0.1562(9) 0.6511(4) 0.5393(4) 0.044(3) Uani 1 1 d . . . . .
H29 H 0.0987 0.6613 0.5664 0.052 Uiso 1 1 calc R . . . .
C30 C 0.1186(9) 0.6560(4) 0.4869(4) 0.041(3) Uani 1 1 d . . . . .
C31 C 0.2030(9) 0.6410(4) 0.4476(4) 0.039(2) Uani 1 1 d . . . . .
H31 H 0.1788 0.6446 0.4117 0.047 Uiso 1 1 calc R . . . .
C32 C 0.3224(8) 0.6207(4) 0.4599(4) 0.036(2) Uani 1 1 d . . . . .
C33 C 0.3567(8) 0.6170(4) 0.5122(4) 0.044(3) Uani 1 1 d . . . . .
H33 H 0.4387 0.6039 0.5208 0.053 Uiso 1 1 calc R . . . .
C34 C 0.3147(10) 0.6292(4) 0.6083(4) 0.043(3) Uani 1 1 d . . . . .
H34 H 0.2546 0.6363 0.6352 0.052 Uiso 1 1 calc R . . . .
C35 C -0.0038(9) 0.6808(4) 0.4724(4) 0.039(3) Uani 1 1 d . . . . .
H35 H -0.0208 0.6876 0.4361 0.047 Uiso 1 1 calc R . . . .
C36 C 0.4154(9) 0.6061(4) 0.4195(4) 0.039(2) Uani 1 1 d . . . . .
H36 H 0.4939 0.5910 0.4308 0.047 Uiso 1 1 calc R . . . .
C37 C 0.4217(9) 0.2191(4) 0.5380(4) 0.041(3) Uani 1 1 d . . . . .
H37A H 0.3418 0.1974 0.5363 0.050 Uiso 1 1 calc R . . . .
H37B H 0.4828 0.1957 0.5582 0.050 Uiso 1 1 calc R . . . .
C38 C 0.4708(9) 0.2288(4) 0.4827(4) 0.043(3) Uani 1 1 d . . . . .
H38A H 0.5457 0.2540 0.4843 0.051 Uiso 1 1 calc R . . . .
H38B H 0.4969 0.1913 0.4675 0.051 Uiso 1 1 calc R . . . .
C39 C -0.2252(8) 0.3726(4) 0.7051(4) 0.045(3) Uani 1 1 d . . . . .
H39A H -0.2313 0.4140 0.7146 0.054 Uiso 1 1 calc R . . . .
H39B H -0.2387 0.3495 0.7374 0.054 Uiso 1 1 calc R . . . .
C40 C -0.3241(9) 0.3579(4) 0.6648(4) 0.048(3) Uani 1 1 d . . . . .
H40A H -0.3080 0.3188 0.6504 0.057 Uiso 1 1 calc R . . . .
H40B H -0.4077 0.3576 0.6818 0.057 Uiso 1 1 calc R . . . .
C41 C 0.4989(8) 0.5545(4) 0.6922(4) 0.043(3) Uani 1 1 d . . . . .
H41A H 0.5675 0.5427 0.6682 0.051 Uiso 1 1 calc R . . . .
H41B H 0.5318 0.5544 0.7287 0.051 Uiso 1 1 calc R . . . .
C42 C 0.4532(9) 0.6153(4) 0.6776(4) 0.047(3) Uani 1 1 d . . . . .
H42A H 0.3764 0.6247 0.6978 0.057 Uiso 1 1 calc R . . . .
H42B H 0.5185 0.6441 0.6866 0.057 Uiso 1 1 calc R . . . .
C43 C 0.4656(9) 0.5503(4) 0.2991(4) 0.047(3) Uani 1 1 d . . . . .
H43A H 0.3919 0.5637 0.2787 0.056 Uiso 1 1 calc R . . . .
H43B H 0.5353 0.5435 0.2740 0.056 Uiso 1 1 calc R . . . .
C44 C 0.5035(9) 0.5963(4) 0.3379(4) 0.042(3) Uani 1 1 d . . . . .
H44A H 0.5731 0.5818 0.3601 0.051 Uiso 1 1 calc R . . . .
H44B H 0.5337 0.6308 0.3187 0.051 Uiso 1 1 calc R . . . .
C45 C -0.1992(8) 0.3250(4) 0.2964(4) 0.042(2) Uani 1 1 d . . . . .
H45A H -0.2053 0.2889 0.3171 0.051 Uiso 1 1 calc R . . . .
H45B H -0.2082 0.3150 0.2587 0.051 Uiso 1 1 calc R . . . .
C46 C -0.3037(9) 0.3653(4) 0.3123(4) 0.046(3) Uani 1 1 d . . . . .
H46A H -0.2945 0.4024 0.2933 0.055 Uiso 1 1 calc R . . . .
H46B H -0.3854 0.3482 0.3023 0.055 Uiso 1 1 calc R . . . .
C47 C -0.3163(8) 0.6852(4) 0.5021(4) 0.046(3) Uani 1 1 d . . . . .
H47A H -0.3209 0.6847 0.5411 0.055 Uiso 1 1 calc R . . . .
H47B H -0.3935 0.7037 0.4884 0.055 Uiso 1 1 calc R . . . .
C48 C -0.2023(8) 0.7188(4) 0.4845(4) 0.042(3) Uani 1 1 d . . . . .
H48A H -0.1980 0.7189 0.4455 0.050 Uiso 1 1 calc R . . . .
H48B H -0.2098 0.7594 0.4965 0.050 Uiso 1 1 calc R . . . .
C50 C -0.0999(10) 0.7054(6) 0.6794(4) 0.056(3) Uani 1 1 d . . . . .
C51 C -0.0512(11) 0.7467(5) 0.7141(5) 0.065(3) Uani 1 1 d . . . . .
H51 H -0.0870 0.7843 0.7146 0.078 Uiso 1 1 calc R . . . .
C52 C 0.0444(11) 0.7349(5) 0.7468(5) 0.064(3) Uani 1 1 d . . . . .
H52 H 0.0744 0.7634 0.7706 0.077 Uiso 1 1 calc R . . . .
C53 C 0.0995(10) 0.6801(5) 0.7453(4) 0.056(3) Uani 1 1 d . . . . .
H53 H 0.1691 0.6709 0.7671 0.067 Uiso 1 1 calc R . . . .
C54 C 0.0499(11) 0.6398(5) 0.7111(5) 0.057(3) Uani 1 1 d . . . . .
H54 H 0.0857 0.6022 0.7103 0.068 Uiso 1 1 calc R . . . .
C55 C -0.0481(11) 0.6517(5) 0.6787(4) 0.056(3) Uani 1 1 d . . . . .
C56 C -0.2052(11) 0.7227(6) 0.6435(4) 0.086(4) Uani 1 1 d . . . . .
H56A H -0.2693 0.6923 0.6433 0.130 Uiso 1 1 calc GR . . . .
H56B H -0.1728 0.7281 0.6077 0.130 Uiso 1 1 calc GR . . . .
H56C H -0.2425 0.7588 0.6560 0.130 Uiso 1 1 calc GR . . . .
C57 C -0.0980(13) 0.6059(6) 0.6433(5) 0.102(5) Uani 1 1 d . . . . .
H57A H -0.0819 0.6166 0.6065 0.152 Uiso 1 1 calc GR . . . .
H57B H -0.1886 0.6018 0.6488 0.152 Uiso 1 1 calc GR . . . .
H57C H -0.0563 0.5692 0.6511 0.152 Uiso 1 1 calc GR . . . .
C58 C 0.0281(9) 0.6568(5) 0.2940(4) 0.048(3) Uani 1 1 d . . . . .
C59 C -0.0168(12) 0.7118(5) 0.2835(5) 0.064(3) Uani 1 1 d . . . . .
H59 H 0.0305 0.7375 0.2620 0.077 Uiso 1 1 calc R . . . .
C60 C -0.1293(13) 0.7291(5) 0.3041(6) 0.072(4) Uani 1 1 d . . . . .
H60 H -0.1591 0.7668 0.2959 0.086 Uiso 1 1 calc R . . . .
C61 C -0.1995(11) 0.6952(7) 0.3354(5) 0.071(4) Uani 1 1 d . . . . .
H61 H -0.2779 0.7079 0.3489 0.086 Uiso 1 1 calc R . . . .
C62 C -0.1527(11) 0.6408(6) 0.3471(5) 0.072(4) Uani 1 1 d . . . . .
H62 H -0.1983 0.6163 0.3703 0.086 Uiso 1 1 calc R . . . .
C63 C -0.0415(11) 0.6217(4) 0.3258(5) 0.059(3) Uani 1 1 d . . . . .
C64 C 0.1490(10) 0.6378(6) 0.2707(5) 0.088(4) Uani 1 1 d . . . . .
H64A H 0.1349 0.6033 0.2490 0.132 Uiso 1 1 calc GR . . . .
H64B H 0.2085 0.6287 0.2989 0.132 Uiso 1 1 calc GR . . . .
H64C H 0.1832 0.6687 0.2486 0.132 Uiso 1 1 calc GR . . . .
C65 C 0.0051(14) 0.5604(5) 0.3387(7) 0.126(7) Uani 1 1 d . . . . .
H65A H 0.0836 0.5628 0.3588 0.189 Uiso 1 1 calc GR . . . .
H65B H 0.0199 0.5392 0.3058 0.189 Uiso 1 1 calc GR . . . .
H65C H -0.0584 0.5402 0.3597 0.189 Uiso 1 1 calc GR . . . .
Cl1A Cl 0.2951(11) 0.4661(5) 0.4949(5) 0.076(3) Uani 0.61(2) 1 d . . P A 1
Cl2A Cl 0.0684(12) 0.5111(4) 0.5389(6) 0.096(5) Uani 0.61(2) 1 d . . P A 1
Cl3A Cl 0.0597(12) 0.4245(4) 0.4635(6) 0.104(4) Uani 0.61(2) 1 d . . P A 1
C49A C 0.145(2) 0.4513(12) 0.5137(10) 0.075(8) Uiso 0.61(2) 1 d . . P A 1
H49A H 0.1483 0.4213 0.5420 0.090 Uiso 0.61(2) 1 calc R . P A 1
Cl1B Cl 0.276(4) 0.4509(15) 0.5043(12) 0.215(15) Uani 0.39(2) 1 d . . P A 2
Cl2B Cl 0.037(3) 0.4875(15) 0.5498(9) 0.166(11) Uani 0.39(2) 1 d . . P A 2
Cl3B Cl 0.048(2) 0.4494(15) 0.4390(9) 0.150(9) Uani 0.39(2) 1 d . . P A 2
C49B C 0.131(2) 0.4876(14) 0.4913(12) 0.053(10) Uiso 0.39(2) 1 d . . P A 2
H49B H 0.1483 0.5282 0.4801 0.064 Uiso 0.39(2) 1 calc R . P A 2

loop_
_atom_site_aniso_label
_atom_site_aniso_U_11
_atom_site_aniso_U_22
_atom_site_aniso_U_33
_atom_site_aniso_U_23
_atom_site_aniso_U_13
_atom_site_aniso_U_12
N1 0.038(5) 0.042(5) 0.052(6) 0.002(4) 0.006(5) 0.000(4)
N2 0.042(5) 0.041(5) 0.043(5) -0.007(4) -0.001(4) 0.001(4)
N3 0.041(5) 0.053(5) 0.044(5) 0.006(4) 0.005(4) -0.003(5)
N4 0.034(5) 0.047(5) 0.047(6) 0.008(5) 0.003(4) -0.005(4)
N5 0.043(5) 0.044(5) 0.045(5) -0.003(5) 0.006(4) 0.005(4)
N6 0.044(6) 0.037(5) 0.048(6) 0.002(4) -0.008(5) -0.002(4)
N7 0.045(5) 0.041(5) 0.049(6) 0.005(4) 0.000(4) -0.004(4)
N8 0.044(5) 0.039(5) 0.044(6) 0.001(4) -0.002(5) 0.003(4)
N9 0.040(5) 0.043(5) 0.040(5) 0.000(4) -0.001(4) 0.005(4)
N10 0.031(5) 0.047(6) 0.043(6) -0.002(4) 0.002(4) -0.003(4)
N11 0.038(5) 0.039(5) 0.051(6) 0.000(5) -0.006(4) 0.005(4)
N12 0.034(5) 0.032(5) 0.058(6) 0.006(4) -0.001(5) -0.007(4)
C1 0.028(6) 0.042(6) 0.038(6) 0.001(5) -0.006(5) -0.001(5)
C2 0.044(7) 0.037(6) 0.043(6) -0.001(5) -0.007(5) -0.004(5)
C3 0.038(6) 0.047(7) 0.037(6) -0.003(5) 0.000(5) 0.001(5)
C4 0.032(6) 0.041(6) 0.049(7) -0.003(5) -0.004(5) 0.007(5)
C5 0.038(6) 0.043(6) 0.053(7) -0.001(5) 0.002(6) 0.003(6)
C6 0.034(6) 0.052(7) 0.043(7) 0.004(6) 0.002(5) 0.002(5)
C7 0.040(7) 0.036(6) 0.046(6) 0.003(5) -0.013(6) -0.011(5)
C8 0.039(6) 0.045(6) 0.041(7) -0.002(5) 0.001(5) 0.000(6)
C9 0.033(6) 0.049(7) 0.042(7) 0.004(6) 0.001(5) 0.002(5)
C10 0.031(6) 0.042(6) 0.040(6) -0.003(5) -0.006(5) 0.003(5)
C11 0.038(6) 0.040(6) 0.046(7) -0.006(5) 0.003(5) -0.005(5)
C12 0.035(6) 0.043(6) 0.040(6) 0.001(5) -0.001(5) 0.004(5)
C13 0.040(7) 0.043(6) 0.049(7) -0.008(5) -0.003(5) 0.006(5)
C14 0.042(6) 0.037(6) 0.037(6) -0.011(5) 0.004(5) -0.004(5)
C15 0.051(7) 0.030(5) 0.039(6) -0.001(5) 0.003(6) 0.004(5)
C16 0.044(6) 0.049(7) 0.039(6) -0.008(6) 0.003(6) -0.004(6)
C17 0.041(6) 0.042(6) 0.045(7) -0.004(5) 0.008(5) 0.001(5)
C18 0.042(6) 0.034(5) 0.039(6) -0.012(5) 0.012(5) -0.006(5)
C19 0.032(6) 0.048(7) 0.048(7) 0.005(6) 0.002(5) -0.002(5)
C20 0.033(6) 0.040(6) 0.056(8) -0.008(6) 0.002(6) -0.002(5)
C21 0.035(6) 0.041(6) 0.041(7) -0.002(6) 0.004(5) -0.007(5)
C22 0.035(6) 0.048(7) 0.042(7) -0.002(5) -0.008(5) 0.005(5)
C23 0.033(6) 0.040(6) 0.049(7) 0.003(6) -0.004(5) -0.003(5)
C24 0.035(6) 0.048(7) 0.047(7) -0.009(6) 0.004(5) -0.004(5)
C25 0.044(6) 0.041(6) 0.054(8) -0.006(6) 0.008(6) -0.003(5)
C26 0.031(6) 0.049(7) 0.046(7) 0.001(6) -0.001(5) 0.002(5)
C27 0.036(6) 0.045(7) 0.049(7) -0.018(6) -0.004(6) 0.001(5)
C28 0.032(6) 0.037(6) 0.053(8) 0.008(5) -0.012(6) -0.002(5)
C29 0.037(6) 0.043(6) 0.051(8) 0.004(5) -0.003(5) -0.010(5)
C30 0.035(6) 0.030(6) 0.057(8) 0.002(5) -0.010(6) -0.008(5)
C31 0.035(6) 0.036(5) 0.047(6) 0.006(5) 0.006(6) -0.008(5)
C32 0.033(6) 0.041(6) 0.035(7) -0.006(5) -0.011(5) -0.006(5)
C33 0.022(5) 0.045(6) 0.066(8) 0.003(6) 0.003(6) 0.001(5)
C34 0.047(7) 0.036(5) 0.048(7) 0.004(5) 0.002(6) -0.003(5)
C35 0.031(6) 0.033(5) 0.054(7) 0.001(5) -0.002(6) -0.012(5)
C36 0.036(6) 0.033(6) 0.049(8) -0.001(5) -0.010(6) -0.004(5)
C37 0.044(6) 0.035(6) 0.045(7) -0.001(5) -0.001(5) 0.002(5)
C38 0.039(6) 0.044(6) 0.046(7) -0.009(5) 0.001(5) 0.009(5)
C39 0.040(6) 0.041(6) 0.054(7) 0.011(5) 0.000(6) 0.000(5)
C40 0.042(6) 0.049(6) 0.052(7) 0.010(6) 0.008(6) -0.001(5)
C41 0.030(6) 0.047(6) 0.052(7) -0.004(5) 0.001(5) -0.002(5)
C42 0.046(6) 0.042(6) 0.054(8) -0.002(6) 0.004(6) 0.002(5)
C43 0.048(6) 0.050(6) 0.042(7) 0.012(6) 0.001(5) -0.003(5)
C44 0.047(6) 0.038(6) 0.042(7) 0.007(5) 0.000(5) -0.006(5)
C45 0.033(6) 0.038(5) 0.056(7) -0.006(5) -0.009(5) -0.009(5)
C46 0.039(6) 0.049(6) 0.049(7) 0.000(5) -0.002(6) -0.008(5)
C47 0.033(6) 0.038(6) 0.066(7) -0.004(5) -0.005(6) 0.002(5)
C48 0.038(6) 0.029(5) 0.058(7) -0.003(5) -0.011(6) 0.008(5)
C50 0.037(7) 0.087(10) 0.044(8) 0.015(7) 0.002(6) -0.009(7)
C51 0.052(8) 0.055(8) 0.089(10) 0.023(8) 0.013(8) 0.000(6)
C52 0.057(8) 0.057(8) 0.079(9) 0.000(7) 0.013(7) -0.020(7)
C53 0.047(7) 0.072(8) 0.048(7) 0.014(7) 0.012(6) -0.002(7)
C54 0.069(9) 0.047(7) 0.054(8) 0.007(6) 0.017(7) -0.001(6)
C55 0.060(8) 0.064(8) 0.046(8) 0.001(7) 0.010(7) -0.014(7)
C56 0.062(8) 0.138(12) 0.060(8) 0.024(8) 0.006(8) -0.010(8)
C57 0.110(11) 0.110(11) 0.085(10) -0.027(9) 0.020(9) -0.064(10)
C58 0.041(6) 0.061(8) 0.044(7) -0.003(6) -0.008(6) -0.016(6)
C59 0.061(9) 0.055(8) 0.077(9) 0.029(7) -0.019(7) -0.017(7)
C60 0.072(10) 0.037(7) 0.107(11) -0.019(8) -0.029(9) -0.003(7)
C61 0.044(8) 0.111(11) 0.059(8) -0.034(8) -0.011(7) 0.018(9)
C62 0.044(8) 0.104(11) 0.068(9) 0.019(8) -0.015(7) -0.025(8)
C63 0.055(8) 0.051(7) 0.071(9) 0.002(7) -0.031(7) -0.005(6)
C64 0.054(8) 0.146(13) 0.063(9) -0.031(9) -0.004(7) 0.011(8)
C65 0.121(12) 0.038(7) 0.218(19) 0.025(9) -0.072(12) 0.004(8)
Cl1A 0.091(6) 0.060(4) 0.076(6) -0.013(4) 0.002(5) -0.012(5)
Cl2A 0.123(8) 0.055(5) 0.112(11) -0.026(5) -0.016(7) 0.023(4)
Cl3A 0.118(7) 0.091(6) 0.102(9) -0.052(5) 0.000(7) -0.038(5)
Cl1B 0.31(4) 0.19(2) 0.142(18) 0.017(16) -0.04(2) 0.15(2)
Cl2B 0.176(18) 0.25(3) 0.078(9) 0.059(15) 0.043(10) 0.039(19)
Cl3B 0.120(10) 0.25(3) 0.076(12) -0.052(14) -0.007(10) 0.006(15)

_geom_special_details            
;
 All esds (except the esd in the dihedral angle between two l.s. planes)
 are estimated using the full covariance matrix.  The cell esds are taken
 into account individually in the estimation of esds in distances, angles
 and torsion angles; correlations between esds in cell parameters are only
 used when they are defined by crystal symmetry.  An approximate (isotropic)
 treatment of cell esds is used for estimating esds involving l.s. planes.
;
loop_
_geom_bond_atom_site_label_1
_geom_bond_atom_site_label_2
_geom_bond_distance
_geom_bond_site_symmetry_2
_geom_bond_publ_flag
N1 C7 1.246(11) . ?
N1 C37 1.466(11) . ?
N2 C16 1.291(11) . ?
N2 C38 1.459(11) . ?
N3 C8 1.261(11) . ?
N3 C39 1.451(11) . ?
N4 C25 1.259(11) . ?
N4 C40 1.447(11) . ?
N5 C9 1.268(11) . ?
N5 C41 1.452(11) . ?
N6 C34 1.267(11) . ?
N6 C42 1.453(12) . ?
N7 C17 1.277(11) . ?
N7 C43 1.455(11) . ?
N8 C36 1.247(11) . ?
N8 C44 1.451(11) . ?
N9 C18 1.260(11) . ?
N9 C45 1.427(11) . ?
N10 C26 1.299(11) . ?
N10 C46 1.454(11) . ?
N11 C27 1.245(11) . ?
N11 C47 1.472(11) . ?
N12 C35 1.269(11) . ?
N12 C48 1.460(11) . ?
C1 C2 1.362(12) . ?
C1 C6 1.396(12) . ?
C1 C7 1.495(12) . ?
C2 H2 0.9500 . ?
C2 C3 1.406(12) . ?
C3 C4 1.381(13) . ?
C3 C8 1.446(13) . ?
C4 H4 0.9500 . ?
C4 C5 1.398(13) . ?
C5 C6 1.383(12) . ?
C5 C9 1.495(13) . ?
C6 H6 0.9500 . ?
C7 H7 0.9500 . ?
C8 H8 0.9500 . ?
C9 H9 0.9500 . ?
C10 C11 1.401(12) . ?
C10 C15 1.384(12) . ?
C10 C16 1.442(13) . ?
C11 H11 0.9500 . ?
C11 C12 1.381(12) . ?
C12 C13 1.366(12) . ?
C12 C17 1.506(13) . ?
C13 H13 0.9500 . ?
C13 C14 1.428(13) . ?
C14 C15 1.390(12) . ?
C14 C18 1.465(13) . ?
C15 H15 0.9500 . ?
C16 H16 0.9500 . ?
C17 H17 0.9500 . ?
C18 H18 0.9500 . ?
C19 C20 1.366(12) . ?
C19 C24 1.428(13) . ?
C19 C25 1.456(13) . ?
C20 H20 0.9500 . ?
C20 C21 1.378(12) . ?
C21 C22 1.402(12) . ?
C21 C26 1.462(13) . ?
C22 H22 0.9500 . ?
C22 C23 1.360(12) . ?
C23 C24 1.378(12) . ?
C23 C27 1.510(13) . ?
C24 H24 0.9500 . ?
C25 H25 0.9500 . ?
C26 H26 0.9500 . ?
C27 H27 0.9500 . ?
C28 C29 1.384(13) . ?
C28 C33 1.399(13) . ?
C28 C34 1.464(13) . ?
C29 H29 0.9500 . ?
C29 C30 1.393(13) . ?
C30 C31 1.387(13) . ?
C30 C35 1.472(13) . ?
C31 H31 0.9500 . ?
C31 C32 1.391(12) . ?
C32 C33 1.380(12) . ?
C32 C36 1.466(13) . ?
C33 H33 0.9500 . ?
C34 H34 0.9500 . ?
C35 H35 0.9500 . ?
C36 H36 0.9500 . ?
C37 H37A 0.9900 . ?
C37 H37B 0.9900 . ?
C37 C38 1.512(12) . ?
C38 H38A 0.9900 . ?
C38 H38B 0.9900 . ?
C39 H39A 0.9900 . ?
C39 H39B 0.9900 . ?
C39 C40 1.506(12) . ?
C40 H40A 0.9900 . ?
C40 H40B 0.9900 . ?
C41 H41A 0.9900 . ?
C41 H41B 0.9900 . ?
C41 C42 1.534(12) . ?
C42 H42A 0.9900 . ?
C42 H42B 0.9900 . ?
C43 H43A 0.9900 . ?
C43 H43B 0.9900 . ?
C43 C44 1.504(12) . ?
C44 H44A 0.9900 . ?
C44 H44B 0.9900 . ?
C45 H45A 0.9900 . ?
C45 H45B 0.9900 . ?
C45 C46 1.508(12) . ?
C46 H46A 0.9900 . ?
C46 H46B 0.9900 . ?
C47 H47A 0.9900 . ?
C47 H47B 0.9900 . ?
C47 C48 1.511(12) . ?
C48 H48A 0.9900 . ?
C48 H48B 0.9900 . ?
C50 C51 1.401(15) . ?
C50 C55 1.362(15) . ?
C50 C56 1.499(15) . ?
C51 H51 0.9500 . ?
C51 C52 1.341(15) . ?
C52 H52 0.9500 . ?
C52 C53 1.398(15) . ?
C53 H53 0.9500 . ?
C53 C54 1.378(14) . ?
C54 H54 0.9500 . ?
C54 C55 1.357(15) . ?
C55 C57 1.488(15) . ?
C56 H56A 0.9800 . ?
C56 H56B 0.9800 . ?
C56 H56C 0.9800 . ?
C57 H57A 0.9800 . ?
C57 H57B 0.9800 . ?
C57 H57C 0.9800 . ?
C58 C59 1.387(14) . ?
C58 C63 1.364(14) . ?
C58 C64 1.484(14) . ?
C59 H59 0.9500 . ?
C59 C60 1.367(16) . ?
C60 H60 0.9500 . ?
C60 C61 1.345(16) . ?
C61 H61 0.9500 . ?
C61 C62 1.386(16) . ?
C62 H62 0.9500 . ?
C62 C63 1.376(15) . ?
C63 C65 1.539(15) . ?
C64 H64A 0.9800 . ?
C64 H64B 0.9800 . ?
C64 H64C 0.9800 . ?
C65 H65A 0.9800 . ?
C65 H65B 0.9800 . ?
C65 H65C 0.9800 . ?
Cl1A C49A 1.70(3) . ?
Cl2A C49A 1.73(3) . ?
Cl3A C49A 1.68(2) . ?
C49A H49A 1.0000 . ?
Cl1B C49B 1.79(4) . ?
Cl2B C49B 1.79(4) . ?
Cl3B C49B 1.82(3) . ?
C49B H49B 1.0000 . ?

loop_
_geom_angle_atom_site_label_1
_geom_angle_atom_site_label_2
_geom_angle_atom_site_label_3
_geom_angle
_geom_angle_site_symmetry_1
_geom_angle_site_symmetry_3
_geom_angle_publ_flag
C7 N1 C37 116.0(8) . . ?
C16 N2 C38 116.7(8) . . ?
C8 N3 C39 119.5(9) . . ?
C25 N4 C40 119.8(8) . . ?
C9 N5 C41 114.6(8) . . ?
C34 N6 C42 116.6(8) . . ?
C17 N7 C43 115.4(8) . . ?
C36 N8 C44 115.4(8) . . ?
C18 N9 C45 118.2(8) . . ?
C26 N10 C46 116.9(8) . . ?
C27 N11 C47 115.5(8) . . ?
C35 N12 C48 115.7(8) . . ?
C2 C1 C6 119.7(9) . . ?
C2 C1 C7 120.9(9) . . ?
C6 C1 C7 119.4(8) . . ?
C1 C2 H2 119.1 . . ?
C1 C2 C3 121.8(9) . . ?
C3 C2 H2 119.1 . . ?
C2 C3 C8 121.8(9) . . ?
C4 C3 C2 118.1(9) . . ?
C4 C3 C8 120.0(9) . . ?
C3 C4 H4 119.7 . . ?
C3 C4 C5 120.6(9) . . ?
C5 C4 H4 119.7 . . ?
C4 C5 C9 121.4(9) . . ?
C6 C5 C4 120.0(9) . . ?
C6 C5 C9 118.5(9) . . ?
C1 C6 H6 120.1 . . ?
C5 C6 C1 119.7(9) . . ?
C5 C6 H6 120.1 . . ?
N1 C7 C1 123.0(8) . . ?
N1 C7 H7 118.5 . . ?
C1 C7 H7 118.5 . . ?
N3 C8 C3 123.9(9) . . ?
N3 C8 H8 118.1 . . ?
C3 C8 H8 118.1 . . ?
N5 C9 C5 121.5(9) . . ?
N5 C9 H9 119.2 . . ?
C5 C9 H9 119.2 . . ?
C11 C10 C16 119.3(9) . . ?
C15 C10 C11 117.9(9) . . ?
C15 C10 C16 122.8(9) . . ?
C10 C11 H11 119.6 . . ?
C12 C11 C10 120.8(9) . . ?
C12 C11 H11 119.6 . . ?
C11 C12 C17 120.4(9) . . ?
C13 C12 C11 121.2(9) . . ?
C13 C12 C17 118.3(9) . . ?
C12 C13 H13 120.2 . . ?
C12 C13 C14 119.6(9) . . ?
C14 C13 H13 120.2 . . ?
C13 C14 C18 120.3(9) . . ?
C15 C14 C13 118.0(8) . . ?
C15 C14 C18 121.7(9) . . ?
C10 C15 C14 122.6(8) . . ?
C10 C15 H15 118.7 . . ?
C14 C15 H15 118.7 . . ?
N2 C16 C10 123.1(9) . . ?
N2 C16 H16 118.5 . . ?
C10 C16 H16 118.5 . . ?
N7 C17 C12 121.6(9) . . ?
N7 C17 H17 119.2 . . ?
C12 C17 H17 119.2 . . ?
N9 C18 C14 124.2(9) . . ?
N9 C18 H18 117.9 . . ?
C14 C18 H18 117.9 . . ?
C20 C19 C24 117.4(9) . . ?
C20 C19 C25 122.8(9) . . ?
C24 C19 C25 119.8(9) . . ?
C19 C20 H20 118.7 . . ?
C19 C20 C21 122.5(9) . . ?
C21 C20 H20 118.7 . . ?
C20 C21 C22 118.8(9) . . ?
C20 C21 C26 123.5(8) . . ?
C22 C21 C26 117.6(9) . . ?
C21 C22 H22 119.9 . . ?
C23 C22 C21 120.2(9) . . ?
C23 C22 H22 119.9 . . ?
C22 C23 C24 120.6(8) . . ?
C22 C23 C27 122.0(9) . . ?
C24 C23 C27 117.4(9) . . ?
C19 C24 H24 119.9 . . ?
C23 C24 C19 120.3(9) . . ?
C23 C24 H24 119.9 . . ?
N4 C25 C19 121.3(9) . . ?
N4 C25 H25 119.4 . . ?
C19 C25 H25 119.4 . . ?
N10 C26 C21 122.7(9) . . ?
N10 C26 H26 118.7 . . ?
C21 C26 H26 118.7 . . ?
N11 C27 C23 122.0(9) . . ?
N11 C27 H27 119.0 . . ?
C23 C27 H27 119.0 . . ?
C29 C28 C33 117.4(9) . . ?
C29 C28 C34 121.4(10) . . ?
C33 C28 C34 121.2(9) . . ?
C28 C29 H29 119.0 . . ?
C28 C29 C30 122.0(10) . . ?
C30 C29 H29 119.0 . . ?
C29 C30 C35 121.7(10) . . ?
C31 C30 C29 118.7(9) . . ?
C31 C30 C35 119.5(10) . . ?
C30 C31 H31 119.5 . . ?
C30 C31 C32 121.1(9) . . ?
C32 C31 H31 119.5 . . ?
C31 C32 C36 122.7(9) . . ?
C33 C32 C31 118.6(9) . . ?
C33 C32 C36 118.6(9) . . ?
C28 C33 H33 118.9 . . ?
C32 C33 C28 122.2(9) . . ?
C32 C33 H33 118.9 . . ?
N6 C34 C28 122.2(9) . . ?
N6 C34 H34 118.9 . . ?
C28 C34 H34 118.9 . . ?
N12 C35 C30 123.1(10) . . ?
N12 C35 H35 118.4 . . ?
C30 C35 H35 118.4 . . ?
N8 C36 C32 124.1(9) . . ?
N8 C36 H36 118.0 . . ?
C32 C36 H36 118.0 . . ?
N1 C37 H37A 109.5 . . ?
N1 C37 H37B 109.5 . . ?
N1 C37 C38 110.8(7) . . ?
H37A C37 H37B 108.1 . . ?
C38 C37 H37A 109.5 . . ?
C38 C37 H37B 109.5 . . ?
N2 C38 C37 111.8(8) . . ?
N2 C38 H38A 109.3 . . ?
N2 C38 H38B 109.3 . . ?
C37 C38 H38A 109.3 . . ?
C37 C38 H38B 109.3 . . ?
H38A C38 H38B 107.9 . . ?
N3 C39 H39A 109.7 . . ?
N3 C39 H39B 109.7 . . ?
N3 C39 C40 109.7(8) . . ?
H39A C39 H39B 108.2 . . ?
C40 C39 H39A 109.7 . . ?
C40 C39 H39B 109.7 . . ?
N4 C40 C39 110.2(8) . . ?
N4 C40 H40A 109.6 . . ?
N4 C40 H40B 109.6 . . ?
C39 C40 H40A 109.6 . . ?
C39 C40 H40B 109.6 . . ?
H40A C40 H40B 108.1 . . ?
N5 C41 H41A 109.9 . . ?
N5 C41 H41B 109.9 . . ?
N5 C41 C42 108.8(7) . . ?
H41A C41 H41B 108.3 . . ?
C42 C41 H41A 109.9 . . ?
C42 C41 H41B 109.9 . . ?
N6 C42 C41 109.4(8) . . ?
N6 C42 H42A 109.8 . . ?
N6 C42 H42B 109.8 . . ?
C41 C42 H42A 109.8 . . ?
C41 C42 H42B 109.8 . . ?
H42A C42 H42B 108.3 . . ?
N7 C43 H43A 109.5 . . ?
N7 C43 H43B 109.5 . . ?
N7 C43 C44 110.9(7) . . ?
H43A C43 H43B 108.1 . . ?
C44 C43 H43A 109.5 . . ?
C44 C43 H43B 109.5 . . ?
N8 C44 C43 110.7(8) . . ?
N8 C44 H44A 109.5 . . ?
N8 C44 H44B 109.5 . . ?
C43 C44 H44A 109.5 . . ?
C43 C44 H44B 109.5 . . ?
H44A C44 H44B 108.1 . . ?
N9 C45 H45A 109.4 . . ?
N9 C45 H45B 109.4 . . ?
N9 C45 C46 111.4(7) . . ?
H45A C45 H45B 108.0 . . ?
C46 C45 H45A 109.4 . . ?
C46 C45 H45B 109.4 . . ?
N10 C46 C45 110.8(8) . . ?
N10 C46 H46A 109.5 . . ?
N10 C46 H46B 109.5 . . ?
C45 C46 H46A 109.5 . . ?
C45 C46 H46B 109.5 . . ?
H46A C46 H46B 108.1 . . ?
N11 C47 H47A 109.9 . . ?
N11 C47 H47B 109.9 . . ?
N11 C47 C48 108.9(8) . . ?
H47A C47 H47B 108.3 . . ?
C48 C47 H47A 109.9 . . ?
C48 C47 H47B 109.9 . . ?
N12 C48 C47 110.9(7) . . ?
N12 C48 H48A 109.5 . . ?
N12 C48 H48B 109.5 . . ?
C47 C48 H48A 109.5 . . ?
C47 C48 H48B 109.5 . . ?
H48A C48 H48B 108.1 . . ?
C51 C50 C56 118.5(12) . . ?
C55 C50 C51 118.8(10) . . ?
C55 C50 C56 122.7(12) . . ?
C50 C51 H51 119.0 . . ?
C52 C51 C50 122.0(11) . . ?
C52 C51 H51 119.0 . . ?
C51 C52 H52 120.4 . . ?
C51 C52 C53 119.2(12) . . ?
C53 C52 H52 120.4 . . ?
C52 C53 H53 120.9 . . ?
C54 C53 C52 118.1(11) . . ?
C54 C53 H53 120.9 . . ?
C53 C54 H54 118.7 . . ?
C55 C54 C53 122.5(10) . . ?
C55 C54 H54 118.7 . . ?
C50 C55 C57 120.9(13) . . ?
C54 C55 C50 119.4(10) . . ?
C54 C55 C57 119.8(12) . . ?
C50 C56 H56A 109.5 . . ?
C50 C56 H56B 109.5 . . ?
C50 C56 H56C 109.5 . . ?
H56A C56 H56B 109.5 . . ?
H56A C56 H56C 109.5 . . ?
H56B C56 H56C 109.5 . . ?
C55 C57 H57A 109.5 . . ?
C55 C57 H57B 109.5 . . ?
C55 C57 H57C 109.5 . . ?
H57A C57 H57B 109.5 . . ?
H57A C57 H57C 109.5 . . ?
H57B C57 H57C 109.5 . . ?
C59 C58 C64 119.7(11) . . ?
C63 C58 C59 118.3(10) . . ?
C63 C58 C64 122.0(11) . . ?
C58 C59 H59 120.1 . . ?
C60 C59 C58 119.9(10) . . ?
C60 C59 H59 120.1 . . ?
C59 C60 H60 118.6 . . ?
C61 C60 C59 122.8(11) . . ?
C61 C60 H60 118.6 . . ?
C60 C61 H61 121.4 . . ?
C60 C61 C62 117.2(11) . . ?
C62 C61 H61 121.4 . . ?
C61 C62 H62 119.4 . . ?
C63 C62 C61 121.2(11) . . ?
C63 C62 H62 119.4 . . ?
C58 C63 C62 120.6(10) . . ?
C58 C63 C65 120.0(12) . . ?
C62 C63 C65 119.4(13) . . ?
C58 C64 H64A 109.5 . . ?
C58 C64 H64B 109.5 . . ?
C58 C64 H64C 109.5 . . ?
H64A C64 H64B 109.5 . . ?
H64A C64 H64C 109.5 . . ?
H64B C64 H64C 109.5 . . ?
C63 C65 H65A 109.5 . . ?
C63 C65 H65B 109.5 . . ?
C63 C65 H65C 109.5 . . ?
H65A C65 H65B 109.5 . . ?
H65A C65 H65C 109.5 . . ?
H65B C65 H65C 109.5 . . ?
Cl1A C49A Cl2A 112.7(16) . . ?
Cl1A C49A H49A 107.9 . . ?
Cl2A C49A H49A 107.9 . . ?
Cl3A C49A Cl1A 111.7(14) . . ?
Cl3A C49A Cl2A 108.7(16) . . ?
Cl3A C49A H49A 107.9 . . ?
Cl1B C49B Cl2B 109(3) . . ?
Cl1B C49B Cl3B 108.8(19) . . ?
Cl1B C49B H49B 109.8 . . ?
Cl2B C49B Cl3B 109.3(19) . . ?
Cl2B C49B H49B 109.8 . . ?
Cl3B C49B H49B 109.8 . . ?

loop_
_geom_torsion_atom_site_label_1
_geom_torsion_atom_site_label_2
_geom_torsion_atom_site_label_3
_geom_torsion_atom_site_label_4
_geom_torsion
_geom_torsion_site_symmetry_1
_geom_torsion_site_symmetry_2
_geom_torsion_site_symmetry_3
_geom_torsion_site_symmetry_4
_geom_torsion_publ_flag
N1 C37 C38 N2 -68.0(10) . . . . ?
N3 C39 C40 N4 -72.0(10) . . . . ?
N5 C41 C42 N6 -69.8(10) . . . . ?
N7 C43 C44 N8 -66.0(10) . . . . ?
N9 C45 C46 N10 -65.4(10) . . . . ?
N11 C47 C48 N12 -61.7(10) . . . . ?
C1 C2 C3 C4 -3.0(14) . . . . ?
C1 C2 C3 C8 178.5(9) . . . . ?
C2 C1 C6 C5 -0.1(14) . . . . ?
C2 C1 C7 N1 178.9(9) . . . . ?
C2 C3 C4 C5 0.7(14) . . . . ?
C2 C3 C8 N3 16.4(15) . . . . ?
C3 C4 C5 C6 1.8(14) . . . . ?
C3 C4 C5 C9 -175.8(8) . . . . ?
C4 C3 C8 N3 -162.1(9) . . . . ?
C4 C5 C6 C1 -2.1(14) . . . . ?
C4 C5 C9 N5 17.4(14) . . . . ?
C6 C1 C2 C3 2.7(14) . . . . ?
C6 C1 C7 N1 -0.6(13) . . . . ?
C6 C5 C9 N5 -160.2(9) . . . . ?
C7 N1 C37 C38 126.5(9) . . . . ?
C7 C1 C2 C3 -176.8(8) . . . . ?
C7 C1 C6 C5 179.4(8) . . . . ?
C8 N3 C39 C40 114.7(10) . . . . ?
C8 C3 C4 C5 179.2(9) . . . . ?
C9 N5 C41 C42 116.6(9) . . . . ?
C9 C5 C6 C1 175.5(8) . . . . ?
C10 C11 C12 C13 -0.2(14) . . . . ?
C10 C11 C12 C17 -177.6(8) . . . . ?
C11 C10 C15 C14 -0.5(13) . . . . ?
C11 C10 C16 N2 177.8(9) . . . . ?
C11 C12 C13 C14 0.6(14) . . . . ?
C11 C12 C17 N7 -0.3(13) . . . . ?
C12 C13 C14 C15 -1.0(13) . . . . ?
C12 C13 C14 C18 178.9(8) . . . . ?
C13 C12 C17 N7 -177.8(9) . . . . ?
C13 C14 C15 C10 0.9(13) . . . . ?
C13 C14 C18 N9 -5.1(14) . . . . ?
C15 C10 C11 C12 0.2(13) . . . . ?
C15 C10 C16 N2 -2.1(15) . . . . ?
C15 C14 C18 N9 174.8(9) . . . . ?
C16 N2 C38 C37 122.0(9) . . . . ?
C16 C10 C11 C12 -179.8(8) . . . . ?
C16 C10 C15 C14 179.4(8) . . . . ?
C17 N7 C43 C44 125.1(9) . . . . ?
C17 C12 C13 C14 178.1(8) . . . . ?
C18 N9 C45 C46 127.4(9) . . . . ?
C18 C14 C15 C10 -178.9(8) . . . . ?
C19 C20 C21 C22 -3.5(15) . . . . ?
C19 C20 C21 C26 178.9(9) . . . . ?
C20 C19 C24 C23 -0.4(14) . . . . ?
C20 C19 C25 N4 -171.8(9) . . . . ?
C20 C21 C22 C23 0.8(14) . . . . ?
C20 C21 C26 N10 -0.8(15) . . . . ?
C21 C22 C23 C24 2.0(15) . . . . ?
C21 C22 C23 C27 -177.5(8) . . . . ?
C22 C21 C26 N10 -178.4(8) . . . . ?
C22 C23 C24 C19 -2.2(14) . . . . ?
C22 C23 C27 N11 3.5(15) . . . . ?
C24 C19 C20 C21 3.3(14) . . . . ?
C24 C19 C25 N4 7.3(15) . . . . ?
C24 C23 C27 N11 -175.9(9) . . . . ?
C25 N4 C40 C39 124.3(9) . . . . ?
C25 C19 C20 C21 -177.6(9) . . . . ?
C25 C19 C24 C23 -179.6(9) . . . . ?
C26 N10 C46 C45 125.0(9) . . . . ?
C26 C21 C22 C23 178.5(8) . . . . ?
C27 N11 C47 C48 118.2(9) . . . . ?
C27 C23 C24 C19 177.3(8) . . . . ?
C28 C29 C30 C31 0.2(13) . . . . ?
C28 C29 C30 C35 -174.9(8) . . . . ?
C29 C28 C33 C32 -0.2(13) . . . . ?
C29 C28 C34 N6 -172.5(9) . . . . ?
C29 C30 C31 C32 0.8(13) . . . . ?
C29 C30 C35 N12 -7.7(13) . . . . ?
C30 C31 C32 C33 -1.5(13) . . . . ?
C30 C31 C32 C36 -178.1(8) . . . . ?
C31 C30 C35 N12 177.3(8) . . . . ?
C31 C32 C33 C28 1.1(13) . . . . ?
C31 C32 C36 N8 2.5(14) . . . . ?
C33 C28 C29 C30 -0.5(13) . . . . ?
C33 C28 C34 N6 5.6(13) . . . . ?
C33 C32 C36 N8 -174.1(9) . . . . ?
C34 N6 C42 C41 118.9(9) . . . . ?
C34 C28 C29 C30 177.7(8) . . . . ?
C34 C28 C33 C32 -178.4(9) . . . . ?
C35 N12 C48 C47 125.5(9) . . . . ?
C35 C30 C31 C32 176.0(8) . . . . ?
C36 N8 C44 C43 122.3(9) . . . . ?
C36 C32 C33 C28 177.9(8) . . . . ?
C37 N1 C7 C1 -179.2(8) . . . . ?
C38 N2 C16 C10 180.0(8) . . . . ?
C39 N3 C8 C3 178.0(8) . . . . ?
C40 N4 C25 C19 -178.9(8) . . . . ?
C41 N5 C9 C5 179.3(8) . . . . ?
C42 N6 C34 C28 -179.1(8) . . . . ?
C43 N7 C17 C12 177.8(8) . . . . ?
C44 N8 C36 C32 178.6(8) . . . . ?
C45 N9 C18 C14 -177.1(8) . . . . ?
C46 N10 C26 C21 178.0(8) . . . . ?
C47 N11 C27 C23 176.5(8) . . . . ?
C48 N12 C35 C30 178.8(7) . . . . ?
C50 C51 C52 C53 1.6(16) . . . . ?
C51 C50 C55 C54 -0.8(16) . . . . ?
C51 C50 C55 C57 178.9(10) . . . . ?
C51 C52 C53 C54 -2.0(15) . . . . ?
C52 C53 C54 C55 1.1(16) . . . . ?
C53 C54 C55 C50 0.4(16) . . . . ?
C53 C54 C55 C57 -179.3(10) . . . . ?
C55 C50 C51 C52 -0.2(16) . . . . ?
C56 C50 C51 C52 -178.8(10) . . . . ?
C56 C50 C55 C54 177.7(9) . . . . ?
C56 C50 C55 C57 -2.6(16) . . . . ?
C58 C59 C60 C61 1.1(18) . . . . ?
C59 C58 C63 C62 -0.6(15) . . . . ?
C59 C58 C63 C65 -179.8(10) . . . . ?
C59 C60 C61 C62 0.8(17) . . . . ?
C60 C61 C62 C63 -2.6(17) . . . . ?
C61 C62 C63 C58 2.5(16) . . . . ?
C61 C62 C63 C65 -178.3(11) . . . . ?
C63 C58 C59 C60 -1.1(16) . . . . ?
C64 C58 C59 C60 178.7(10) . . . . ?
C64 C58 C63 C62 179.6(10) . . . . ?
C64 C58 C63 C65 0.4(16) . . . . ?

_shelx_res_file                  
;
    egc045.res created by SHELXL-2014/7

TITL C48H48N12 *2C8H10 *CHCl3 in P2(1)2(1)2(1)
CELL 0.7749 10.6543 23.1506 25.3626 90 90 90
ZERR 4 0.0029 0.0063 0.0066 0 0 0
LATT -1
SYMM 0.5-X,-Y,0.5+Z
SYMM -X,0.5+Y,0.5-Z
SYMM 0.5+X,0.5-Y,-Z
SFAC C H N Cl
DISP C 0.004 0.002 13.6
DISP Cl 0.17 0.189 859.19
DISP H -0 0 0.67
DISP N 0.008 0.004 23.92
UNIT 260 276 48 12

L.S. 10
PLAN  20
SIZE 0.07 0.01 0.01
TEMP -173(2)
BOND $H
MORE -1
CONF
fmap 2
acta
MERG 2
SHEL 20 1
REM <olex2.extras>
REM <HklSrc "%.\\egc045.hkl">
REM </olex2.extras>

WGHT    0.073800
FVAR       0.11901   0.60536
N1    3    0.401172    0.274353    0.564946    11.00000    0.03750    0.04205 =
         0.05177    0.00247    0.00614    0.00009
N2    3    0.376571    0.255178    0.448730    11.00000    0.04242    0.04059 =
         0.04285   -0.00668   -0.00077    0.00099
N3    3   -0.101644    0.360507    0.683644    11.00000    0.04135    0.05253 =
         0.04352    0.00614    0.00455   -0.00310
N4    3   -0.322790    0.399753    0.622493    11.00000    0.03415    0.04688 =
         0.04732    0.00770    0.00261   -0.00519
N5    3    0.394532    0.514548    0.687785    11.00000    0.04284    0.04351 =
         0.04533   -0.00273    0.00550    0.00510
N6    3    0.426681    0.617582    0.621454    11.00000    0.04367    0.03681 =
         0.04763    0.00196   -0.00790   -0.00250
N7    3    0.434929    0.496690    0.325983    11.00000    0.04522    0.04111 =
         0.04909    0.00462    0.00048   -0.00429
N8    3    0.398123    0.612135    0.371189    11.00000    0.04379    0.03869 =
         0.04445    0.00073   -0.00244    0.00274
N9    3   -0.079078    0.350741    0.304900    11.00000    0.03960    0.04331 =
         0.03992   -0.00023   -0.00141    0.00515
N10   3   -0.301631    0.375851    0.368819    11.00000    0.03092    0.04717 =
         0.04308   -0.00228    0.00169   -0.00255
N11   3   -0.306653    0.625728    0.481935    11.00000    0.03762    0.03894 =
         0.05093    0.00006   -0.00554    0.00542
N12   3   -0.087618    0.693577    0.505949    11.00000    0.03430    0.03201 =
         0.05790    0.00584   -0.00097   -0.00670
C1    1    0.257179    0.335835    0.612230    11.00000    0.02785    0.04221 =
         0.03825    0.00069   -0.00578   -0.00081
C2    1    0.139012    0.342402    0.631772    11.00000    0.04414    0.03672 =
         0.04297   -0.00125   -0.00689   -0.00406
AFIX  43
H2    2    0.081257    0.311294    0.628925    11.00000   -1.20000
AFIX   0
C3    1    0.100180    0.393993    0.656052    11.00000    0.03813    0.04654 =
         0.03690   -0.00270    0.00034    0.00061
C4    1    0.187412    0.437646    0.661968    11.00000    0.03170    0.04139 =
         0.04888   -0.00313   -0.00437    0.00669
AFIX  43
H4    2    0.163669    0.472758    0.678593    11.00000   -1.20000
AFIX   0
C5    1    0.310282    0.430669    0.643736    11.00000    0.03845    0.04339 =
         0.05337   -0.00072    0.00190    0.00284
C6    1    0.344553    0.380308    0.618156    11.00000    0.03421    0.05198 =
         0.04280    0.00374    0.00212    0.00230
AFIX  43
H6    2    0.427215    0.376000    0.604675    11.00000   -1.20000
AFIX   0
C7    1    0.294651    0.281778    0.584091    11.00000    0.04038    0.03600 =
         0.04586    0.00331   -0.01279   -0.01119
AFIX  43
H7    2    0.234522    0.251712    0.580644    11.00000   -1.20000
AFIX   0
C8    1   -0.026210    0.401552    0.675688    11.00000    0.03937    0.04475 =
         0.04134   -0.00231    0.00053    0.00037
AFIX  43
H8    2   -0.054031    0.439702    0.683024    11.00000   -1.20000
AFIX   0
C9    1    0.408320    0.475730    0.653010    11.00000    0.03265    0.04867 =
         0.04220    0.00444    0.00092    0.00162
AFIX  43
H9    2    0.482703    0.475266    0.632359    11.00000   -1.20000
AFIX   0
C10   1    0.322830    0.335057    0.392552    11.00000    0.03112    0.04203 =
         0.03985   -0.00273   -0.00618    0.00273
C11   1    0.360689    0.388575    0.372224    11.00000    0.03791    0.03982 =
         0.04570   -0.00579    0.00273   -0.00546
AFIX  43
H11   2    0.440771    0.403641    0.381289    11.00000   -1.20000
AFIX   0
C12   1    0.282958    0.419676    0.339168    11.00000    0.03511    0.04340 =
         0.03999    0.00141   -0.00089    0.00393
C13   1    0.167420    0.399272    0.325145    11.00000    0.04038    0.04326 =
         0.04864   -0.00764   -0.00313    0.00577
AFIX  43
H13   2    0.115391    0.421005    0.302084    11.00000   -1.20000
AFIX   0
C14   1    0.125313    0.345077    0.345358    11.00000    0.04212    0.03656 =
         0.03653   -0.01076    0.00421   -0.00357
C15   1    0.205654    0.314538    0.378306    11.00000    0.05106    0.03030 =
         0.03888   -0.00146    0.00329    0.00363
AFIX  43
H15   2    0.179103    0.278158    0.391567    11.00000   -1.20000
AFIX   0
C16   1    0.406081    0.303827    0.427121    11.00000    0.04428    0.04922 =
         0.03917   -0.00831    0.00277   -0.00361
AFIX  43
H16   2    0.486412    0.319782    0.434343    11.00000   -1.20000
AFIX   0
C17   1    0.326434    0.476070    0.315848    11.00000    0.04073    0.04245 =
         0.04498   -0.00416    0.00756    0.00145
AFIX  43
H17   2    0.271833    0.496786    0.293059    11.00000   -1.20000
AFIX   0
C18   1    0.000711    0.323037    0.331487    11.00000    0.04152    0.03370 =
         0.03886   -0.01232    0.01151   -0.00604
AFIX  43
H18   2   -0.021369    0.285442    0.343293    11.00000   -1.20000
AFIX   0
C19   1   -0.305438    0.424119    0.532106    11.00000    0.03234    0.04839 =
         0.04842    0.00516    0.00247   -0.00246
C20   1   -0.306311    0.407395    0.480451    11.00000    0.03261    0.04011 =
         0.05625   -0.00787    0.00204   -0.00161
AFIX  43
H20   2   -0.312921    0.367416    0.472476    11.00000   -1.20000
AFIX   0
C21   1   -0.297973    0.446287    0.439477    11.00000    0.03526    0.04113 =
         0.04115   -0.00174    0.00355   -0.00715
C22   1   -0.295317    0.505513    0.451046    11.00000    0.03526    0.04753 =
         0.04247   -0.00176   -0.00780    0.00516
AFIX  43
H22   2   -0.290688    0.532903    0.423222    11.00000   -1.20000
AFIX   0
C23   1   -0.299345    0.523880    0.501963    11.00000    0.03311    0.03990 =
         0.04906    0.00349   -0.00433   -0.00300
C24   1   -0.302247    0.484676    0.542825    11.00000    0.03510    0.04805 =
         0.04690   -0.00902    0.00394   -0.00397
AFIX  43
H24   2   -0.302126    0.497972    0.578261    11.00000   -1.20000
AFIX   0
C25   1   -0.309353    0.383080    0.575595    11.00000    0.04409    0.04090 =
         0.05431   -0.00574    0.00766   -0.00299
AFIX  43
H25   2   -0.301618    0.342960    0.568431    11.00000   -1.20000
AFIX   0
C26   1   -0.296565    0.429393    0.383945    11.00000    0.03147    0.04934 =
         0.04633    0.00078   -0.00139    0.00220
AFIX  43
H26   2   -0.291749    0.458767    0.357868    11.00000   -1.20000
AFIX   0
C27   1   -0.301938    0.587204    0.516144    11.00000    0.03594    0.04531 =
         0.04887   -0.01798   -0.00421    0.00136
AFIX  43
H27   2   -0.299911    0.597992    0.552273    11.00000   -1.20000
AFIX   0
C28   1    0.274869    0.632015    0.553132    11.00000    0.03161    0.03672 =
         0.05314    0.00798   -0.01201   -0.00165
C29   1    0.156216    0.651142    0.539333    11.00000    0.03687    0.04311 =
         0.05067    0.00430   -0.00261   -0.00961
AFIX  43
H29   2    0.098716    0.661274    0.566426    11.00000   -1.20000
AFIX   0
C30   1    0.118597    0.655981    0.486905    11.00000    0.03459    0.02999 =
         0.05736    0.00185   -0.00993   -0.00847
C31   1    0.202956    0.640957    0.447592    11.00000    0.03536    0.03580 =
         0.04686    0.00641    0.00610   -0.00801
AFIX  43
H31   2    0.178810    0.644553    0.411684    11.00000   -1.20000
AFIX   0
C32   1    0.322355    0.620708    0.459871    11.00000    0.03304    0.04083 =
         0.03526   -0.00574   -0.01125   -0.00614
C33   1    0.356681    0.617037    0.512224    11.00000    0.02171    0.04492 =
         0.06605    0.00288    0.00306    0.00119
AFIX  43
H33   2    0.438659    0.603891    0.520773    11.00000   -1.20000
AFIX   0
C34   1    0.314692    0.629180    0.608337    11.00000    0.04702    0.03554 =
         0.04761    0.00355    0.00219   -0.00309
AFIX  43
H34   2    0.254555    0.636273    0.635223    11.00000   -1.20000
AFIX   0
C35   1   -0.003767    0.680797    0.472381    11.00000    0.03136    0.03283 =
         0.05423    0.00095   -0.00158   -0.01245
AFIX  43
H35   2   -0.020809    0.687576    0.436139    11.00000   -1.20000
AFIX   0
C36   1    0.415438    0.606052    0.419487    11.00000    0.03596    0.03280 =
         0.04925   -0.00054   -0.01043   -0.00413
AFIX  43
H36   2    0.493860    0.590976    0.430817    11.00000   -1.20000
AFIX   0
C37   1    0.421739    0.219120    0.537990    11.00000    0.04445    0.03471 =
         0.04533   -0.00139   -0.00138    0.00236
AFIX  23
H37A  2    0.341768    0.197419    0.536343    11.00000   -1.20000
H37B  2    0.482822    0.195728    0.558222    11.00000   -1.20000
AFIX   0
C38   1    0.470842    0.228758    0.482747    11.00000    0.03946    0.04358 =
         0.04561   -0.00873    0.00143    0.00896
AFIX  23
H38A  2    0.545681    0.254050    0.484272    11.00000   -1.20000
H38B  2    0.496910    0.191267    0.467496    11.00000   -1.20000
AFIX   0
C39   1   -0.225183    0.372586    0.705061    11.00000    0.03968    0.04081 =
         0.05418    0.01067    0.00000    0.00050
AFIX  23
H39A  2   -0.231327    0.413968    0.714555    11.00000   -1.20000
H39B  2   -0.238667    0.349453    0.737398    11.00000   -1.20000
AFIX   0
C40   1   -0.324063    0.357871    0.664830    11.00000    0.04190    0.04895 =
         0.05183    0.00994    0.00779   -0.00074
AFIX  23
H40A  2   -0.307972    0.318832    0.650403    11.00000   -1.20000
H40B  2   -0.407697    0.357614    0.681838    11.00000   -1.20000
AFIX   0
C41   1    0.498945    0.554537    0.692190    11.00000    0.02973    0.04736 =
         0.05161   -0.00450    0.00135   -0.00188
AFIX  23
H41A  2    0.567480    0.542654    0.668167    11.00000   -1.20000
H41B  2    0.531772    0.554398    0.728706    11.00000   -1.20000
AFIX   0
C42   1    0.453231    0.615301    0.677610    11.00000    0.04568    0.04222 =
         0.05412   -0.00247    0.00365    0.00248
AFIX  23
H42A  2    0.376406    0.624681    0.697829    11.00000   -1.20000
H42B  2    0.518485    0.644096    0.686633    11.00000   -1.20000
AFIX   0
C43   1    0.465647    0.550348    0.299062    11.00000    0.04849    0.05030 =
         0.04206    0.01205    0.00050   -0.00276
AFIX  23
H43A  2    0.391889    0.563723    0.278701    11.00000   -1.20000
H43B  2    0.535286    0.543498    0.273987    11.00000   -1.20000
AFIX   0
C44   1    0.503457    0.596255    0.337918    11.00000    0.04697    0.03829 =
         0.04166    0.00717   -0.00009   -0.00612
AFIX  23
H44A  2    0.573058    0.581761    0.360139    11.00000   -1.20000
H44B  2    0.533704    0.630755    0.318669    11.00000   -1.20000
AFIX   0
C45   1   -0.199150    0.325040    0.296410    11.00000    0.03259    0.03816 =
         0.05633   -0.00599   -0.00889   -0.00855
AFIX  23
H45A  2   -0.205317    0.288919    0.317142    11.00000   -1.20000
H45B  2   -0.208238    0.314999    0.258660    11.00000   -1.20000
AFIX   0
C46   1   -0.303719    0.365327    0.312300    11.00000    0.03923    0.04911 =
         0.04904    0.00016   -0.00176   -0.00845
AFIX  23
H46A  2   -0.294524    0.402432    0.293284    11.00000   -1.20000
H46B  2   -0.385444    0.348185    0.302291    11.00000   -1.20000
AFIX   0
C47   1   -0.316307    0.685153    0.502132    11.00000    0.03313    0.03754 =
         0.06608   -0.00379   -0.00489    0.00238
AFIX  23
H47A  2   -0.320894    0.684671    0.541115    11.00000   -1.20000
H47B  2   -0.393471    0.703662    0.488439    11.00000   -1.20000
AFIX   0
C48   1   -0.202307    0.718838    0.484533    11.00000    0.03770    0.02940 =
         0.05849   -0.00254   -0.01101    0.00765
AFIX  23
H48A  2   -0.197977    0.718893    0.445541    11.00000   -1.20000
H48B  2   -0.209842    0.759379    0.496542    11.00000   -1.20000
AFIX   0

C50   1   -0.099928    0.705415    0.679379    11.00000    0.03740    0.08710 =
         0.04411    0.01520    0.00213   -0.00940
C51   1   -0.051216    0.746750    0.714132    11.00000    0.05234    0.05459 =
         0.08912    0.02344    0.01262   -0.00006
AFIX  43
H51   2   -0.087000    0.784333    0.714591    11.00000   -1.20000
AFIX   0
C52   1    0.044418    0.734889    0.746786    11.00000    0.05747    0.05687 =
         0.07856    0.00043    0.01268   -0.01964
AFIX  43
H52   2    0.074369    0.763362    0.770644    11.00000   -1.20000
AFIX   0
C53   1    0.099465    0.680078    0.745259    11.00000    0.04716    0.07186 =
         0.04804    0.01433    0.01182   -0.00182
AFIX  43
H53   2    0.169056    0.670898    0.767127    11.00000   -1.20000
AFIX   0
C54   1    0.049907    0.639760    0.711137    11.00000    0.06908    0.04691 =
         0.05442    0.00666    0.01700   -0.00127
AFIX  43
H54   2    0.085747    0.602198    0.710254    11.00000   -1.20000
AFIX   0
C55   1   -0.048130    0.651653    0.678747    11.00000    0.05952    0.06380 =
         0.04606    0.00081    0.01043   -0.01431
C56   1   -0.205249    0.722655    0.643466    11.00000    0.06188    0.13811 =
         0.05950    0.02399    0.00641   -0.01040
AFIX 137
H56A  2   -0.269287    0.692268    0.643251    11.00000   -1.50000
H56B  2   -0.172795    0.728130    0.607658    11.00000   -1.50000
H56C  2   -0.242503    0.758835    0.656015    11.00000   -1.50000
AFIX   0
C57   1   -0.097981    0.605895    0.643255    11.00000    0.11021    0.11010 =
         0.08467   -0.02699    0.02046   -0.06366
AFIX 137
H57A  2   -0.081950    0.616605    0.606485    11.00000   -1.50000
H57B  2   -0.188564    0.601790    0.648825    11.00000   -1.50000
H57C  2   -0.056257    0.569157    0.651084    11.00000   -1.50000
AFIX   0

C58   1    0.028136    0.656818    0.294036    11.00000    0.04070    0.06093 =
         0.04375   -0.00267   -0.00836   -0.01578
C59   1   -0.016784    0.711836    0.283478    11.00000    0.06054    0.05461 =
         0.07659    0.02878   -0.01872   -0.01745
AFIX  43
H59   2    0.030513    0.737450    0.261992    11.00000   -1.20000
AFIX   0
C60   1   -0.129274    0.729142    0.304051    11.00000    0.07237    0.03709 =
         0.10677   -0.01944   -0.02916   -0.00291
AFIX  43
H60   2   -0.159120    0.766757    0.295867    11.00000   -1.20000
AFIX   0
C61   1   -0.199504    0.695177    0.335391    11.00000    0.04352    0.11150 =
         0.05938   -0.03367   -0.01097    0.01818
AFIX  43
H61   2   -0.277905    0.707924    0.348916    11.00000   -1.20000
AFIX   0
C62   1   -0.152715    0.640822    0.347123    11.00000    0.04413    0.10375 =
         0.06824    0.01884   -0.01480   -0.02464
AFIX  43
H62   2   -0.198258    0.616331    0.370301    11.00000   -1.20000
AFIX   0
C63   1   -0.041481    0.621694    0.325801    11.00000    0.05526    0.05125 =
         0.07105    0.00225   -0.03094   -0.00471
C64   1    0.148960    0.637763    0.270682    11.00000    0.05448    0.14587 =
         0.06325   -0.03060   -0.00361    0.01080
AFIX 137
H64A  2    0.134937    0.603293    0.249041    11.00000   -1.50000
H64B  2    0.208489    0.628666    0.298944    11.00000   -1.50000
H64C  2    0.183238    0.668748    0.248642    11.00000   -1.50000
AFIX   0
C65   1    0.005122    0.560371    0.338693    11.00000    0.12119    0.03814 =
         0.21785    0.02506   -0.07231    0.00419
AFIX 137
H65A  2    0.083551    0.562761    0.358763    11.00000   -1.50000
H65B  2    0.019865    0.539155    0.305835    11.00000   -1.50000
H65C  2   -0.058375    0.540151    0.359690    11.00000   -1.50000
AFIX   0

PART 1
CL1A  4    0.295136    0.466091    0.494876    21.00000    0.09052    0.05997 =
         0.07622   -0.01290    0.00159   -0.01198
CL2A  4    0.068428    0.511101    0.538924    21.00000    0.12285    0.05461 =
         0.11186   -0.02627   -0.01554    0.02251
CL3A  4    0.059699    0.424486    0.463521    21.00000    0.11778    0.09138 =
         0.10204   -0.05218    0.00037   -0.03850
C49A  1    0.144902    0.451331    0.513693    21.00000    0.07525
AFIX  13
H49A  2    0.148275    0.421340    0.542034    21.00000   -1.20000
AFIX   0
PART 0
PART 2
CL1B  4    0.275715    0.450907    0.504336   -21.00000    0.31283    0.18848 =
         0.14230    0.01659   -0.04182    0.14577
CL2B  4    0.036631    0.487506    0.549809   -21.00000    0.17610    0.24535 =
         0.07755    0.05944    0.04316    0.03914
CL3B  4    0.047831    0.449382    0.438954   -21.00000    0.11972    0.25410 =
         0.07565   -0.05226   -0.00704    0.00561
C49B  1    0.130979    0.487563    0.491321   -21.00000    0.05321
AFIX  13
H49B  2    0.148320    0.528209    0.480141   -21.00000   -1.20000
AFIX   0
HKLF 4

REM  C48H48N12 *2C8H10 *CHCl3 in P2(1)2(1)2(1)
REM R1 =  0.0654 for    4507 Fo > 4sig(Fo)  and  0.1079 for all    6517 data
REM    752 parameters refined using      0 restraints

END

WGHT      0.0739      0.0000

REM Highest difference peak  0.198,  deepest hole -0.241,  1-sigma level  0.044
Q1    1   0.3966  0.2794  0.6170  11.00000  0.05    0.20
Q2    1  -0.0367  0.4235  0.4878  11.00000  0.05    0.18
Q3    1  -0.0386  0.7209  0.3449  11.00000  0.05    0.18
Q4    1  -0.0302  0.5388  0.4303  11.00000  0.05    0.17
Q5    1  -0.0314  0.4026  0.6120  11.00000  0.05    0.17
Q6    1  -0.2018  0.4818  0.2734  11.00000  0.05    0.16
Q7    1  -0.1100  0.3717  0.6316  11.00000  0.05    0.16
Q8    1  -0.3608  0.5173  0.4807  11.00000  0.05    0.16
Q9    1  -0.1361  0.7361  0.3695  11.00000  0.05    0.15
Q10   1   0.0224  0.5746  0.6836  11.00000  0.05    0.15
Q11   1   0.1896  0.4694  0.4612  11.00000  0.05    0.15
Q12   1  -0.0373  0.7426  0.6157  11.00000  0.05    0.15
Q13   1  -0.0860  0.2546  0.3163  11.00000  0.05    0.14
Q14   1  -0.1348  0.5007  0.7124  11.00000  0.05    0.14
Q15   1   0.0076  0.3833  0.5105  11.00000  0.05    0.14
Q16   1   0.0173  0.7390  0.6784  11.00000  0.05    0.14
Q17   1  -0.1962  0.3334  0.3448  11.00000  0.05    0.14
Q18   1   0.1132  0.5632  0.3225  11.00000  0.05    0.14
Q19   1   0.4316  0.2820  0.3466  11.00000  0.05    0.14
Q20   1   0.1554  0.6851  0.2492  11.00000  0.05    0.13
;
_shelx_res_checksum              13675
_shelx_SHELXL_version_number     2014/7
_olex2_submission_special_instructions 'No special instructions were received'
####################################################################### 
# 
# This file contains crystal structure data downloaded from the 
# Cambridge Structural Database (CSD) hosted by the Cambridge 
# Crystallographic Data Centre (CCDC).
# 
# Full information about CCDC data access policies and citation 
# guidelines are available at http://www.ccdc.cam.ac.uk/access/V1 
# 
# Audit and citation data items may have been added by the CCDC. 
# Please retain this information to preserve the provenance of 
# this file and to allow appropriate attribution of the data. 
# 
#######################################################################

data_2_CC1_7_75_CH2Cl2_R3
_database_code_depnum_ccdc_archive 'CCDC 1575913'
_audit_update_record             
;
2017-09-21 deposited with the CCDC.
2018-03-13 downloaded from the CCDC.
;
_audit_creation_date             2016-03-11
_audit_creation_method           
;
Olex2 1.2-beta
(compiled 2016.02.19 svn.r3266 for OlexSys, GUI svn.r5155)
;
_chemical_name_common            ?
_chemical_name_systematic        ?
_chemical_formula_moiety         '2(C48 H48 N12), 7.75(C H2 Cl2)'
_chemical_formula_sum            'C103.75 H111.50 Cl15.50 N24'
_chemical_formula_weight         2244.14
_chemical_absolute_configuration ?
_chemical_melting_point          ?
loop_
_atom_type_symbol
_atom_type_description
_atom_type_scat_dispersion_real
_atom_type_scat_dispersion_imag
_atom_type_scat_source
C C 0.0030 0.0020 'International Tables Vol C Tables 4.2.6.8 and 6.1.1.4'
H H 0.0000 0.0000 'International Tables Vol C Tables 4.2.6.8 and 6.1.1.4'
Cl Cl 0.1420 0.1500 'International Tables Vol C Tables 4.2.6.8 and 6.1.1.4'
N N 0.0060 0.0030 'International Tables Vol C Tables 4.2.6.8 and 6.1.1.4'

_shelx_space_group_comment       
;
The symmetry employed for this shelxl refinement is uniquely defined
by the following loop, which should always be used as a source of
symmetry information in preference to the above space-group names.
They are only intended as comments.
;
_space_group_crystal_system      trigonal
_space_group_IT_number           146
_space_group_name_H-M_alt        'R 3'
_space_group_name_Hall           'R 3'
loop_
_space_group_symop_operation_xyz
'x, y, z'
'-y, x-y, z'
'-x+y, -x, z'
'x+2/3, y+1/3, z+1/3'
'-y+2/3, x-y+1/3, z+1/3'
'-x+y+2/3, -x+1/3, z+1/3'
'x+1/3, y+2/3, z+2/3'
'-y+1/3, x-y+2/3, z+2/3'
'-x+y+1/3, -x+2/3, z+2/3'

_cell_length_a                   21.3987(16)
_cell_length_b                   21.3987(16)
_cell_length_c                   21.3164(18)
_cell_angle_alpha                90
_cell_angle_beta                 90
_cell_angle_gamma                120
_cell_volume                     8453.2(15)
_cell_formula_units_Z            3
_cell_measurement_reflns_used    9925
_cell_measurement_temperature    100
_cell_measurement_theta_max      29.378
_cell_measurement_theta_min      2.323
_shelx_estimated_absorpt_T_max   ?
_shelx_estimated_absorpt_T_min   ?
_exptl_absorpt_coefficient_mu    0.393
_exptl_absorpt_correction_T_max  0.7459
_exptl_absorpt_correction_T_min  0.5605
_exptl_absorpt_correction_type   multi-scan
_exptl_absorpt_process_details   
;
SADABS-2008/1 (Bruker,2008) was used for absorption correction.
wR2(int) was 0.1293 before and 0.0924 after correction.
The Ratio of minimum to maximum transmission is 0.7514.
The \l/2 correction factor is 0.0015.
;
_exptl_absorpt_special_details   ?
_exptl_crystal_colour            colourless
_exptl_crystal_colour_primary    colourless
_exptl_crystal_density_diffrn    1.323
_exptl_crystal_density_meas      ?
_exptl_crystal_density_method    ?
_exptl_crystal_description       plate
_exptl_crystal_F_000             3496
_exptl_crystal_size_max          0.17
_exptl_crystal_size_mid          0.15
_exptl_crystal_size_min          0.15
_exptl_transmission_factor_max   ?
_exptl_transmission_factor_min   ?
_diffrn_reflns_av_R_equivalents  0.0721
_diffrn_reflns_av_unetI/netI     0.0564
_diffrn_reflns_Laue_measured_fraction_full 0.999
_diffrn_reflns_Laue_measured_fraction_max 0.999
_diffrn_reflns_limit_h_max       26
_diffrn_reflns_limit_h_min       -26
_diffrn_reflns_limit_k_max       26
_diffrn_reflns_limit_k_min       -26
_diffrn_reflns_limit_l_max       26
_diffrn_reflns_limit_l_min       -26
_diffrn_reflns_number            30840
_diffrn_reflns_point_group_measured_fraction_full 0.966
_diffrn_reflns_point_group_measured_fraction_max 0.959
_diffrn_reflns_theta_full        24.415
_diffrn_reflns_theta_max         25.500
_diffrn_reflns_theta_min         1.411
_diffrn_ambient_temperature      100.0
_diffrn_detector                 'CCD area detector'
_diffrn_detector_area_resol_mean 0.0350
_diffrn_detector_type            'Rigaku Saturn724+'
_diffrn_measured_fraction_theta_full 0.999
_diffrn_measured_fraction_theta_max 0.999
_diffrn_measurement_device       'CrystalLogic Kappa (4 circle)'
_diffrn_measurement_device_type  'Kappa Rigaku Saturn724+'
_diffrn_measurement_method       'omega rotation'
_diffrn_radiation_collimation    '0.3 x 1.5 Double Pinhole'
_diffrn_radiation_monochromator  Synchrotron
_diffrn_radiation_probe          x-ray
_diffrn_radiation_type           ?
_diffrn_radiation_wavelength     0.6889
_diffrn_source                   Synchrotron
_diffrn_source_type              'Undulator, I19, DLS, RAL'
_diffrn_standards_number         0
_reflns_Friedel_coverage         0.921
_reflns_Friedel_fraction_full    0.933
_reflns_Friedel_fraction_max     0.920
_reflns_number_gt                6606
_reflns_number_total             7407
_reflns_special_details          
;
 Reflections were merged by SHELXL according to the crystal
 class for the calculation of statistics and refinement.
 
 _reflns_Friedel_fraction is defined as the number of unique
 Friedel pairs measured divided by the number that would be
 possible theoretically, ignoring centric projections and
 systematic absences.
;
_reflns_threshold_expression     'I > 2\s(I)'
_computing_cell_refinement       'SAINT v7.68A (Bruker, 2009)'
_computing_data_collection       ?
_computing_data_reduction        'SAINT v7.68A (Bruker, 2009)'
_computing_molecular_graphics    'Olex2 (Dolomanov et al., 2009)'
_computing_publication_material  'Olex2 (Dolomanov et al., 2009)'
_computing_structure_refinement  'ShelXL (Sheldrick, 2015)'
_computing_structure_solution    ?
_refine_diff_density_max         1.116
_refine_diff_density_min         -1.354
_refine_diff_density_rms         0.145
_refine_ls_abs_structure_details 
;
 Flack x determined using 2631 quotients [(I+)-(I-)]/[(I+)+(I-)]
 (Parsons, Flack and Wagner, Acta Cryst. B69 (2013) 249-259).
;
_refine_ls_abs_structure_Flack   0.33(3)
_refine_ls_extinction_coef       .
_refine_ls_extinction_method     none
_refine_ls_goodness_of_fit_ref   1.065
_refine_ls_hydrogen_treatment    constr
_refine_ls_matrix_type           full
_refine_ls_number_parameters     471
_refine_ls_number_reflns         7407
_refine_ls_number_restraints     9
_refine_ls_R_factor_all          0.0973
_refine_ls_R_factor_gt           0.0912
_refine_ls_restrained_S_all      1.065
_refine_ls_shift/su_max          0.000
_refine_ls_shift/su_mean         0.000
_refine_ls_structure_factor_coef Fsqd
_refine_ls_weighting_details     
'w=1/[\s^2^(Fo^2^)+(0.1970P)^2^+12.4680P] where P=(Fo^2^+2Fc^2^)/3'
_refine_ls_weighting_scheme      calc
_refine_ls_wR_factor_gt          0.2501
_refine_ls_wR_factor_ref         0.2591
_refine_special_details          ?
_olex2_refinement_description    
;
1. Fixed Uiso
 At 1.2 times of:
  All C(H) groups, All C(H,H) groups
2. Restrained distances
 Cl10-C36 = Cl9-C36
 1.74 with sigma of 0.02
3. Uiso/Uaniso restraints and constraints
Uanis(C35) \\sim Ueq: with sigma of 0.001 and sigma for terminal atoms of 0.002
Uanis(Cl10) = Uanis(C36) = Uanis(Cl9)
4. Others
 Sof(Cl9)=Sof(Cl10)=Sof(C36)=Sof(H36A)=Sof(H36B)=0.33333*FVAR(2)
 Fixed Sof: Cl1(0.5) Cl2(0.5) C34(0.5) H34A(0.5) H34B(0.5) Cl3(0.5) Cl4(0.5)
 C35(0.5) H35A(0.5) H35B(0.5) Cl5(0.33333) H37A(0.33333) H37B(0.33333)
5.a Secondary CH2 refined with riding coordinates:
 C26(H26A,H26B), C27(H27A,H27B), C28(H28A,H28B), C32(H32A,H32B), C13(H13A,
 H13B), C14(H14A,H14B), C15(H15A,H15B), C16(H16A,H16B), C34(H34A,H34B),
 C33(H33A,H33B), C35(H35A,H35B), C37(H37A,H37B), C36(H36A,H36B)
5.b Aromatic/amide H refined with riding coordinates:
 C18(H18), C20(H20), C22(H22), C23(H23), C24(H24), C25(H25), C29(H29),
 C31(H31), C2(H2), C4(H4), C6(H6), C7(H7), C8(H8), C9(H9), C10(H10), C12(H12)
;
_atom_sites_solution_hydrogens   geom
_atom_sites_solution_primary     ?
_atom_sites_solution_secondary   ?
loop_
_atom_site_label
_atom_site_type_symbol
_atom_site_fract_x
_atom_site_fract_y
_atom_site_fract_z
_atom_site_U_iso_or_equiv
_atom_site_adp_type
_atom_site_occupancy
_atom_site_site_symmetry_order
_atom_site_calc_flag
_atom_site_refinement_flags_posn
_atom_site_refinement_flags_adp
_atom_site_refinement_flags_occupancy
_atom_site_disorder_assembly
_atom_site_disorder_group
N5 N 0.3449(3) 0.4987(3) 0.1009(2) 0.0171(9) Uani 1 1 d . . . . .
N6 N 0.3835(3) 0.4415(3) 0.2124(2) 0.0184(10) Uani 1 1 d . . . . .
N7 N 0.5335(3) 0.6260(3) 0.4657(3) 0.0227(11) Uani 1 1 d . . . . .
N8 N 0.1917(3) 0.4067(3) 0.4534(2) 0.0188(10) Uani 1 1 d . . . . .
C17 C 0.3559(3) 0.4633(3) 0.3169(3) 0.0198(12) Uani 1 1 d . . . . .
C18 C 0.4267(3) 0.5155(3) 0.3332(3) 0.0209(12) Uani 1 1 d . . . . .
H18 H 0.4647 0.5299 0.3036 0.025 Uiso 1 1 calc R . . . .
C19 C 0.4412(3) 0.5462(3) 0.3928(3) 0.0210(12) Uani 1 1 d . . . . .
C20 C 0.3856(3) 0.5251(3) 0.4366(3) 0.0216(12) Uani 1 1 d . . . . .
H20 H 0.3961 0.5459 0.4773 0.026 Uiso 1 1 calc R . . . .
C21 C 0.3149(3) 0.4735(3) 0.4210(3) 0.0188(11) Uani 1 1 d . . . . .
C22 C 0.3010(3) 0.4431(3) 0.3609(3) 0.0187(11) Uani 1 1 d . . . . .
H22 H 0.2531 0.4079 0.3499 0.022 Uiso 1 1 calc R . . . .
C23 C 0.3373(3) 0.4292(3) 0.2544(3) 0.0208(12) Uani 1 1 d . . . . .
H23 H 0.2880 0.3963 0.2454 0.025 Uiso 1 1 calc R . . . .
C24 C 0.5164(3) 0.6024(3) 0.4095(3) 0.0223(12) Uani 1 1 d . . . . .
H24 H 0.5523 0.6212 0.3778 0.027 Uiso 1 1 calc R . . . .
C25 C 0.2563(3) 0.4526(3) 0.4670(3) 0.0208(12) Uani 1 1 d . . . . .
H25 H 0.2673 0.4738 0.5076 0.025 Uiso 1 1 calc R . . . .
C26 C 0.1373(3) 0.3876(3) 0.5024(3) 0.0222(12) Uani 1 1 d . . . . .
H26A H 0.1585 0.4211 0.5383 0.027 Uiso 1 1 calc R . . . .
H26B H 0.1210 0.3380 0.5175 0.027 Uiso 1 1 calc R . . . .
C27 C 0.3564(3) 0.4026(3) 0.1533(3) 0.0170(11) Uani 1 1 d . . . . .
H27A H 0.3030 0.3740 0.1545 0.020 Uiso 1 1 calc R . . . .
H27B H 0.3748 0.3688 0.1474 0.020 Uiso 1 1 calc R . . . .
C28 C 0.3804(3) 0.4553(3) 0.0988(3) 0.0183(11) Uani 1 1 d . . . . .
H28A H 0.4333 0.4875 0.1006 0.022 Uiso 1 1 calc R . . . .
H28B H 0.3685 0.4283 0.0588 0.022 Uiso 1 1 calc R . . . .
C29 C 0.3856(3) 0.5659(3) 0.1097(3) 0.0169(11) Uani 1 1 d . . . . .
H29 H 0.4358 0.5840 0.1155 0.020 Uiso 1 1 calc R . . . .
C30 C 0.3585(3) 0.6172(3) 0.1114(3) 0.0165(11) Uani 1 1 d . . . . .
C31 C 0.2833(3) 0.5929(3) 0.1112(3) 0.0183(11) Uani 1 1 d . . . . .
H31 H 0.2496 0.5426 0.1109 0.022 Uiso 1 1 calc R . . . .
C32 C 0.6081(3) 0.6818(3) 0.4763(3) 0.0243(13) Uani 1 1 d . . . . .
H32A H 0.6350 0.6931 0.4362 0.029 Uiso 1 1 calc R . . . .
H32B H 0.6309 0.6638 0.5061 0.029 Uiso 1 1 calc R . . . .
N1 N 0.6307(3) 0.5327(3) 0.6132(3) 0.0242(11) Uani 1 1 d . . . . .
N2 N 0.3993(3) 0.1917(3) 0.6026(3) 0.0227(11) Uani 1 1 d . . . . .
N3 N 0.3911(3) 0.2868(3) 0.3780(3) 0.0239(11) Uani 1 1 d . . . . .
N4 N 0.4762(3) 0.2920(3) 0.2694(2) 0.0201(10) Uani 1 1 d . . . . .
C1 C 0.4652(3) 0.3592(3) 0.4647(3) 0.0206(12) Uani 1 1 d . . . . .
C2 C 0.5168(4) 0.4281(3) 0.4831(3) 0.0249(13) Uani 1 1 d . . . . .
H2 H 0.5305 0.4671 0.4547 0.030 Uiso 1 1 calc R . . . .
C3 C 0.5492(3) 0.4419(3) 0.5420(3) 0.0229(12) Uani 1 1 d . . . . .
C4 C 0.5284(3) 0.3832(3) 0.5833(3) 0.0209(12) Uani 1 1 d . . . . .
H4 H 0.5507 0.3910 0.6232 0.025 Uiso 1 1 calc R . . . .
C5 C 0.4753(3) 0.3138(3) 0.5660(3) 0.0198(12) Uani 1 1 d . . . . .
C6 C 0.4436(3) 0.3015(3) 0.5062(3) 0.0198(11) Uani 1 1 d . . . . .
H6 H 0.4077 0.2542 0.4941 0.024 Uiso 1 1 calc R . . . .
C7 C 0.4346(3) 0.3483(3) 0.4002(3) 0.0219(12) Uani 1 1 d . . . . .
H7 H 0.4483 0.3895 0.3747 0.026 Uiso 1 1 calc R . . . .
C8 C 0.6036(4) 0.5155(3) 0.5591(3) 0.0272(14) Uani 1 1 d . . . . .
H8 H 0.6191 0.5521 0.5280 0.033 Uiso 1 1 calc R . . . .
C9 C 0.4546(3) 0.2539(3) 0.6108(3) 0.0206(12) Uani 1 1 d . . . . .
H9 H 0.4836 0.2619 0.6470 0.025 Uiso 1 1 calc R . . . .
C10 C 0.6318(4) 0.3731(4) 0.2742(3) 0.0239(13) Uani 1 1 d . . . . .
H10 H 0.6077 0.4003 0.2747 0.029 Uiso 1 1 calc R . . . .
C11 C 0.5914(3) 0.2977(3) 0.2739(3) 0.0226(12) Uani 1 1 d . . . . .
C12 C 0.5116(3) 0.2596(3) 0.2751(3) 0.0217(12) Uani 1 1 d . . . . .
H12 H 0.4859 0.2087 0.2804 0.026 Uiso 1 1 calc R . . . .
C13 C 0.3675(3) 0.2844(4) 0.3133(3) 0.0249(13) Uani 1 1 d . . . . .
H13A H 0.3844 0.3341 0.2983 0.030 Uiso 1 1 calc R . . . .
H13B H 0.3141 0.2573 0.3116 0.030 Uiso 1 1 calc R . . . .
C14 C 0.3970(3) 0.2484(4) 0.2712(3) 0.0241(13) Uani 1 1 d . . . . .
H14A H 0.3823 0.1995 0.2873 0.029 Uiso 1 1 calc R . . . .
H14B H 0.3773 0.2434 0.2283 0.029 Uiso 1 1 calc R . . . .
C15 C 0.6842(3) 0.6098(3) 0.6236(3) 0.0239(12) Uani 1 1 d . . . . .
H15A H 0.6643 0.6312 0.6531 0.029 Uiso 1 1 calc R . . . .
H15B H 0.6951 0.6364 0.5835 0.029 Uiso 1 1 calc R . . . .
C16 C 0.7534(3) 0.6157(3) 0.6511(3) 0.0218(12) Uani 1 1 d . . . . .
H16A H 0.7846 0.6649 0.6680 0.026 Uiso 1 1 calc R . . . .
H16B H 0.7409 0.5809 0.6860 0.026 Uiso 1 1 calc R . . . .
Cl1 Cl 0.0637(3) 0.2749(2) 0.0753(2) 0.0516(11) Uani 0.5 1 d . . . A 2
Cl2 Cl 0.1336(4) 0.4065(3) 0.1480(4) 0.0548(15) Uani 0.5 1 d . . . A 2
C34 C 0.1430(10) 0.3594(10) 0.0843(10) 0.048(4) Uani 0.5 1 d . . . A 2
H34A H 0.1846 0.3522 0.0916 0.057 Uiso 0.5 1 calc R . . A 2
H34B H 0.1522 0.3881 0.0454 0.057 Uiso 0.5 1 calc R . . A 2
Cl7 Cl 0.6871(2) 0.4540(2) 0.42872(19) 0.0851(10) Uani 1 1 d . . . B 3
Cl8 Cl 0.65499(19) 0.5589(2) 0.3742(2) 0.0844(10) Uani 1 1 d . . . B 3
C33 C 0.7176(9) 0.5459(8) 0.4207(8) 0.085(4) Uani 1 1 d . . . B 3
H33A H 0.7656 0.5699 0.4003 0.102 Uiso 1 1 calc R . . B 3
H33B H 0.7226 0.5678 0.4626 0.102 Uiso 1 1 calc R . . B 3
Cl3 Cl 0.1293(3) 0.3970(3) 0.1172(3) 0.0509(15) Uani 0.5 1 d . . . C 1
Cl4 Cl 0.1619(3) 0.4709(3) 0.2388(2) 0.0608(14) Uani 0.5 1 d . . . C 1
C35 C 0.1834(7) 0.4194(7) 0.1862(6) 0.025(3) Uani 0.5 1 d . U . C 1
H35A H 0.2351 0.4477 0.1745 0.030 Uiso 0.5 1 calc R . . C 1
H35B H 0.1751 0.3746 0.2072 0.030 Uiso 0.5 1 calc R . . C 1
Cl5 Cl 0.0141(6) 0.0582(6) 0.1585(6) 0.083(3) Uani 0.3333 1 d . . . D 4
Cl6 Cl 0.0000 0.0000 0.2808(5) 0.111(3) Uani 1 3 d S T P D 4
C37 C 0.0000 0.0000 0.2083(18) 0.132(13) Uani 1 3 d S T P D 4
H37A H -0.0482 -0.0406 0.1972 0.159 Uiso 0.3333 1 calc R . . D 4
H37B H 0.0345 -0.0163 0.1972 0.159 Uiso 0.3333 1 calc R . . D 4
Cl9 Cl 0.297(2) 0.656(2) 0.2927(14) 0.184(13) Uani 0.250(10) 1 d D . . . .
Cl10 Cl 0.3333 0.6667 0.4263(9) 0.184(13) Uani 0.75(3) 3 d DS T P . .
C36 C 0.356(5) 0.655(7) 0.3515(16) 0.184(13) Uani 0.250(10) 1 d D . . . .
H36A H 0.3549 0.6082 0.3496 0.220 Uiso 0.250(10) 1 calc R . . . .
H36B H 0.4056 0.6935 0.3424 0.220 Uiso 0.250(10) 1 calc R . . . .

loop_
_atom_site_aniso_label
_atom_site_aniso_U_11
_atom_site_aniso_U_22
_atom_site_aniso_U_33
_atom_site_aniso_U_23
_atom_site_aniso_U_13
_atom_site_aniso_U_12
N5 0.015(2) 0.016(2) 0.020(2) 0.0015(18) -0.0003(18) 0.0085(19)
N6 0.023(2) 0.021(2) 0.017(2) 0.0011(18) 0.0015(19) 0.014(2)
N7 0.021(2) 0.021(2) 0.023(3) 0.005(2) -0.005(2) 0.008(2)
N8 0.021(2) 0.020(2) 0.016(2) 0.0045(19) 0.0048(19) 0.011(2)
C17 0.020(3) 0.019(3) 0.022(3) 0.000(2) 0.001(2) 0.011(2)
C18 0.017(3) 0.022(3) 0.025(3) 0.004(2) 0.003(2) 0.011(2)
C19 0.018(3) 0.021(3) 0.022(3) 0.004(2) 0.000(2) 0.008(2)
C20 0.024(3) 0.019(3) 0.021(3) 0.001(2) -0.003(2) 0.010(2)
C21 0.019(3) 0.019(3) 0.016(3) 0.002(2) 0.002(2) 0.008(2)
C22 0.019(3) 0.018(3) 0.018(3) 0.002(2) 0.001(2) 0.008(2)
C23 0.019(3) 0.022(3) 0.017(3) 0.000(2) 0.002(2) 0.007(2)
C24 0.020(3) 0.021(3) 0.029(3) 0.003(2) 0.001(2) 0.012(2)
C25 0.021(3) 0.020(3) 0.019(3) 0.000(2) 0.003(2) 0.009(2)
C26 0.024(3) 0.018(3) 0.022(3) 0.006(2) 0.008(2) 0.009(2)
C27 0.019(3) 0.012(2) 0.019(3) -0.002(2) 0.003(2) 0.007(2)
C28 0.021(3) 0.020(3) 0.018(3) -0.002(2) 0.002(2) 0.013(2)
C29 0.017(2) 0.020(3) 0.018(3) -0.002(2) 0.000(2) 0.012(2)
C30 0.019(3) 0.021(3) 0.015(3) 0.001(2) 0.000(2) 0.014(2)
C31 0.017(3) 0.020(3) 0.015(3) -0.002(2) -0.002(2) 0.007(2)
C32 0.020(3) 0.022(3) 0.030(3) 0.003(2) -0.007(2) 0.010(2)
N1 0.023(3) 0.023(3) 0.020(3) -0.001(2) 0.000(2) 0.007(2)
N2 0.020(2) 0.026(3) 0.022(3) 0.001(2) 0.0000(19) 0.011(2)
N3 0.019(2) 0.032(3) 0.019(3) -0.003(2) -0.0014(19) 0.012(2)
N4 0.018(2) 0.022(2) 0.017(2) -0.0017(19) 0.0008(18) 0.008(2)
C1 0.021(3) 0.025(3) 0.017(3) 0.000(2) -0.003(2) 0.013(2)
C2 0.029(3) 0.022(3) 0.027(3) 0.001(2) -0.003(3) 0.015(3)
C3 0.023(3) 0.022(3) 0.026(3) -0.003(2) -0.001(2) 0.014(3)
C4 0.022(3) 0.029(3) 0.016(3) -0.003(2) 0.000(2) 0.016(3)
C5 0.019(3) 0.025(3) 0.016(3) -0.002(2) 0.002(2) 0.011(2)
C6 0.019(3) 0.020(3) 0.022(3) -0.003(2) -0.001(2) 0.011(2)
C7 0.027(3) 0.025(3) 0.018(3) -0.001(2) -0.005(2) 0.016(3)
C8 0.033(3) 0.020(3) 0.029(3) -0.003(3) -0.008(3) 0.014(3)
C9 0.024(3) 0.028(3) 0.015(3) -0.003(2) 0.000(2) 0.016(3)
C10 0.027(3) 0.024(3) 0.024(3) 0.001(2) -0.004(2) 0.015(3)
C11 0.018(3) 0.026(3) 0.021(3) -0.003(2) -0.005(2) 0.009(2)
C12 0.019(3) 0.020(3) 0.022(3) -0.003(2) -0.002(2) 0.006(2)
C13 0.021(3) 0.041(4) 0.015(3) -0.003(2) -0.004(2) 0.017(3)
C14 0.021(3) 0.030(3) 0.020(3) -0.003(2) -0.004(2) 0.011(3)
C15 0.022(3) 0.020(3) 0.028(3) -0.007(2) -0.005(2) 0.008(2)
C16 0.023(3) 0.023(3) 0.019(3) -0.004(2) -0.004(2) 0.011(2)
Cl1 0.055(2) 0.044(2) 0.051(2) 0.0021(18) 0.009(2) 0.022(2)
Cl2 0.049(3) 0.032(2) 0.066(4) 0.005(3) 0.024(3) 0.008(2)
C34 0.048(9) 0.040(9) 0.061(11) 0.006(8) 0.023(8) 0.026(8)
Cl7 0.084(2) 0.095(2) 0.085(2) -0.0084(18) -0.0003(17) 0.051(2)
Cl8 0.073(2) 0.079(2) 0.108(3) 0.0079(19) 0.0166(18) 0.0439(17)
C33 0.074(8) 0.078(9) 0.091(10) -0.008(8) 0.001(7) 0.029(7)
Cl3 0.048(3) 0.038(3) 0.058(3) -0.010(3) -0.025(3) 0.015(2)
Cl4 0.088(4) 0.038(2) 0.048(3) 0.0067(18) 0.023(2) 0.026(2)
C35 0.024(3) 0.025(3) 0.025(3) 0.0011(14) -0.0008(14) 0.0126(18)
Cl5 0.062(5) 0.069(5) 0.114(9) 0.002(5) -0.013(5) 0.031(5)
Cl6 0.076(2) 0.076(2) 0.183(9) 0.000 0.000 0.0378(12)
C37 0.15(2) 0.15(2) 0.10(3) 0.000 0.000 0.073(11)
Cl9 0.28(3) 0.21(2) 0.170(14) 0.086(19) 0.081(19) 0.20(3)
Cl10 0.28(3) 0.21(2) 0.170(14) 0.086(19) 0.081(19) 0.20(3)
C36 0.28(3) 0.21(2) 0.170(14) 0.086(19) 0.081(19) 0.20(3)

_geom_special_details            
;
 All esds (except the esd in the dihedral angle between two l.s. planes)
 are estimated using the full covariance matrix.  The cell esds are taken
 into account individually in the estimation of esds in distances, angles
 and torsion angles; correlations between esds in cell parameters are only
 used when they are defined by crystal symmetry.  An approximate (isotropic)
 treatment of cell esds is used for estimating esds involving l.s. planes.
;
loop_
_geom_bond_atom_site_label_1
_geom_bond_atom_site_label_2
_geom_bond_distance
_geom_bond_site_symmetry_2
_geom_bond_publ_flag
N5 C28 1.466(7) . ?
N5 C29 1.268(8) . ?
N6 C23 1.261(8) . ?
N6 C27 1.460(8) . ?
N7 C24 1.279(9) . ?
N7 C32 1.455(8) . ?
N8 C25 1.266(8) . ?
N8 C26 1.461(8) . ?
C17 C18 1.405(9) . ?
C17 C22 1.392(9) . ?
C17 C23 1.475(9) . ?
C18 H18 0.9500 . ?
C18 C19 1.392(9) . ?
C19 C20 1.398(9) . ?
C19 C24 1.492(8) . ?
C20 H20 0.9500 . ?
C20 C21 1.396(8) . ?
C21 C22 1.400(8) . ?
C21 C25 1.474(8) . ?
C22 H22 0.9500 . ?
C23 H23 0.9500 . ?
C24 H24 0.9500 . ?
C25 H25 0.9500 . ?
C26 H26A 0.9900 . ?
C26 H26B 0.9900 . ?
C26 C32 1.516(9) 3_565 ?
C27 H27A 0.9900 . ?
C27 H27B 0.9900 . ?
C27 C28 1.518(8) . ?
C28 H28A 0.9900 . ?
C28 H28B 0.9900 . ?
C29 H29 0.9500 . ?
C29 C30 1.475(7) . ?
C30 C31 1.381(8) 2_665 ?
C30 C31 1.422(8) . ?
C31 C30 1.381(8) 3_565 ?
C31 H31 0.9500 . ?
C32 C26 1.516(9) 2_665 ?
C32 H32A 0.9900 . ?
C32 H32B 0.9900 . ?
N1 C8 1.259(9) . ?
N1 C15 1.480(8) . ?
N2 C9 1.276(9) . ?
N2 C16 1.460(8) 2_655 ?
N3 C7 1.265(8) . ?
N3 C13 1.460(8) . ?
N4 C12 1.263(8) . ?
N4 C14 1.470(8) . ?
C1 C2 1.385(9) . ?
C1 C6 1.397(9) . ?
C1 C7 1.490(8) . ?
C2 H2 0.9500 . ?
C2 C3 1.393(10) . ?
C3 C4 1.411(9) . ?
C3 C8 1.461(9) . ?
C4 H4 0.9500 . ?
C4 C5 1.394(9) . ?
C5 C6 1.405(9) . ?
C5 C9 1.478(9) . ?
C6 H6 0.9500 . ?
C7 H7 0.9500 . ?
C8 H8 0.9500 . ?
C9 H9 0.9500 . ?
C10 H10 0.9500 . ?
C10 C11 1.382(9) 3_665 ?
C10 C11 1.400(9) . ?
C11 C10 1.382(9) 2_655 ?
C11 C12 1.479(8) . ?
C12 H12 0.9500 . ?
C13 H13A 0.9900 . ?
C13 H13B 0.9900 . ?
C13 C14 1.512(9) . ?
C14 H14A 0.9900 . ?
C14 H14B 0.9900 . ?
C15 H15A 0.9900 . ?
C15 H15B 0.9900 . ?
C15 C16 1.538(9) . ?
C16 N2 1.460(8) 3_665 ?
C16 H16A 0.9900 . ?
C16 H16B 0.9900 . ?
Cl1 C34 1.77(2) . ?
Cl2 C34 1.761(19) . ?
C34 H34A 0.9900 . ?
C34 H34B 0.9900 . ?
Cl7 C33 1.742(17) . ?
Cl8 C33 1.797(18) . ?
C33 H33A 0.9900 . ?
C33 H33B 0.9900 . ?
Cl3 C35 1.782(14) . ?
Cl4 C35 1.787(14) . ?
C35 H35A 0.9900 . ?
C35 H35B 0.9900 . ?
Cl5 C37 1.55(3) . ?
Cl6 C37 1.55(4) . ?
C37 H37A 0.9900 . ?
C37 H37B 0.9900 . ?
Cl9 C36 1.78(3) . ?
Cl9 C36 1.60(9) 2_665 ?
Cl10 C36 1.72(3) 2_665 ?
Cl10 C36 1.72(3) 3_565 ?
Cl10 C36 1.72(3) . ?
C36 H36A 0.9900 . ?
C36 H36B 0.9900 . ?

loop_
_geom_angle_atom_site_label_1
_geom_angle_atom_site_label_2
_geom_angle_atom_site_label_3
_geom_angle
_geom_angle_site_symmetry_1
_geom_angle_site_symmetry_3
_geom_angle_publ_flag
C29 N5 C28 116.3(5) . . ?
C23 N6 C27 116.5(5) . . ?
C24 N7 C32 116.7(6) . . ?
C25 N8 C26 117.4(5) . . ?
C18 C17 C23 122.3(5) . . ?
C22 C17 C18 119.2(6) . . ?
C22 C17 C23 118.5(5) . . ?
C17 C18 H18 120.0 . . ?
C19 C18 C17 119.9(5) . . ?
C19 C18 H18 120.0 . . ?
C18 C19 C20 120.3(5) . . ?
C18 C19 C24 119.7(5) . . ?
C20 C19 C24 120.1(6) . . ?
C19 C20 H20 119.7 . . ?
C21 C20 C19 120.5(6) . . ?
C21 C20 H20 119.7 . . ?
C20 C21 C22 118.7(5) . . ?
C20 C21 C25 120.2(5) . . ?
C22 C21 C25 121.1(5) . . ?
C17 C22 C21 121.5(6) . . ?
C17 C22 H22 119.3 . . ?
C21 C22 H22 119.3 . . ?
N6 C23 C17 123.3(6) . . ?
N6 C23 H23 118.4 . . ?
C17 C23 H23 118.4 . . ?
N7 C24 C19 121.5(6) . . ?
N7 C24 H24 119.3 . . ?
C19 C24 H24 119.3 . . ?
N8 C25 C21 121.0(5) . . ?
N8 C25 H25 119.5 . . ?
C21 C25 H25 119.5 . . ?
N8 C26 H26A 109.8 . . ?
N8 C26 H26B 109.8 . . ?
N8 C26 C32 109.5(5) . 3_565 ?
H26A C26 H26B 108.2 . . ?
C32 C26 H26A 109.8 3_565 . ?
C32 C26 H26B 109.8 3_565 . ?
N6 C27 H27A 109.6 . . ?
N6 C27 H27B 109.6 . . ?
N6 C27 C28 110.2(4) . . ?
H27A C27 H27B 108.1 . . ?
C28 C27 H27A 109.6 . . ?
C28 C27 H27B 109.6 . . ?
N5 C28 C27 111.0(4) . . ?
N5 C28 H28A 109.4 . . ?
N5 C28 H28B 109.4 . . ?
C27 C28 H28A 109.4 . . ?
C27 C28 H28B 109.4 . . ?
H28A C28 H28B 108.0 . . ?
N5 C29 H29 118.6 . . ?
N5 C29 C30 122.9(5) . . ?
C30 C29 H29 118.6 . . ?
C31 C30 C29 121.5(5) . . ?
C31 C30 C29 119.4(5) 2_665 . ?
C31 C30 C31 119.1(5) 2_665 . ?
C30 C31 C30 120.9(5) 3_565 . ?
C30 C31 H31 119.5 3_565 . ?
C30 C31 H31 119.5 . . ?
N7 C32 C26 111.1(5) . 2_665 ?
N7 C32 H32A 109.4 . . ?
N7 C32 H32B 109.4 . . ?
C26 C32 H32A 109.4 2_665 . ?
C26 C32 H32B 109.4 2_665 . ?
H32A C32 H32B 108.0 . . ?
C8 N1 C15 116.8(6) . . ?
C9 N2 C16 116.8(5) . 2_655 ?
C7 N3 C13 116.9(6) . . ?
C12 N4 C14 117.7(5) . . ?
C2 C1 C6 119.8(6) . . ?
C2 C1 C7 118.8(6) . . ?
C6 C1 C7 121.4(6) . . ?
C1 C2 H2 119.1 . . ?
C1 C2 C3 121.8(6) . . ?
C3 C2 H2 119.1 . . ?
C2 C3 C4 118.2(6) . . ?
C2 C3 C8 119.8(6) . . ?
C4 C3 C8 122.0(6) . . ?
C3 C4 H4 119.7 . . ?
C5 C4 C3 120.7(6) . . ?
C5 C4 H4 119.7 . . ?
C4 C5 C6 119.9(6) . . ?
C4 C5 C9 119.0(5) . . ?
C6 C5 C9 121.1(5) . . ?
C1 C6 C5 119.6(6) . . ?
C1 C6 H6 120.2 . . ?
C5 C6 H6 120.2 . . ?
N3 C7 C1 123.1(6) . . ?
N3 C7 H7 118.5 . . ?
C1 C7 H7 118.5 . . ?
N1 C8 C3 123.1(6) . . ?
N1 C8 H8 118.4 . . ?
C3 C8 H8 118.4 . . ?
N2 C9 C5 122.4(5) . . ?
N2 C9 H9 118.8 . . ?
C5 C9 H9 118.8 . . ?
C11 C10 H10 119.6 . . ?
C11 C10 H10 119.6 3_665 . ?
C11 C10 C11 120.8(6) 3_665 . ?
C10 C11 C10 119.2(6) 2_655 . ?
C10 C11 C12 120.8(6) . . ?
C10 C11 C12 119.9(6) 2_655 . ?
N4 C12 C11 122.7(6) . . ?
N4 C12 H12 118.7 . . ?
C11 C12 H12 118.7 . . ?
N3 C13 H13A 109.5 . . ?
N3 C13 H13B 109.5 . . ?
N3 C13 C14 110.7(5) . . ?
H13A C13 H13B 108.1 . . ?
C14 C13 H13A 109.5 . . ?
C14 C13 H13B 109.5 . . ?
N4 C14 C13 109.5(5) . . ?
N4 C14 H14A 109.8 . . ?
N4 C14 H14B 109.8 . . ?
C13 C14 H14A 109.8 . . ?
C13 C14 H14B 109.8 . . ?
H14A C14 H14B 108.2 . . ?
N1 C15 H15A 109.9 . . ?
N1 C15 H15B 109.9 . . ?
N1 C15 C16 109.0(5) . . ?
H15A C15 H15B 108.3 . . ?
C16 C15 H15A 109.9 . . ?
C16 C15 H15B 109.9 . . ?
N2 C16 C15 110.2(5) 3_665 . ?
N2 C16 H16A 109.6 3_665 . ?
N2 C16 H16B 109.6 3_665 . ?
C15 C16 H16A 109.6 . . ?
C15 C16 H16B 109.6 . . ?
H16A C16 H16B 108.1 . . ?
Cl1 C34 H34A 109.6 . . ?
Cl1 C34 H34B 109.6 . . ?
Cl2 C34 Cl1 110.1(9) . . ?
Cl2 C34 H34A 109.6 . . ?
Cl2 C34 H34B 109.6 . . ?
H34A C34 H34B 108.1 . . ?
Cl7 C33 Cl8 110.0(8) . . ?
Cl7 C33 H33A 109.7 . . ?
Cl7 C33 H33B 109.7 . . ?
Cl8 C33 H33A 109.7 . . ?
Cl8 C33 H33B 109.7 . . ?
H33A C33 H33B 108.2 . . ?
Cl3 C35 Cl4 110.6(7) . . ?
Cl3 C35 H35A 109.5 . . ?
Cl3 C35 H35B 109.5 . . ?
Cl4 C35 H35A 109.5 . . ?
Cl4 C35 H35B 109.5 . . ?
H35A C35 H35B 108.1 . . ?
Cl5 C37 H37A 103.9 . . ?
Cl5 C37 H37B 103.9 . . ?
Cl6 C37 Cl5 133.3(12) . . ?
Cl6 C37 H37A 103.9 . . ?
Cl6 C37 H37B 103.9 . . ?
H37A C37 H37B 105.4 . . ?
C36 Cl9 C36 38(3) 2_665 . ?
C36 Cl10 C36 38(3) 3_565 . ?
C36 Cl10 C36 38(3) 2_665 3_565 ?
C36 Cl10 C36 38(3) 2_665 . ?
Cl9 C36 H36A 108.8 . . ?
Cl9 C36 H36B 108.8 . . ?
Cl10 C36 Cl9 114(3) . . ?
Cl10 C36 H36A 108.8 . . ?
Cl10 C36 H36B 108.8 . . ?
H36A C36 H36B 107.7 . . ?

loop_
_geom_torsion_atom_site_label_1
_geom_torsion_atom_site_label_2
_geom_torsion_atom_site_label_3
_geom_torsion_atom_site_label_4
_geom_torsion
_geom_torsion_site_symmetry_1
_geom_torsion_site_symmetry_2
_geom_torsion_site_symmetry_3
_geom_torsion_site_symmetry_4
_geom_torsion_publ_flag
N5 C29 C30 C31 -169.7(6) . . . 2_665 ?
N5 C29 C30 C31 8.2(9) . . . . ?
N6 C27 C28 N5 -68.0(6) . . . . ?
C17 C18 C19 C20 0.2(9) . . . . ?
C17 C18 C19 C24 -179.1(5) . . . . ?
C18 C17 C22 C21 -0.2(9) . . . . ?
C18 C17 C23 N6 3.7(9) . . . . ?
C18 C19 C20 C21 -0.6(9) . . . . ?
C18 C19 C24 N7 -172.0(6) . . . . ?
C19 C20 C21 C22 0.6(9) . . . . ?
C19 C20 C21 C25 -178.8(5) . . . . ?
C20 C19 C24 N7 8.7(9) . . . . ?
C20 C21 C22 C17 -0.2(9) . . . . ?
C20 C21 C25 N8 179.0(6) . . . . ?
C22 C17 C18 C19 0.2(9) . . . . ?
C22 C17 C23 N6 -176.9(6) . . . . ?
C22 C21 C25 N8 -0.4(9) . . . . ?
C23 N6 C27 C28 125.1(6) . . . . ?
C23 C17 C18 C19 179.7(5) . . . . ?
C23 C17 C22 C21 -179.7(5) . . . . ?
C24 N7 C32 C26 120.8(6) . . . 2_665 ?
C24 C19 C20 C21 178.7(5) . . . . ?
C25 N8 C26 C32 131.0(6) . . . 3_565 ?
C25 C21 C22 C17 179.2(5) . . . . ?
C26 N8 C25 C21 178.3(5) . . . . ?
C27 N6 C23 C17 179.1(5) . . . . ?
C28 N5 C29 C30 178.5(5) . . . . ?
C29 N5 C28 C27 115.1(6) . . . . ?
C29 C30 C31 C30 -178.6(4) . . . 3_565 ?
C31 C30 C31 C30 -0.7(11) 2_665 . . 3_565 ?
C32 N7 C24 C19 -178.9(5) . . . . ?
N1 C15 C16 N2 73.2(6) . . . 3_665 ?
N3 C13 C14 N4 -64.2(7) . . . . ?
C1 C2 C3 C4 0.3(10) . . . . ?
C1 C2 C3 C8 179.8(6) . . . . ?
C2 C1 C6 C5 -1.0(9) . . . . ?
C2 C1 C7 N3 174.9(6) . . . . ?
C2 C3 C4 C5 -1.8(9) . . . . ?
C2 C3 C8 N1 174.1(7) . . . . ?
C3 C4 C5 C6 1.9(9) . . . . ?
C3 C4 C5 C9 -179.5(5) . . . . ?
C4 C3 C8 N1 -6.4(10) . . . . ?
C4 C5 C6 C1 -0.5(9) . . . . ?
C4 C5 C9 N2 168.6(6) . . . . ?
C6 C1 C2 C3 1.0(10) . . . . ?
C6 C1 C7 N3 -4.4(10) . . . . ?
C6 C5 C9 N2 -12.8(9) . . . . ?
C7 N3 C13 C14 112.3(7) . . . . ?
C7 C1 C2 C3 -178.2(6) . . . . ?
C7 C1 C6 C5 178.2(6) . . . . ?
C8 N1 C15 C16 -127.1(6) . . . . ?
C8 C3 C4 C5 178.7(6) . . . . ?
C9 C5 C6 C1 -179.0(5) . . . . ?
C10 C11 C12 N4 8.2(10) . . . . ?
C10 C11 C12 N4 -173.8(6) 2_655 . . . ?
C11 C10 C11 C10 1.1(13) 3_665 . . 2_655 ?
C11 C10 C11 C12 179.2(4) 3_665 . . . ?
C12 N4 C14 C13 134.6(6) . . . . ?
C13 N3 C7 C1 -178.0(6) . . . . ?
C14 N4 C12 C11 179.8(6) . . . . ?
C15 N1 C8 C3 -178.9(6) . . . . ?
C16 N2 C9 C5 -178.9(5) 2_655 . . . ?
C36 Cl9 C36 Cl10 51(3) 2_665 . . . ?
C36 Cl10 C36 Cl9 17(5) 3_565 . . . ?
C36 Cl10 C36 Cl9 -47(5) 2_665 . . . ?

_shelx_res_file                  
;
    mal_1_17_b.res created by SHELXL-2014/7

TITL MJR1158 in R3 #146
REM TRY 8 FINAL CC 57.75 TIME 66 SECS
CELL 0.6889 21.3987 21.3987 21.3164 90 90 120
ZERR 3 0.0016 0.0016 0.0018 0 0 0
LATT -3
SYMM -Y,+X-Y,+Z
SYMM +Y-X,-X,+Z
SFAC C H Cl N
DISP C 0.003 0.002 10.64
DISP Cl 0.142 0.15 610.9
DISP H -0 0 0.67
DISP N 0.006 0.003 18.02
UNIT 311.25 334.5 46.5 72
EQIV $1 1+Y-X,1-X,+Z
EQIV $2 1-Y,+X-Y,+Z
EQIV $3 1-Y,1+X-Y,+Z
EQIV $4 +Y-X,1-X,+Z
EQIV $5 +Y-X,-X,+Z
EQIV $6 -Y,+X-Y,+Z
DFIX 1.74 Cl10 C36 Cl9 C36
ISOR 0.001 0.002 C35
EADP Cl10 C36 Cl9

L.S. 50 0 0
PLAN  20
TEMP -173.15
FREE Cl9 Cl9_$3
FREE Cl9 Cl9_$4
FREE Cl9 C36_$4
FREE C36 C36_$3
FREE C36 C36_$4
FREE C36 Cl9_$4
FREE C36 Cl9_$3
FREE Cl5 Cl5_$5
FREE Cl5 Cl5_$6
FREE C37 Cl5_$2
FREE C37 Cl5_$1
FREE C37 Cl5_$6
FREE C37 Cl5_$5
MORE -1
BOND $H
CONF
fmap 2
acta
SHEL 999 0.8
OMIT -2 2 2
OMIT 0 2 -2
OMIT 2 8 0
OMIT -8 10 0
REM <olex2.extras>
REM <HklSrc "%.\\077cutoff.hkl">
REM </olex2.extras>

WGHT    0.197000   12.468000
FVAR       0.07021   0.74992
N5    4    0.344896    0.498746    0.100881    11.00000    0.01534    0.01631 =
         0.02047    0.00150   -0.00032    0.00852
N6    4    0.383498    0.441539    0.212355    11.00000    0.02273    0.02067 =
         0.01654    0.00112    0.00150    0.01430
N7    4    0.533484    0.625954    0.465660    11.00000    0.02067    0.02090 =
         0.02340    0.00463   -0.00466    0.00802
N8    4    0.191718    0.406729    0.453357    11.00000    0.02122    0.01975 =
         0.01596    0.00453    0.00481    0.01071
C17   1    0.355878    0.463259    0.316908    11.00000    0.02034    0.01877 =
         0.02193   -0.00020    0.00063    0.01094
C18   1    0.426724    0.515517    0.333202    11.00000    0.01722    0.02191 =
         0.02456    0.00448    0.00322    0.01059
AFIX  43
H18   2    0.464659    0.529903    0.303581    11.00000   -1.20000
AFIX   0
C19   1    0.441242    0.546172    0.392792    11.00000    0.01780    0.02113 =
         0.02227    0.00372   -0.00047    0.00845
C20   1    0.385641    0.525059    0.436599    11.00000    0.02428    0.01856 =
         0.02127    0.00075   -0.00273    0.01027
AFIX  43
H20   2    0.396077    0.545931    0.477304    11.00000   -1.20000
AFIX   0
C21   1    0.314905    0.473545    0.420991    11.00000    0.01881    0.01928 =
         0.01631    0.00174    0.00170    0.00804
C22   1    0.301015    0.443107    0.360897    11.00000    0.01881    0.01751 =
         0.01773    0.00195    0.00068    0.00752
AFIX  43
H22   2    0.253060    0.407902    0.349895    11.00000   -1.20000
AFIX   0
C23   1    0.337257    0.429207    0.254411    11.00000    0.01949    0.02172 =
         0.01679    0.00035    0.00223    0.00704
AFIX  43
H23   2    0.287968    0.396335    0.245364    11.00000   -1.20000
AFIX   0
C24   1    0.516384    0.602429    0.409527    11.00000    0.01958    0.02085 =
         0.02876    0.00331    0.00110    0.01182
AFIX  43
H24   2    0.552330    0.621190    0.377763    11.00000   -1.20000
AFIX   0
C25   1    0.256341    0.452593    0.467027    11.00000    0.02141    0.01994 =
         0.01880    0.00029    0.00330    0.00872
AFIX  43
H25   2    0.267253    0.473832    0.507588    11.00000   -1.20000
AFIX   0
C26   1    0.137349    0.387599    0.502358    11.00000    0.02428    0.01823 =
         0.02151    0.00594    0.00781    0.00867
AFIX  23
H26A  2    0.158490    0.421105    0.538261    11.00000   -1.20000
H26B  2    0.121008    0.338039    0.517484    11.00000   -1.20000
AFIX   0
C27   1    0.356376    0.402581    0.153311    11.00000    0.01923    0.01224 =
         0.01903   -0.00184    0.00298    0.00738
AFIX  23
H27A  2    0.303017    0.374042    0.154547    11.00000   -1.20000
H27B  2    0.374849    0.368801    0.147450    11.00000   -1.20000
AFIX   0
C28   1    0.380354    0.455277    0.098844    11.00000    0.02052    0.02029 =
         0.01801   -0.00242    0.00205    0.01307
AFIX  23
H28A  2    0.433326    0.487496    0.100586    11.00000   -1.20000
H28B  2    0.368460    0.428255    0.058813    11.00000   -1.20000
AFIX   0
C29   1    0.385646    0.565923    0.109706    11.00000    0.01675    0.01951 =
         0.01814   -0.00207   -0.00016    0.01183
AFIX  43
H29   2    0.435835    0.584038    0.115469    11.00000   -1.20000
AFIX   0
C30   1    0.358537    0.617177    0.111414    11.00000    0.01942    0.02073 =
         0.01474    0.00102   -0.00002    0.01407
C31   1    0.283346    0.592917    0.111191    11.00000    0.01692    0.02024 =
         0.01523   -0.00171   -0.00162    0.00749
AFIX  43
H31   2    0.249644    0.542615    0.110883    11.00000   -1.20000
AFIX   0
C32   1    0.608054    0.681772    0.476288    11.00000    0.02015    0.02200 =
         0.03021    0.00281   -0.00653    0.01013
AFIX  23
H32A  2    0.635011    0.693105    0.436249    11.00000   -1.20000
H32B  2    0.630867    0.663762    0.506148    11.00000   -1.20000
AFIX   0

N1    4    0.630735    0.532741    0.613178    11.00000    0.02304    0.02303 =
         0.02043   -0.00149   -0.00031    0.00700
N2    4    0.399284    0.191672    0.602609    11.00000    0.02039    0.02551 =
         0.02166    0.00067   -0.00004    0.01096
N3    4    0.391096    0.286757    0.377982    11.00000    0.01915    0.03182 =
         0.01943   -0.00302   -0.00135    0.01168
N4    4    0.476192    0.292036    0.269420    11.00000    0.01831    0.02187 =
         0.01722   -0.00165    0.00080    0.00797
C1    1    0.465234    0.359210    0.464709    11.00000    0.02150    0.02473 =
         0.01734    0.00029   -0.00289    0.01289
C2    1    0.516833    0.428111    0.483057    11.00000    0.02914    0.02167 =
         0.02656    0.00057   -0.00313    0.01471
AFIX  43
H2    2    0.530520    0.467068    0.454680    11.00000   -1.20000
AFIX   0
C3    1    0.549225    0.441863    0.542001    11.00000    0.02322    0.02248 =
         0.02606   -0.00299   -0.00074    0.01377
C4    1    0.528386    0.383183    0.583274    11.00000    0.02241    0.02876 =
         0.01605   -0.00341   -0.00031    0.01608
AFIX  43
H4    2    0.550724    0.391030    0.623249    11.00000   -1.20000
AFIX   0
C5    1    0.475343    0.313787    0.566000    11.00000    0.01863    0.02497 =
         0.01567   -0.00228    0.00189    0.01090
C6    1    0.443615    0.301486    0.506234    11.00000    0.01898    0.01987 =
         0.02220   -0.00313   -0.00128    0.01102
AFIX  43
H6    2    0.407700    0.254229    0.494144    11.00000   -1.20000
AFIX   0
C7    1    0.434553    0.348307    0.400243    11.00000    0.02701    0.02520 =
         0.01789   -0.00124   -0.00536    0.01628
AFIX  43
H7    2    0.448279    0.389525    0.374661    11.00000   -1.20000
AFIX   0
C8    1    0.603565    0.515474    0.559145    11.00000    0.03276    0.02003 =
         0.02942   -0.00346   -0.00763    0.01369
AFIX  43
H8    2    0.619145    0.552059    0.528047    11.00000   -1.20000
AFIX   0
C9    1    0.454647    0.253855    0.610763    11.00000    0.02395    0.02776 =
         0.01491   -0.00337   -0.00044    0.01645
AFIX  43
H9    2    0.483633    0.261921    0.646951    11.00000   -1.20000
AFIX   0
C10   1    0.631761    0.373141    0.274240    11.00000    0.02712    0.02403 =
         0.02359    0.00134   -0.00434    0.01497
AFIX  43
H10   2    0.607657    0.400268    0.274747    11.00000   -1.20000
AFIX   0
C11   1    0.591350    0.297660    0.273872    11.00000    0.01795    0.02636 =
         0.02129   -0.00340   -0.00477    0.00933
C12   1    0.511586    0.259611    0.275108    11.00000    0.01913    0.01967 =
         0.02207   -0.00314   -0.00244    0.00643
AFIX  43
H12   2    0.485926    0.208710    0.280395    11.00000   -1.20000
AFIX   0
C13   1    0.367506    0.284374    0.313318    11.00000    0.02106    0.04086 =
         0.01530   -0.00266   -0.00424    0.01730
AFIX  23
H13A  2    0.384404    0.334077    0.298281    11.00000   -1.20000
H13B  2    0.314124    0.257348    0.311559    11.00000   -1.20000
AFIX   0
C14   1    0.397042    0.248356    0.271177    11.00000    0.02066    0.02963 =
         0.02005   -0.00334   -0.00358    0.01118
AFIX  23
H14A  2    0.382265    0.199494    0.287256    11.00000   -1.20000
H14B  2    0.377326    0.243419    0.228296    11.00000   -1.20000
AFIX   0
C15   1    0.684172    0.609760    0.623641    11.00000    0.02155    0.01951 =
         0.02828   -0.00714   -0.00491    0.00839
AFIX  23
H15A  2    0.664301    0.631208    0.653069    11.00000   -1.20000
H15B  2    0.695139    0.636423    0.583467    11.00000   -1.20000
AFIX   0
C16   1    0.753430    0.615732    0.651067    11.00000    0.02301    0.02274 =
         0.01863   -0.00394   -0.00410    0.01060
AFIX  23
H16A  2    0.784603    0.664910    0.667961    11.00000   -1.20000
H16B  2    0.740897    0.580933    0.685964    11.00000   -1.20000
AFIX   0

PART 2
CL1   3    0.063672    0.274877    0.075289    10.50000    0.05497    0.04447 =
         0.05139    0.00207    0.00867    0.02191
CL2   3    0.133604    0.406537    0.147982    10.50000    0.04907    0.03217 =
         0.06629    0.00526    0.02408    0.00758
C34   1    0.142957    0.359417    0.084278    10.50000    0.04767    0.04018 =
         0.06136    0.00627    0.02321    0.02606
AFIX  23
H34A  2    0.184599    0.352198    0.091633    10.50000   -1.20000
H34B  2    0.152240    0.388059    0.045402    10.50000   -1.20000
AFIX   0

PART 0
PART 3
CL7   3    0.687094    0.454033    0.428716    11.00000    0.08368    0.09476 =
         0.08537   -0.00837   -0.00025    0.05107
CL8   3    0.654994    0.558937    0.374235    11.00000    0.07334    0.07947 =
         0.10793    0.00793    0.01662    0.04389
C33   1    0.717597    0.545856    0.420690    11.00000    0.07388    0.07784 =
         0.09105   -0.00772    0.00095    0.02868
AFIX  23
H33A  2    0.765576    0.569935    0.400267    11.00000   -1.20000
H33B  2    0.722618    0.567776    0.462621    11.00000   -1.20000
AFIX   0

PART 0
PART 1
CL3   3    0.129310    0.396984    0.117215    10.50000    0.04820    0.03787 =
         0.05763   -0.00970   -0.02500    0.01484
CL4   3    0.161864    0.470896    0.238842    10.50000    0.08829    0.03846 =
         0.04785    0.00666    0.02327    0.02584
C35   1    0.183413    0.419422    0.186169    10.50000    0.02436    0.02481 =
         0.02531    0.00112   -0.00083    0.01264
AFIX  23
H35A  2    0.235056    0.447661    0.174536    10.50000   -1.20000
H35B  2    0.175057    0.374643    0.207216    10.50000   -1.20000
AFIX   0

PART 0
PART 4
CL5   3    0.014070    0.058222    0.158477    10.33333    0.06246    0.06927 =
         0.11420    0.00182   -0.01304    0.03126
CL6   3    0.000000    0.000000    0.280815    10.33333    0.07555    0.07555 =
         0.18264    0.00000    0.00000    0.03778
C37   1    0.000000    0.000000    0.208317    10.33333    0.14614    0.14614 =
         0.10405    0.00000    0.00000    0.07307
AFIX  23
H37A  2   -0.048226   -0.040630    0.197172    10.33333   -1.20000
H37B  2    0.034461   -0.016332    0.197172    10.33333   -1.20000
AFIX   0

PART 0
CL9   3    0.297311    0.655583    0.292713    20.33333    0.27756    0.21285 =
         0.17022    0.08600    0.08098    0.20472
CL10  3    0.333333    0.666667    0.426344    20.33333    0.27756    0.21285 =
         0.17022    0.08600    0.08098    0.20472
C36   1    0.355664    0.654795    0.351522    20.33333    0.27756    0.21285 =
         0.17022    0.08600    0.08098    0.20472
AFIX  23
H36A  2    0.354875    0.608183    0.349559    20.33333   -1.20000
H36B  2    0.405555    0.693541    0.342369    20.33333   -1.20000
AFIX   0
HKLF 4

REM  MJR1158 in R3 #146
REM R1 =  0.0912 for    6606 Fo > 4sig(Fo)  and  0.0973 for all    7407 data
REM    471 parameters refined using      9 restraints

END

WGHT      0.2000      0.0000

REM Highest difference peak  1.116,  deepest hole -1.354,  1-sigma level  0.145
Q1    1   0.4359  0.6751  0.2779  11.00000  0.05    1.12
Q2    1   0.1912  0.4132  0.0679  11.00000  0.05    0.64
Q3    1   0.3775  0.5870  0.1051  11.00000  0.05    0.56
Q4    1   0.1921  0.4865  0.2440  11.00000  0.05    0.45
Q5    1   0.2663  0.6531  0.2834  11.00000  0.05    0.44
Q6    1   0.0247  0.0345  0.1168  11.00000  0.05    0.42
Q7    1   0.4634  0.2801  0.5889  11.00000  0.05    0.41
Q8    1   0.1139  0.3622  0.1732  11.00000  0.05    0.40
Q9    1   0.4996  0.3508  0.5827  11.00000  0.05    0.40
Q10   1   0.5779  0.4717  0.5415  11.00000  0.05    0.39
Q11   1   0.2471  0.5288  0.4560  11.00000  0.05    0.38
Q12   1   0.0000  0.0000  0.2398  10.33333  0.05    0.37
Q13   1   0.6188  0.7153  0.4847  11.00000  0.05    0.37
Q14   1   0.3676  0.5854  0.4152  11.00000  0.05    0.35
Q15   1   0.3846  0.3015  0.3363  11.00000  0.05    0.35
Q16   1   0.4178  0.2790  0.2714  11.00000  0.05    0.35
Q17   1   0.3753  0.5023  0.2773  11.00000  0.05    0.34
Q18   1   0.5899  0.6393  0.3625  11.00000  0.05    0.34
Q19   1   0.3857  0.2728  0.2969  11.00000  0.05    0.34
Q20   1   0.5777  0.3946  0.5837  11.00000  0.05    0.34
;
_shelx_res_checksum              29012
_shelx_SHELXL_version_number     2014/7
_olex2_submission_special_instructions 'No special instructions were received'
####################################################################### 
# 
# This file contains crystal structure data downloaded from the 
# Cambridge Structural Database (CSD) hosted by the Cambridge 
# Crystallographic Data Centre (CCDC).
# 
# Full information about CCDC data access policies and citation 
# guidelines are available at http://www.ccdc.cam.ac.uk/access/V1 
# 
# Audit and citation data items may have been added by the CCDC. 
# Please retain this information to preserve the provenance of 
# this file and to allow appropriate attribution of the data. 
# 
#######################################################################

data_2_CC1_10_CCl4
_database_code_depnum_ccdc_archive 'CCDC 1575912'
_audit_update_record             
;
2017-09-21 deposited with the CCDC.
2018-03-13 downloaded from the CCDC.
;
_audit_creation_date             2016-03-11
_audit_creation_method           
;
Olex2 1.2-beta
(compiled 2016.02.19 svn.r3266 for OlexSys, GUI svn.r5155)
;
_chemical_name_common            ?
_chemical_name_systematic        
;
 ? 
;
_chemical_formula_moiety         '2(C48 H48 N12), 10(C1 Cl4)'
_chemical_formula_sum            'C106 H96 Cl40 N24'
_chemical_formula_weight         3124.06
_chemical_absolute_configuration ?
_chemical_melting_point          ?
loop_
_atom_type_symbol
_atom_type_description
_atom_type_scat_dispersion_real
_atom_type_scat_dispersion_imag
_atom_type_scat_source
C C 0.0033 0.0016 'International Tables Vol C Tables 4.2.6.8 and 6.1.1.4'
H H 0.0000 0.0000 'International Tables Vol C Tables 4.2.6.8 and 6.1.1.4'
N N 0.0061 0.0033 'International Tables Vol C Tables 4.2.6.8 and 6.1.1.4'
Cl Cl 0.1484 0.1585 'International Tables Vol C Tables 4.2.6.8 and 6.1.1.4'

_shelx_space_group_comment       
;
The symmetry employed for this shelxl refinement is uniquely defined
by the following loop, which should always be used as a source of
symmetry information in preference to the above space-group names.
They are only intended as comments.
;
_space_group_crystal_system      cubic
_space_group_IT_number           196
_space_group_name_H-M_alt        'F 2 3'
_space_group_name_Hall           'F 2 2 3'
loop_
_space_group_symop_operation_xyz
'x, y, z'
'-x, -y, z'
'-x, y, -z'
'x, -y, -z'
'z, x, y'
'z, -x, -y'
'-z, -x, y'
'-z, x, -y'
'y, z, x'
'-y, z, -x'
'y, -z, -x'
'-y, -z, x'
'x, y+1/2, z+1/2'
'-x, -y+1/2, z+1/2'
'-x, y+1/2, -z+1/2'
'x, -y+1/2, -z+1/2'
'z, x+1/2, y+1/2'
'z, -x+1/2, -y+1/2'
'-z, -x+1/2, y+1/2'
'-z, x+1/2, -y+1/2'
'y, z+1/2, x+1/2'
'-y, z+1/2, -x+1/2'
'y, -z+1/2, -x+1/2'
'-y, -z+1/2, x+1/2'
'x+1/2, y, z+1/2'
'-x+1/2, -y, z+1/2'
'-x+1/2, y, -z+1/2'
'x+1/2, -y, -z+1/2'
'z+1/2, x, y+1/2'
'z+1/2, -x, -y+1/2'
'-z+1/2, -x, y+1/2'
'-z+1/2, x, -y+1/2'
'y+1/2, z, x+1/2'
'-y+1/2, z, -x+1/2'
'y+1/2, -z, -x+1/2'
'-y+1/2, -z, x+1/2'
'x+1/2, y+1/2, z'
'-x+1/2, -y+1/2, z'
'-x+1/2, y+1/2, -z'
'x+1/2, -y+1/2, -z'
'z+1/2, x+1/2, y'
'z+1/2, -x+1/2, -y'
'-z+1/2, -x+1/2, y'
'-z+1/2, x+1/2, -y'
'y+1/2, z+1/2, x'
'-y+1/2, z+1/2, -x'
'y+1/2, -z+1/2, -x'
'-y+1/2, -z+1/2, x'

_cell_length_a                   24.3478(5)
_cell_length_b                   24.3478(5)
_cell_length_c                   24.3478(5)
_cell_angle_alpha                90
_cell_angle_beta                 90
_cell_angle_gamma                90
_cell_volume                     14433.7(9)
_cell_formula_units_Z            4
_cell_measurement_reflns_used    9858
_cell_measurement_temperature    100(2)
_cell_measurement_theta_max      24.04
_cell_measurement_theta_min      2.37
_shelx_estimated_absorpt_T_max   0.939
_shelx_estimated_absorpt_T_min   0.869
_exptl_absorpt_coefficient_mu    0.800
_exptl_absorpt_correction_T_max  1.0000
_exptl_absorpt_correction_T_min  0.5799
_exptl_absorpt_correction_type   multi-scan
_exptl_absorpt_process_details   
;
SADABS-2008/1 (Bruker,2008) was used for absorption correction.
wR2(int) was 0.0991 before and 0.0657 after correction.
The Ratio of minimum to maximum transmission is 0.5799.
The \l/2 correction factor is 0.0015.
;
_exptl_absorpt_special_details   ?
_exptl_crystal_colour            colourless
_exptl_crystal_density_diffrn    1.438
_exptl_crystal_density_meas      .
_exptl_crystal_density_method    'not measured'
_exptl_crystal_description       fragment
_exptl_crystal_F_000             6320
_exptl_crystal_size_max          0.18
_exptl_crystal_size_mid          0.15
_exptl_crystal_size_min          0.08
_exptl_special_details           
;
 ? 
;
_exptl_transmission_factor_max   ?
_exptl_transmission_factor_min   ?
_diffrn_reflns_av_R_equivalents  0.0411
_diffrn_reflns_av_unetI/netI     0.0261
_diffrn_reflns_Laue_measured_fraction_full 0.998
_diffrn_reflns_Laue_measured_fraction_max 0.998
_diffrn_reflns_limit_h_max       29
_diffrn_reflns_limit_h_min       -24
_diffrn_reflns_limit_k_max       31
_diffrn_reflns_limit_k_min       -25
_diffrn_reflns_limit_l_max       31
_diffrn_reflns_limit_l_min       -31
_diffrn_reflns_number            36034
_diffrn_reflns_point_group_measured_fraction_full 0.999
_diffrn_reflns_point_group_measured_fraction_max 0.998
_diffrn_reflns_theta_full        25.242
_diffrn_reflns_theta_max         27.427
_diffrn_reflns_theta_min         1.673
_diffrn_ambient_temperature      100.15
_diffrn_detector                 CCD
_diffrn_detector_area_resol_mean 28.5714
_diffrn_detector_type            'Rigaku Saturn724+'
_diffrn_measured_fraction_theta_full 0.998
_diffrn_measured_fraction_theta_max 0.998
_diffrn_measurement_device       'AFC12 (Right): Kappa 3 circle'
_diffrn_measurement_device_type  'Rigaku Saturn724+ (2x2 bin mode)'
_diffrn_measurement_method       'profile data from \w-scans'
_diffrn_measurement_specimen_support 'Mitegen 50um'
_diffrn_radiation_collimation    0.3
_diffrn_radiation_monochromator  Confocal
_diffrn_radiation_probe          x-ray
_diffrn_radiation_type           MoK\a
_diffrn_radiation_wavelength     0.71073
_diffrn_source                   'Rotating Anode'
_diffrn_source_current           24.0
_diffrn_source_power             1.2
_diffrn_source_target            Mo
_diffrn_source_type              'Rotating Anode'
_diffrn_source_voltage           50.0
_diffrn_standards_number         0
_reflns_Friedel_coverage         0.870
_reflns_Friedel_fraction_full    0.999
_reflns_Friedel_fraction_max     0.998
_reflns_number_gt                2404
_reflns_number_total             2780
_reflns_special_details          
;
 Reflections were merged by SHELXL according to the crystal
 class for the calculation of statistics and refinement.
 
 _reflns_Friedel_fraction is defined as the number of unique
 Friedel pairs measured divided by the number that would be
 possible theoretically, ignoring centric projections and
 systematic absences.
;
_reflns_threshold_expression     'I > 2\s(I)'
_computing_cell_refinement       
;
CrystalClear-SM Expert 2.0 r7 (Rigaku, 2011)
;
_computing_data_collection       
;
CrystalClear-SM Expert 2.0 r7 (Rigaku, 2011)
;
_computing_data_reduction        
;
CrystalClear-SM Expert 2.0 r7 (Rigaku, 2011)
;
_computing_molecular_graphics    'Olex2 (Dolomanov et al., 2009)'
_computing_publication_material  'Olex2 (Dolomanov et al., 2009)'
_computing_structure_refinement  'ShelXL (Sheldrick, 2015)'
_computing_structure_solution    'SHELXS-97 (Sheldrick, 2008)'
_refine_diff_density_max         0.282
_refine_diff_density_min         -0.166
_refine_diff_density_rms         0.052
_refine_ls_abs_structure_details 
;
 Flack x determined using 1028 quotients [(I+)-(I-)]/[(I+)+(I-)]
 (Parsons, Flack and Wagner, Acta Cryst. B69 (2013) 249-259).
;
_refine_ls_abs_structure_Flack   -0.14(2)
_refine_ls_extinction_coef       .
_refine_ls_extinction_method     none
_refine_ls_goodness_of_fit_ref   1.046
_refine_ls_hydrogen_treatment    constr
_refine_ls_matrix_type           full
_refine_ls_number_parameters     174
_refine_ls_number_reflns         2780
_refine_ls_number_restraints     0
_refine_ls_R_factor_all          0.0551
_refine_ls_R_factor_gt           0.0468
_refine_ls_restrained_S_all      1.046
_refine_ls_shift/su_max          0.000
_refine_ls_shift/su_mean         0.000
_refine_ls_structure_factor_coef Fsqd
_refine_ls_weighting_details     
'w=1/[\s^2^(Fo^2^)+(0.0970P)^2^+4.7650P] where P=(Fo^2^+2Fc^2^)/3'
_refine_ls_weighting_scheme      calc
_refine_ls_wR_factor_gt          0.1329
_refine_ls_wR_factor_ref         0.1428
_refine_special_details          
;
 Refined as a 2-component twin.
;
_olex2_refinement_description    
;
1. Twinned data refinement
 Scales: 0.459(4) 0.541(4)
2. Fixed Uiso
 At 1.2 times of:
  All C(H) groups, All C(H,H) groups
3. Others
 Sof(Cl5B)=Sof(Cl5C)=0.5*(1-FVAR(2))
 Sof(Cl5A)=FVAR(1)
 Sof(Cl7B)=0.96667*(1-FVAR(3))
 Sof(Cl7A)=0.96667*FVAR(3)
 Fixed Sof: Cl4(0.33333) Cl6(0.33333) Cl7C(0.03333)
4.a Secondary CH2 refined with riding coordinates:
 C8(H8A,H8B), C4(H4A,H4B)
4.b Aromatic/amide H refined with riding coordinates:
 C5(H5), C7(H7), C1(H1), C3(H3)
;
_atom_sites_solution_hydrogens   geom
_atom_sites_solution_primary     ?
_atom_sites_solution_secondary   ?
loop_
_atom_site_label
_atom_site_type_symbol
_atom_site_fract_x
_atom_site_fract_y
_atom_site_fract_z
_atom_site_U_iso_or_equiv
_atom_site_adp_type
_atom_site_occupancy
_atom_site_site_symmetry_order
_atom_site_calc_flag
_atom_site_refinement_flags_posn
_atom_site_refinement_flags_adp
_atom_site_refinement_flags_occupancy
_atom_site_disorder_assembly
_atom_site_disorder_group
N2 N 0.54672(15) 0.03613(15) 0.72804(13) 0.0512(8) Uani 1 1 d . . . . .
C5 C 0.55498(16) 0.13203(17) 0.61377(17) 0.0497(9) Uani 1 1 d . . . . .
H5 H 0.5241 0.1540 0.6231 0.060 Uiso 1 1 calc R . . . .
C6 C 0.56802(17) 0.08664(17) 0.64576(18) 0.0522(9) Uani 1 1 d . . . . .
C7 C 0.53444(18) 0.07437(17) 0.69435(18) 0.0519(9) Uani 1 1 d . . . . .
H7 H 0.5024 0.0957 0.7009 0.062 Uiso 1 1 calc R . . . .
C8 C 0.51058(19) 0.02940(18) 0.77527(17) 0.0551(10) Uani 1 1 d . . . . .
H8A H 0.4795 0.0554 0.7729 0.066 Uiso 1 1 calc R . . . .
H8B H 0.5310 0.0369 0.8096 0.066 Uiso 1 1 calc R . . . .
N1 N 0.52044(15) 0.20170(19) 0.7873(2) 0.0658(10) Uani 1 1 d . . . . .
C1 C 0.63543(18) 0.1949(2) 0.88248(19) 0.0566(9) Uani 1 1 d . . . . .
H1 H 0.6263 0.2260 0.9042 0.068 Uiso 1 1 calc R . . . .
C2 C 0.60377(18) 0.18163(18) 0.83771(19) 0.0553(10) Uani 1 1 d . . . . .
C3 C 0.55560(17) 0.2157(2) 0.8239(2) 0.0591(10) Uani 1 1 d . . . . .
H3 H 0.5504 0.2494 0.8429 0.071 Uiso 1 1 calc R . . . .
C4 C 0.47461(18) 0.2393(3) 0.7793(2) 0.0724(14) Uani 1 1 d . . . . .
H4A H 0.4778 0.2704 0.8053 0.087 Uiso 1 1 calc R . . . .
H4B H 0.4396 0.2200 0.7869 0.087 Uiso 1 1 calc R . . . .
Cl4 Cl 0.4685(4) 0.0479(7) 0.9294(3) 0.194(6) Uani 0.3333 1 d . . . . .
Cl5A Cl 0.3746(2) 0.04424(14) 0.86855(18) 0.086(2) Uani 0.66(2) 1 d . . . . .
Cl5B Cl 0.3661(7) 0.0697(15) 0.8556(7) 0.157(11) Uani 0.169(11) 1 d . . . . .
Cl5C Cl 0.3973(6) 0.0280(12) 0.8861(12) 0.103(7) Uani 0.169(11) 1 d . . . . .
C11 C 0.4112(2) 0.0888(2) 0.9112(2) 0.0666(19) Uani 1 3 d S T P . .
Cl6 Cl 0.3100(4) 0.2268(3) 0.6740(4) 0.145(3) Uani 0.3333 1 d . . . . .
Cl7A Cl 0.37481(17) 0.1387(2) 0.7171(2) 0.118(3) Uani 0.561(9) 1 d . . . . .
Cl7B Cl 0.3880(2) 0.1021(4) 0.6828(3) 0.129(3) Uani 0.406(9) 1 d . . . . .
Cl7C Cl 0.3863(5) 0.1137(5) 0.6137(5) 0.094(7) Uani 0.1 3 d S T P . .
C12 C 0.3409(4) 0.1591(4) 0.6591(4) 0.100(3) Uani 1 3 d S T P . .
Cl2 Cl 0.70812(7) 0.29188(7) 0.79188(7) 0.0987(8) Uani 1 3 d S T P . .
C10 C 0.7500 0.2500 0.7500 0.086(5) Uani 1 12 d S T P . .
Cl1 Cl 0.45791(6) 0.04209(6) 0.54209(6) 0.0958(8) Uani 1 3 d S T P . .
C9 C 0.5000 0.0000 0.5000 0.077(5) Uani 1 12 d S T P . .

loop_
_atom_site_aniso_label
_atom_site_aniso_U_11
_atom_site_aniso_U_22
_atom_site_aniso_U_33
_atom_site_aniso_U_23
_atom_site_aniso_U_13
_atom_site_aniso_U_12
N2 0.0499(18) 0.0561(18) 0.0476(16) -0.0010(14) -0.0017(13) -0.0094(15)
C5 0.0451(19) 0.050(2) 0.054(2) -0.0023(16) 0.0000(15) 0.0035(17)
C6 0.051(2) 0.056(2) 0.049(2) -0.0087(17) 0.0007(15) -0.0056(18)
C7 0.050(2) 0.050(2) 0.055(2) -0.0057(16) 0.0025(17) -0.0031(16)
C8 0.059(2) 0.061(2) 0.045(2) -0.0061(17) -0.0022(16) -0.0106(19)
N1 0.0431(16) 0.077(3) 0.078(3) -0.007(2) 0.0029(17) -0.0044(17)
C1 0.049(2) 0.066(2) 0.055(2) 0.0013(19) 0.0050(18) 0.0018(18)
C2 0.047(2) 0.055(2) 0.063(2) 0.000(2) 0.0095(17) -0.0043(17)
C3 0.046(2) 0.069(3) 0.062(3) -0.002(2) 0.0089(18) -0.0028(19)
C4 0.0373(19) 0.092(4) 0.088(3) -0.003(3) 0.0058(19) 0.000(2)
Cl4 0.128(6) 0.374(18) 0.081(3) 0.006(7) -0.019(4) 0.121(9)
Cl5A 0.081(5) 0.076(2) 0.102(3) -0.0384(18) 0.035(3) -0.032(2)
Cl5B 0.077(8) 0.32(3) 0.075(7) -0.095(12) -0.040(6) 0.089(13)
Cl5C 0.041(6) 0.127(13) 0.142(14) -0.073(12) 0.031(7) -0.044(7)
C11 0.0666(19) 0.0666(19) 0.0666(19) -0.003(2) 0.003(2) -0.003(2)
Cl6 0.176(8) 0.120(5) 0.139(6) 0.002(4) 0.025(6) 0.025(5)
Cl7A 0.101(3) 0.130(4) 0.123(4) 0.061(3) -0.045(2) -0.041(3)
Cl7B 0.071(3) 0.182(7) 0.134(5) -0.020(5) -0.001(3) -0.024(3)
Cl7C 0.094(7) 0.094(7) 0.094(7) -0.017(7) 0.017(7) 0.017(7)
C12 0.100(3) 0.100(3) 0.100(3) 0.018(4) -0.018(4) -0.018(4)
Cl2 0.0987(8) 0.0987(8) 0.0987(8) -0.0075(8) 0.0075(8) 0.0075(8)
C10 0.086(5) 0.086(5) 0.086(5) 0.000 0.000 0.000
Cl1 0.0958(8) 0.0958(8) 0.0958(8) -0.0096(8) 0.0096(8) 0.0096(8)
C9 0.077(5) 0.077(5) 0.077(5) 0.000 0.000 0.000

_geom_special_details            
;
 All esds (except the esd in the dihedral angle between two l.s. planes)
 are estimated using the full covariance matrix.  The cell esds are taken
 into account individually in the estimation of esds in distances, angles
 and torsion angles; correlations between esds in cell parameters are only
 used when they are defined by crystal symmetry.  An approximate (isotropic)
 treatment of cell esds is used for estimating esds involving l.s. planes.
;
loop_
_geom_bond_atom_site_label_1
_geom_bond_atom_site_label_2
_geom_bond_distance
_geom_bond_site_symmetry_2
_geom_bond_publ_flag
N2 C7 1.276(6) . ?
N2 C8 1.457(5) . ?
C5 H5 0.9500 . ?
C5 C6 1.389(6) . ?
C5 C6 1.395(6) 45_545 ?
C6 C5 1.395(6) 17_545 ?
C6 C7 1.469(6) . ?
C7 H7 0.9500 . ?
C8 C8 1.522(9) 2_655 ?
C8 H8A 0.9900 . ?
C8 H8B 0.9900 . ?
N1 C3 1.281(6) . ?
N1 C4 1.456(6) . ?
C1 H1 0.9500 . ?
C1 C2 1.417(7) 35_566 ?
C1 C2 1.374(7) . ?
C2 C1 1.417(7) 44_646 ?
C2 C3 1.476(6) . ?
C3 H3 0.9500 . ?
C4 C4 1.521(11) 16_556 ?
C4 H4A 0.9900 . ?
C4 H4B 0.9900 . ?
Cl4 Cl4 1.169(13) 36_565 ?
Cl4 Cl4 1.169(13) 42_456 ?
Cl4 Cl5A 2.452(15) 36_565 ?
Cl4 Cl5C 2.09(2) . ?
Cl4 Cl5C 1.79(3) 36_565 ?
Cl4 C11 1.770(12) . ?
Cl5A Cl4 2.452(15) 42_456 ?
Cl5A Cl5B 0.73(3) . ?
Cl5A Cl5C 0.80(3) . ?
Cl5A C11 1.746(5) . ?
Cl5B Cl5B 2.41(5) 36_565 ?
Cl5B Cl5B 2.41(5) 42_456 ?
Cl5B Cl5C 1.47(6) . ?
Cl5B C11 1.804(16) . ?
Cl5C Cl4 1.79(3) 42_456 ?
Cl5C C11 1.637(18) . ?
C11 Cl4 1.770(12) 42_456 ?
C11 Cl4 1.770(12) 36_565 ?
C11 Cl5A 1.746(5) 42_456 ?
C11 Cl5A 1.746(5) 36_565 ?
C11 Cl5B 1.804(16) 36_565 ?
C11 Cl5B 1.804(16) 42_456 ?
C11 Cl5C 1.637(18) 42_456 ?
C11 Cl5C 1.637(18) 36_565 ?
Cl6 Cl6 1.615(14) 46_546 ?
Cl6 Cl6 1.615(14) 19_655 ?
Cl6 Cl7A 1.741(11) 46_546 ?
Cl6 C12 1.847(16) . ?
Cl7A Cl6 1.741(11) 19_655 ?
Cl7A Cl7B 1.263(8) . ?
Cl7A C12 1.710(3) . ?
Cl7B Cl7C 1.707(12) . ?
Cl7B C12 1.891(12) . ?
Cl7C Cl7B 1.707(12) 19_655 ?
Cl7C Cl7B 1.707(12) 46_546 ?
Cl7C C12 1.92(3) . ?
C12 Cl6 1.847(16) 19_655 ?
C12 Cl6 1.847(16) 46_546 ?
C12 Cl7A 1.710(3) 19_655 ?
C12 Cl7A 1.710(3) 46_546 ?
C12 Cl7B 1.891(12) 46_546 ?
C12 Cl7B 1.891(12) 19_655 ?
Cl2 C10 1.766(3) . ?
C10 Cl2 1.766(3) 27_656 ?
C10 Cl2 1.766(3) 38_655 ?
C10 Cl2 1.766(3) 16_556 ?
Cl1 C9 1.775(3) . ?
C9 Cl1 1.775(3) 3_656 ?
C9 Cl1 1.775(3) 2_655 ?
C9 Cl1 1.775(3) 4_556 ?

loop_
_geom_angle_atom_site_label_1
_geom_angle_atom_site_label_2
_geom_angle_atom_site_label_3
_geom_angle
_geom_angle_site_symmetry_1
_geom_angle_site_symmetry_3
_geom_angle_publ_flag
C7 N2 C8 116.6(4) . . ?
C6 C5 H5 119.6 . . ?
C6 C5 H5 119.6 45_545 . ?
C6 C5 C6 120.8(5) . 45_545 ?
C5 C6 C5 119.2(5) . 17_545 ?
C5 C6 C7 119.1(4) . . ?
C5 C6 C7 121.7(4) 17_545 . ?
N2 C7 C6 122.4(4) . . ?
N2 C7 H7 118.8 . . ?
C6 C7 H7 118.8 . . ?
N2 C8 C8 108.1(3) . 2_655 ?
N2 C8 H8A 110.1 . . ?
N2 C8 H8B 110.1 . . ?
C8 C8 H8A 110.1 2_655 . ?
C8 C8 H8B 110.1 2_655 . ?
H8A C8 H8B 108.4 . . ?
C3 N1 C4 115.9(5) . . ?
C2 C1 H1 120.0 35_566 . ?
C2 C1 H1 120.0 . . ?
C2 C1 C2 120.1(5) . 35_566 ?
C1 C2 C1 119.9(5) . 44_646 ?
C1 C2 C3 119.7(4) . . ?
C1 C2 C3 120.4(4) 44_646 . ?
N1 C3 C2 122.7(5) . . ?
N1 C3 H3 118.7 . . ?
C2 C3 H3 118.7 . . ?
N1 C4 C4 109.9(4) . 16_556 ?
N1 C4 H4A 109.7 . . ?
N1 C4 H4B 109.7 . . ?
C4 C4 H4A 109.7 16_556 . ?
C4 C4 H4B 109.7 16_556 . ?
H4A C4 H4B 108.2 . . ?
Cl4 Cl4 Cl4 60.000(3) 36_565 42_456 ?
Cl4 Cl4 Cl5A 115.9(3) 42_456 36_565 ?
Cl4 Cl4 Cl5A 90.5(10) 36_565 36_565 ?
Cl4 Cl4 Cl5C 58.9(15) 42_456 . ?
Cl4 Cl4 Cl5C 87.0(14) 36_565 36_565 ?
Cl4 Cl4 Cl5C 103.7(12) 36_565 . ?
Cl4 Cl4 Cl5C 123.5(11) 42_456 36_565 ?
Cl4 Cl4 C11 70.7(2) 36_565 . ?
Cl4 Cl4 C11 70.7(2) 42_456 . ?
Cl5C Cl4 Cl5A 12.4(8) 36_565 36_565 ?
Cl5C Cl4 Cl5A 79.2(10) . 36_565 ?
Cl5C Cl4 Cl5C 91.6(18) 36_565 . ?
C11 Cl4 Cl5A 45.4(3) . 36_565 ?
C11 Cl4 Cl5C 54.8(10) . 36_565 ?
C11 Cl4 Cl5C 49.4(8) . . ?
Cl5B Cl5A Cl4 128.5(17) . 42_456 ?
Cl5B Cl5A Cl5C 148(2) . . ?
Cl5B Cl5A C11 82.6(17) . . ?
Cl5C Cl5A Cl4 28.6(12) . 42_456 ?
Cl5C Cl5A C11 68.8(14) . . ?
C11 Cl5A Cl4 46.2(4) . 42_456 ?
Cl5A Cl5B Cl5B 104.9(13) . 42_456 ?
Cl5A Cl5B Cl5B 115(2) . 36_565 ?
Cl5A Cl5B Cl5C 16.8(9) . . ?
Cl5A Cl5B C11 73.8(11) . . ?
Cl5B Cl5B Cl5B 60.000(2) 36_565 42_456 ?
Cl5C Cl5B Cl5B 97.0(10) . 42_456 ?
Cl5C Cl5B Cl5B 97.7(15) . 36_565 ?
Cl5C Cl5B C11 59.0(8) . . ?
C11 Cl5B Cl5B 48.1(8) . 42_456 ?
C11 Cl5B Cl5B 48.1(8) . 36_565 ?
Cl4 Cl5C Cl4 34.1(5) 42_456 . ?
Cl5A Cl5C Cl4 139.0(18) . 42_456 ?
Cl5A Cl5C Cl4 137(2) . . ?
Cl5A Cl5C Cl5B 15.2(12) . . ?
Cl5A Cl5C C11 84(2) . . ?
Cl5B Cl5C Cl4 122(2) . . ?
Cl5B Cl5C Cl4 130.2(17) . 42_456 ?
Cl5B Cl5C C11 71(2) . . ?
C11 Cl5C Cl4 55.2(6) . . ?
C11 Cl5C Cl4 62.0(7) . 42_456 ?
Cl4 C11 Cl4 38.6(5) 36_565 42_456 ?
Cl4 C11 Cl4 38.6(5) 42_456 . ?
Cl4 C11 Cl4 38.6(5) 36_565 . ?
Cl4 C11 Cl5B 111.8(13) . 36_565 ?
Cl4 C11 Cl5B 121.5(9) . . ?
Cl4 C11 Cl5B 150.4(13) 42_456 36_565 ?
Cl4 C11 Cl5B 111.8(13) 36_565 42_456 ?
Cl4 C11 Cl5B 121.5(9) 36_565 36_565 ?
Cl4 C11 Cl5B 150.4(13) 36_565 . ?
Cl4 C11 Cl5B 150.4(13) . 42_456 ?
Cl4 C11 Cl5B 111.8(13) 42_456 . ?
Cl4 C11 Cl5B 121.5(9) 42_456 42_456 ?
Cl5A C11 Cl4 101.6(6) 36_565 36_565 ?
Cl5A C11 Cl4 101.6(6) 42_456 42_456 ?
Cl5A C11 Cl4 126.9(5) 36_565 42_456 ?
Cl5A C11 Cl4 88.4(6) 42_456 36_565 ?
Cl5A C11 Cl4 88.4(6) . 42_456 ?
Cl5A C11 Cl4 126.9(5) . 36_565 ?
Cl5A C11 Cl4 88.4(6) 36_565 . ?
Cl5A C11 Cl4 126.9(5) 42_456 . ?
Cl5A C11 Cl4 101.6(6) . . ?
Cl5A C11 Cl5A 112.5(3) 36_565 42_456 ?
Cl5A C11 Cl5A 112.5(3) 36_565 . ?
Cl5A C11 Cl5A 112.5(3) 42_456 . ?
Cl5A C11 Cl5B 103.7(6) 42_456 . ?
Cl5A C11 Cl5B 103.6(6) . 36_565 ?
Cl5A C11 Cl5B 23.5(11) 42_456 42_456 ?
Cl5A C11 Cl5B 23.5(11) . . ?
Cl5A C11 Cl5B 103.6(6) 36_565 42_456 ?
Cl5A C11 Cl5B 23.5(11) 36_565 36_565 ?
Cl5A C11 Cl5B 98.5(12) . 42_456 ?
Cl5A C11 Cl5B 98.5(12) 42_456 36_565 ?
Cl5A C11 Cl5B 98.5(12) 36_565 . ?
Cl5B C11 Cl5B 83.9(16) 36_565 42_456 ?
Cl5B C11 Cl5B 83.9(16) . 36_565 ?
Cl5B C11 Cl5B 83.9(16) . 42_456 ?
Cl5C C11 Cl4 75.4(12) 42_456 42_456 ?
Cl5C C11 Cl4 75.4(12) 36_565 36_565 ?
Cl5C C11 Cl4 100.6(14) 42_456 . ?
Cl5C C11 Cl4 100.6(14) 36_565 42_456 ?
Cl5C C11 Cl4 63.2(14) 42_456 36_565 ?
Cl5C C11 Cl4 100.6(14) . 36_565 ?
Cl5C C11 Cl4 75.4(12) . . ?
Cl5C C11 Cl4 63.2(14) . 42_456 ?
Cl5C C11 Cl4 63.2(14) 36_565 . ?
Cl5C C11 Cl5A 124.8(5) 42_456 36_565 ?
Cl5C C11 Cl5A 27.2(12) . . ?
Cl5C C11 Cl5A 27.2(12) 36_565 36_565 ?
Cl5C C11 Cl5A 124.8(5) 36_565 . ?
Cl5C C11 Cl5A 27.2(12) 42_456 42_456 ?
Cl5C C11 Cl5A 124.8(5) . 42_456 ?
Cl5C C11 Cl5A 118.4(9) 42_456 . ?
Cl5C C11 Cl5A 118.4(9) 36_565 42_456 ?
Cl5C C11 Cl5A 118.4(9) . 36_565 ?
Cl5C C11 Cl5B 50(2) 42_456 42_456 ?
Cl5C C11 Cl5B 50(2) 36_565 36_565 ?
Cl5C C11 Cl5B 120.4(15) . 36_565 ?
Cl5C C11 Cl5B 119.4(10) 36_565 . ?
Cl5C C11 Cl5B 119.4(10) 42_456 36_565 ?
Cl5C C11 Cl5B 120.4(15) 42_456 . ?
Cl5C C11 Cl5B 120.4(15) 36_565 42_456 ?
Cl5C C11 Cl5B 50(2) . . ?
Cl5C C11 Cl5B 119.4(10) . 42_456 ?
Cl5C C11 Cl5C 116.6(8) 42_456 . ?
Cl5C C11 Cl5C 116.6(8) 36_565 . ?
Cl5C C11 Cl5C 116.6(8) 36_565 42_456 ?
Cl6 Cl6 Cl6 59.998(3) 46_546 19_655 ?
Cl6 Cl6 Cl7A 117.1(4) 46_546 46_546 ?
Cl6 Cl6 Cl7A 107.1(6) 19_655 46_546 ?
Cl6 Cl6 C12 64.1(3) 19_655 . ?
Cl6 Cl6 C12 64.1(3) 46_546 . ?
Cl7A Cl6 C12 56.9(4) 46_546 . ?
Cl7B Cl7A Cl6 140.3(5) . 19_655 ?
Cl7B Cl7A C12 77.4(6) . . ?
C12 Cl7A Cl6 64.7(6) . 19_655 ?
Cl7A Cl7B Cl7C 122.0(9) . . ?
Cl7A Cl7B C12 62.0(5) . . ?
Cl7C Cl7B C12 64.1(8) . . ?
Cl7B Cl7C Cl7B 100.5(9) 46_546 . ?
Cl7B Cl7C Cl7B 100.5(9) 46_546 19_655 ?
Cl7B Cl7C Cl7B 100.5(9) 19_655 . ?
Cl7B Cl7C C12 62.6(7) 46_546 . ?
Cl7B Cl7C C12 62.6(7) 19_655 . ?
Cl7B Cl7C C12 62.6(7) . . ?
Cl6 C12 Cl6 51.8(6) 19_655 46_546 ?
Cl6 C12 Cl6 51.8(6) 19_655 . ?
Cl6 C12 Cl6 51.8(6) 46_546 . ?
Cl6 C12 Cl7B 147.4(6) 46_546 46_546 ?
Cl6 C12 Cl7B 98.4(4) 46_546 19_655 ?
Cl6 C12 Cl7B 147.4(6) 19_655 19_655 ?
Cl6 C12 Cl7B 124.1(5) 46_546 . ?
Cl6 C12 Cl7B 124.1(5) 19_655 46_546 ?
Cl6 C12 Cl7B 147.4(6) . . ?
Cl6 C12 Cl7B 98.4(4) . 46_546 ?
Cl6 C12 Cl7B 98.4(4) 19_655 . ?
Cl6 C12 Cl7B 124.1(5) . 19_655 ?
Cl6 C12 Cl7C 149.7(4) 19_655 . ?
Cl6 C12 Cl7C 149.7(4) . . ?
Cl6 C12 Cl7C 149.7(4) 46_546 . ?
Cl7A C12 Cl6 98.7(7) 46_546 19_655 ?
Cl7A C12 Cl6 107.2(7) 46_546 46_546 ?
Cl7A C12 Cl6 98.7(7) 19_655 . ?
Cl7A C12 Cl6 98.7(7) . 46_546 ?
Cl7A C12 Cl6 107.2(7) . . ?
Cl7A C12 Cl6 58.5(4) 46_546 . ?
Cl7A C12 Cl6 107.2(7) 19_655 19_655 ?
Cl7A C12 Cl6 58.5(4) . 19_655 ?
Cl7A C12 Cl6 58.5(4) 19_655 46_546 ?
Cl7A C12 Cl7A 119.91(6) . 46_546 ?
Cl7A C12 Cl7A 119.91(6) 19_655 46_546 ?
Cl7A C12 Cl7A 119.92(6) . 19_655 ?
Cl7A C12 Cl7B 103.6(5) . 46_546 ?
Cl7A C12 Cl7B 103.6(5) 46_546 19_655 ?
Cl7A C12 Cl7B 103.6(5) 19_655 . ?
Cl7A C12 Cl7B 125.2(6) 19_655 46_546 ?
Cl7A C12 Cl7B 40.7(3) . . ?
Cl7A C12 Cl7B 40.7(3) 46_546 46_546 ?
Cl7A C12 Cl7B 40.7(3) 19_655 19_655 ?
Cl7A C12 Cl7B 125.2(6) 46_546 . ?
Cl7A C12 Cl7B 125.2(6) . 19_655 ?
Cl7A C12 Cl7C 91.7(6) 19_655 . ?
Cl7A C12 Cl7C 91.7(6) . . ?
Cl7A C12 Cl7C 91.7(6) 46_546 . ?
Cl7B C12 Cl7B 87.9(7) 19_655 46_546 ?
Cl7B C12 Cl7B 87.9(7) . 19_655 ?
Cl7B C12 Cl7B 87.9(7) . 46_546 ?
Cl7B C12 Cl7C 53.3(5) . . ?
Cl7B C12 Cl7C 53.3(5) 19_655 . ?
Cl7B C12 Cl7C 53.3(5) 46_546 . ?
Cl2 C10 Cl2 109.5 . 38_655 ?
Cl2 C10 Cl2 109.471(1) 16_556 27_656 ?
Cl2 C10 Cl2 109.471(1) . 27_656 ?
Cl2 C10 Cl2 109.471(1) 27_656 38_655 ?
Cl2 C10 Cl2 109.5 . 16_556 ?
Cl2 C10 Cl2 109.5 16_556 38_655 ?
Cl1 C9 Cl1 109.471(1) 4_556 3_656 ?
Cl1 C9 Cl1 109.5 3_656 . ?
Cl1 C9 Cl1 109.5 4_556 . ?
Cl1 C9 Cl1 109.5 4_556 2_655 ?
Cl1 C9 Cl1 109.5 2_655 . ?
Cl1 C9 Cl1 109.5 3_656 2_655 ?

loop_
_geom_torsion_atom_site_label_1
_geom_torsion_atom_site_label_2
_geom_torsion_atom_site_label_3
_geom_torsion_atom_site_label_4
_geom_torsion
_geom_torsion_site_symmetry_1
_geom_torsion_site_symmetry_2
_geom_torsion_site_symmetry_3
_geom_torsion_site_symmetry_4
_geom_torsion_publ_flag
C5 C6 C7 N2 3.7(6) 17_545 . . . ?
C5 C6 C7 N2 -174.1(4) . . . . ?
C6 C5 C6 C5 0.7(8) 45_545 . . 17_545 ?
C6 C5 C6 C7 178.5(3) 45_545 . . . ?
C7 N2 C8 C8 123.4(5) . . . 2_655 ?
C8 N2 C7 C6 178.4(4) . . . . ?
C1 C2 C3 N1 -170.7(5) . . . . ?
C1 C2 C3 N1 9.3(7) 44_646 . . . ?
C2 C1 C2 C1 -0.3(9) 35_566 . . 44_646 ?
C2 C1 C2 C3 179.7(3) 35_566 . . . ?
C3 N1 C4 C4 119.2(6) . . . 16_556 ?
C4 N1 C3 C2 178.7(4) . . . . ?
Cl4 Cl4 C11 Cl4 -63.98(10) 36_565 . . 42_456 ?
Cl4 Cl4 C11 Cl4 63.98(10) 42_456 . . 36_565 ?
Cl4 Cl4 C11 Cl5A 58(2) 42_456 . . 42_456 ?
Cl4 Cl4 C11 Cl5A -72.4(15) 42_456 . . . ?
Cl4 Cl4 C11 Cl5A -136.4(15) 36_565 . . . ?
Cl4 Cl4 C11 Cl5A 174.9(16) 42_456 . . 36_565 ?
Cl4 Cl4 C11 Cl5A -6(2) 36_565 . . 42_456 ?
Cl4 Cl4 C11 Cl5A 110.9(15) 36_565 . . 36_565 ?
Cl4 Cl4 C11 Cl5B 59(3) 42_456 . . 42_456 ?
Cl4 Cl4 C11 Cl5B -150.0(18) 36_565 . . . ?
Cl4 Cl4 C11 Cl5B 177.6(15) 42_456 . . 36_565 ?
Cl4 Cl4 C11 Cl5B -4(3) 36_565 . . 42_456 ?
Cl4 Cl4 C11 Cl5B -86.0(19) 42_456 . . . ?
Cl4 Cl4 C11 Cl5B 113.6(15) 36_565 . . 36_565 ?
Cl4 Cl4 C11 Cl5C -65.1(18) 42_456 . . . ?
Cl4 Cl4 C11 Cl5C -14.2(17) 36_565 . . 42_456 ?
Cl4 Cl4 C11 Cl5C 100.4(17) 36_565 . . 36_565 ?
Cl4 Cl4 C11 Cl5C 49.8(17) 42_456 . . 42_456 ?
Cl4 Cl4 C11 Cl5C -129.1(18) 36_565 . . . ?
Cl4 Cl4 C11 Cl5C 164.3(18) 42_456 . . 36_565 ?
Cl4 Cl5A Cl5B Cl5B 32(3) 42_456 . . 36_565 ?
Cl4 Cl5A Cl5B Cl5B -31(3) 42_456 . . 42_456 ?
Cl4 Cl5A Cl5B Cl5C 32(3) 42_456 . . . ?
Cl4 Cl5A Cl5B C11 5.7(15) 42_456 . . . ?
Cl4 Cl5A Cl5C Cl4 -52(2) 42_456 . . . ?
Cl4 Cl5A Cl5C Cl5B -61(5) 42_456 . . . ?
Cl4 Cl5A Cl5C C11 -33(3) 42_456 . . . ?
Cl4 Cl5A C11 Cl4 36.5(5) 42_456 . . . ?
Cl4 Cl5A C11 Cl4 4.0(12) 42_456 . . 36_565 ?
Cl4 Cl5A C11 Cl5A -102.0(6) 42_456 . . 42_456 ?
Cl4 Cl5A C11 Cl5A 129.7(7) 42_456 . . 36_565 ?
Cl4 Cl5A C11 Cl5B 152.7(14) 42_456 . . 36_565 ?
Cl4 Cl5A C11 Cl5B -121.7(9) 42_456 . . 42_456 ?
Cl4 Cl5A C11 Cl5B -173.8(16) 42_456 . . . ?
Cl4 Cl5A C11 Cl5C 101.8(18) 42_456 . . 36_565 ?
Cl4 Cl5A C11 Cl5C -72.4(15) 42_456 . . 42_456 ?
Cl4 Cl5A C11 Cl5C 21.0(18) 42_456 . . . ?
Cl4 Cl5C C11 Cl4 -39.3(5) . . . 42_456 ?
Cl4 Cl5C C11 Cl4 39.3(5) 42_456 . . . ?
Cl4 Cl5C C11 Cl4 9.9(11) 42_456 . . 36_565 ?
Cl4 Cl5C C11 Cl4 -29.5(10) . . . 36_565 ?
Cl4 Cl5C C11 Cl5A 119.4(10) 42_456 . . 36_565 ?
Cl4 Cl5C C11 Cl5A -156.4(17) 42_456 . . . ?
Cl4 Cl5C C11 Cl5A -125.0(11) . . . 42_456 ?
Cl4 Cl5C C11 Cl5A 80.0(11) . . . 36_565 ?
Cl4 Cl5C C11 Cl5A -85.6(12) 42_456 . . 42_456 ?
Cl4 Cl5C C11 Cl5A 164.3(18) . . . . ?
Cl4 Cl5C C11 Cl5B -163.9(14) 42_456 . . . ?
Cl4 Cl5C C11 Cl5B -152.2(11) . . . 42_456 ?
Cl4 Cl5C C11 Cl5B -112.8(11) 42_456 . . 42_456 ?
Cl4 Cl5C C11 Cl5B 146.4(14) 42_456 . . 36_565 ?
Cl4 Cl5C C11 Cl5B 107.0(12) . . . 36_565 ?
Cl4 Cl5C C11 Cl5B 156.7(15) . . . . ?
Cl4 Cl5C C11 Cl5C 89(2) 42_456 . . 36_565 ?
Cl4 Cl5C C11 Cl5C -55(2) 42_456 . . 42_456 ?
Cl4 Cl5C C11 Cl5C 49(2) . . . 36_565 ?
Cl4 Cl5C C11 Cl5C -94.7(19) . . . 42_456 ?
Cl5A Cl4 C11 Cl4 -110.9(15) 36_565 . . 36_565 ?
Cl5A Cl4 C11 Cl4 -174.9(16) 36_565 . . 42_456 ?
Cl5A Cl4 C11 Cl5A -117.3(5) 36_565 . . 42_456 ?
Cl5A Cl4 C11 Cl5A 112.7(2) 36_565 . . . ?
Cl5A Cl4 C11 Cl5B 2.7(6) 36_565 . . 36_565 ?
Cl5A Cl4 C11 Cl5B -115.4(16) 36_565 . . 42_456 ?
Cl5A Cl4 C11 Cl5B 99.0(13) 36_565 . . . ?
Cl5A Cl4 C11 Cl5C 119.9(11) 36_565 . . . ?
Cl5A Cl4 C11 Cl5C -10.6(6) 36_565 . . 36_565 ?
Cl5A Cl4 C11 Cl5C -125.1(6) 36_565 . . 42_456 ?
Cl5A Cl5B Cl5C Cl4 -131(4) . . . 42_456 ?
Cl5A Cl5B Cl5C Cl4 -172(4) . . . . ?
Cl5A Cl5B Cl5C C11 -150(3) . . . . ?
Cl5A Cl5B C11 Cl4 -6.7(17) . . . 42_456 ?
Cl5A Cl5B C11 Cl4 -4(3) . . . 36_565 ?
Cl5A Cl5B C11 Cl4 35(2) . . . . ?
Cl5A Cl5B C11 Cl5A -115.4(13) . . . 42_456 ?
Cl5A Cl5B C11 Cl5A 128.8(15) . . . 36_565 ?
Cl5A Cl5B C11 Cl5B -128.3(17) . . . 42_456 ?
Cl5A Cl5B C11 Cl5B 147(2) . . . 36_565 ?
Cl5A Cl5B C11 Cl5C 110.2(18) . . . 36_565 ?
Cl5A Cl5B C11 Cl5C 8.7(10) . . . . ?
Cl5A Cl5B C11 Cl5C -92.1(15) . . . 42_456 ?
Cl5A Cl5C C11 Cl4 156.4(17) . . . 42_456 ?
Cl5A Cl5C C11 Cl4 -164.3(18) . . . . ?
Cl5A Cl5C C11 Cl4 166.2(16) . . . 36_565 ?
Cl5A Cl5C C11 Cl5A -84.3(13) . . . 36_565 ?
Cl5A Cl5C C11 Cl5A 71(2) . . . 42_456 ?
Cl5A Cl5C C11 Cl5B -57(2) . . . 36_565 ?
Cl5A Cl5C C11 Cl5B -7.6(11) . . . . ?
Cl5A Cl5C C11 Cl5B 44(2) . . . 42_456 ?
Cl5A Cl5C C11 Cl5C -115.0(13) . . . 36_565 ?
Cl5A Cl5C C11 Cl5C 101(3) . . . 42_456 ?
Cl5B Cl5A Cl5C Cl4 61(5) . . . 42_456 ?
Cl5B Cl5A Cl5C Cl4 10(5) . . . . ?
Cl5B Cl5A Cl5C C11 28(3) . . . . ?
Cl5B Cl5A C11 Cl4 177.7(18) . . . 36_565 ?
Cl5B Cl5A C11 Cl4 173.8(16) . . . 42_456 ?
Cl5B Cl5A C11 Cl4 -149.7(16) . . . . ?
Cl5B Cl5A C11 Cl5A -56.6(17) . . . 36_565 ?
Cl5B Cl5A C11 Cl5A 71.8(16) . . . 42_456 ?
Cl5B Cl5A C11 Cl5B -34(3) . . . 36_565 ?
Cl5B Cl5A C11 Cl5B 52.1(16) . . . 42_456 ?
Cl5B Cl5A C11 Cl5C -84(2) . . . 36_565 ?
Cl5B Cl5A C11 Cl5C -165.3(19) . . . . ?
Cl5B Cl5A C11 Cl5C 101(2) . . . 42_456 ?
Cl5B Cl5B Cl5C Cl4 -12(3) 42_456 . . 42_456 ?
Cl5B Cl5B Cl5C Cl4 -53(2) 42_456 . . . ?
Cl5B Cl5B Cl5C Cl4 48(3) 36_565 . . 42_456 ?
Cl5B Cl5B Cl5C Cl4 7(2) 36_565 . . . ?
Cl5B Cl5B Cl5C Cl5A 180(100) 36_565 . . . ?
Cl5B Cl5B Cl5C Cl5A 119(3) 42_456 . . . ?
Cl5B Cl5B Cl5C C11 -30.8(11) 42_456 . . . ?
Cl5B Cl5B Cl5C C11 29.8(10) 36_565 . . . ?
Cl5B Cl5B C11 Cl4 -151.0(15) 36_565 . . 36_565 ?
Cl5B Cl5B C11 Cl4 163.7(10) 42_456 . . . ?
Cl5B Cl5B C11 Cl4 124.6(15) 42_456 . . 36_565 ?
Cl5B Cl5B C11 Cl4 -154.0(12) 36_565 . . 42_456 ?
Cl5B Cl5B C11 Cl4 121.6(6) 42_456 . . 42_456 ?
Cl5B Cl5B C11 Cl4 -111.9(8) 36_565 . . . ?
Cl5B Cl5B C11 Cl5A 97.3(15) 36_565 . . 42_456 ?
Cl5B Cl5B C11 Cl5A -102.9(7) 42_456 . . 36_565 ?
Cl5B Cl5B C11 Cl5A 128.3(17) 42_456 . . . ?
Cl5B Cl5B C11 Cl5A 12.8(5) 42_456 . . 42_456 ?
Cl5B Cl5B C11 Cl5A -147(2) 36_565 . . . ?
Cl5B Cl5B C11 Cl5A -18.5(11) 36_565 . . 36_565 ?
Cl5B Cl5B C11 Cl5B 84.5(13) 36_565 . . 42_456 ?
Cl5B Cl5B C11 Cl5B -84.5(13) 42_456 . . 36_565 ?
Cl5B Cl5B C11 Cl5C 137.0(14) 42_456 . . . ?
Cl5B Cl5B C11 Cl5C 120.6(17) 36_565 . . 42_456 ?
Cl5B Cl5B C11 Cl5C -121.5(15) 42_456 . . 36_565 ?
Cl5B Cl5B C11 Cl5C 36.2(10) 42_456 . . 42_456 ?
Cl5B Cl5B C11 Cl5C -37.1(19) 36_565 . . 36_565 ?
Cl5B Cl5B C11 Cl5C -139(2) 36_565 . . . ?
Cl5B Cl5C C11 Cl4 -156.7(15) . . . . ?
Cl5B Cl5C C11 Cl4 163.9(14) . . . 42_456 ?
Cl5B Cl5C C11 Cl4 173.8(14) . . . 36_565 ?
Cl5B Cl5C C11 Cl5A 78(2) . . . 42_456 ?
Cl5B Cl5C C11 Cl5A 7.6(11) . . . . ?
Cl5B Cl5C C11 Cl5A -76.7(12) . . . 36_565 ?
Cl5B Cl5C C11 Cl5B 51.1(15) . . . 42_456 ?
Cl5B Cl5C C11 Cl5B -50(2) . . . 36_565 ?
Cl5B Cl5C C11 Cl5C 109(3) . . . 42_456 ?
Cl5B Cl5C C11 Cl5C -107.4(16) . . . 36_565 ?
Cl5C Cl4 C11 Cl4 -100.4(17) 36_565 . . 36_565 ?
Cl5C Cl4 C11 Cl4 129.1(18) . . . 36_565 ?
Cl5C Cl4 C11 Cl4 65.1(18) . . . 42_456 ?
Cl5C Cl4 C11 Cl4 -164.3(18) 36_565 . . 42_456 ?
Cl5C Cl4 C11 Cl5A -7.3(11) . . . . ?
Cl5C Cl4 C11 Cl5A -106.7(6) 36_565 . . 42_456 ?
Cl5C Cl4 C11 Cl5A 123.3(6) 36_565 . . . ?
Cl5C Cl4 C11 Cl5A 10.6(6) 36_565 . . 36_565 ?
Cl5C Cl4 C11 Cl5A -119.9(11) . . . 36_565 ?
Cl5C Cl4 C11 Cl5A 122.8(12) . . . 42_456 ?
Cl5C Cl4 C11 Cl5B -21(2) . . . . ?
Cl5C Cl4 C11 Cl5B 13.3(9) 36_565 . . 36_565 ?
Cl5C Cl4 C11 Cl5B 125(2) . . . 42_456 ?
Cl5C Cl4 C11 Cl5B 109.6(15) 36_565 . . . ?
Cl5C Cl4 C11 Cl5B -104.9(17) 36_565 . . 42_456 ?
Cl5C Cl4 C11 Cl5B -117.3(14) . . . 36_565 ?
Cl5C Cl4 C11 Cl5C 130.5(9) 36_565 . . . ?
Cl5C Cl4 C11 Cl5C -130.5(9) . . . 36_565 ?
Cl5C Cl4 C11 Cl5C 114.9(6) . . . 42_456 ?
Cl5C Cl4 C11 Cl5C -114.6(3) 36_565 . . 42_456 ?
Cl5C Cl5A Cl5B Cl5B -64(3) . . . 42_456 ?
Cl5C Cl5A Cl5B Cl5B 0(4) . . . 36_565 ?
Cl5C Cl5A Cl5B C11 -27(3) . . . . ?
Cl5C Cl5A C11 Cl4 15.5(18) . . . . ?
Cl5C Cl5A C11 Cl4 -17(2) . . . 36_565 ?
Cl5C Cl5A C11 Cl4 -21.0(17) . . . 42_456 ?
Cl5C Cl5A C11 Cl5A -122.9(18) . . . 42_456 ?
Cl5C Cl5A C11 Cl5A 108.7(18) . . . 36_565 ?
Cl5C Cl5A C11 Cl5B -142.6(17) . . . 42_456 ?
Cl5C Cl5A C11 Cl5B 132(3) . . . 36_565 ?
Cl5C Cl5A C11 Cl5B 165.3(19) . . . . ?
Cl5C Cl5A C11 Cl5C -93(3) . . . 42_456 ?
Cl5C Cl5A C11 Cl5C 80.8(12) . . . 36_565 ?
Cl5C Cl5B C11 Cl4 26.7(18) . . . . ?
Cl5C Cl5B C11 Cl4 -12(2) . . . 36_565 ?
Cl5C Cl5B C11 Cl4 -15.4(14) . . . 42_456 ?
Cl5C Cl5B C11 Cl5A -124.1(11) . . . 42_456 ?
Cl5C Cl5B C11 Cl5A 120.1(13) . . . 36_565 ?
Cl5C Cl5B C11 Cl5A -8.7(10) . . . . ?
Cl5C Cl5B C11 Cl5B 139(2) . . . 36_565 ?
Cl5C Cl5B C11 Cl5B -137.0(14) . . . 42_456 ?
Cl5C Cl5B C11 Cl5C -100.8(14) . . . 42_456 ?
Cl5C Cl5B C11 Cl5C 101.5(11) . . . 36_565 ?
C11 Cl5A Cl5B Cl5B -37.2(12) . . . 42_456 ?
C11 Cl5A Cl5B Cl5B 26.2(13) . . . 36_565 ?
C11 Cl5A Cl5B Cl5C 27(3) . . . . ?
C11 Cl5A Cl5C Cl4 -18.9(18) . . . . ?
C11 Cl5A Cl5C Cl4 33(3) . . . 42_456 ?
C11 Cl5A Cl5C Cl5B -28(3) . . . . ?
C11 Cl5B Cl5C Cl4 18.7(18) . . . 42_456 ?
C11 Cl5B Cl5C Cl4 -22.4(11) . . . . ?
C11 Cl5B Cl5C Cl5A 150(3) . . . . ?
Cl6 Cl6 C12 Cl6 -67.55(19) 46_546 . . 19_655 ?
Cl6 Cl6 C12 Cl6 67.55(19) 19_655 . . 46_546 ?
Cl6 Cl6 C12 Cl7A 105.0(8) 19_655 . . 19_655 ?
Cl6 Cl6 C12 Cl7A -135.1(9) 19_655 . . 46_546 ?
Cl6 Cl6 C12 Cl7A 157.4(9) 46_546 . . 46_546 ?
Cl6 Cl6 C12 Cl7A 37.5(7) 46_546 . . 19_655 ?
Cl6 Cl6 C12 Cl7A -20.1(7) 19_655 . . . ?
Cl6 Cl6 C12 Cl7A -87.6(8) 46_546 . . . ?
Cl6 Cl6 C12 Cl7B -95.4(13) 46_546 . . . ?
Cl6 Cl6 C12 Cl7B 165.3(6) 46_546 . . 46_546 ?
Cl6 Cl6 C12 Cl7B 139.7(9) 19_655 . . 19_655 ?
Cl6 Cl6 C12 Cl7B -27.9(12) 19_655 . . . ?
Cl6 Cl6 C12 Cl7B 72.1(8) 46_546 . . 19_655 ?
Cl6 Cl6 C12 Cl7B -127.2(6) 19_655 . . 46_546 ?
Cl6 Cl6 C12 Cl7C 146.22(10) 46_546 . . . ?
Cl6 Cl6 C12 Cl7C -146.23(10) 19_655 . . . ?
Cl6 Cl7A Cl7B Cl7C 40.9(11) 19_655 . . . ?
Cl6 Cl7A Cl7B C12 17.2(8) 19_655 . . . ?
Cl6 Cl7A C12 Cl6 18.5(7) 19_655 . . . ?
Cl6 Cl7A C12 Cl6 -34.2(7) 19_655 . . 46_546 ?
Cl6 Cl7A C12 Cl7A -92.7(11) 19_655 . . 19_655 ?
Cl6 Cl7A C12 Cl7A 81.5(11) 19_655 . . 46_546 ?
Cl6 Cl7A C12 Cl7B 121.9(7) 19_655 . . 46_546 ?
Cl6 Cl7A C12 Cl7B -141.0(9) 19_655 . . 19_655 ?
Cl6 Cl7A C12 Cl7B -167.9(6) 19_655 . . . ?
Cl6 Cl7A C12 Cl7C 174.4(4) 19_655 . . . ?
Cl7A Cl6 C12 Cl6 135.1(9) 46_546 . . 19_655 ?
Cl7A Cl6 C12 Cl6 -157.4(9) 46_546 . . 46_546 ?
Cl7A Cl6 C12 Cl7A 115.0(3) 46_546 . . . ?
Cl7A Cl6 C12 Cl7A -119.9(4) 46_546 . . 19_655 ?
Cl7A Cl6 C12 Cl7B -85.2(7) 46_546 . . 19_655 ?
Cl7A Cl6 C12 Cl7B 7.9(4) 46_546 . . 46_546 ?
Cl7A Cl6 C12 Cl7B 107.2(9) 46_546 . . . ?
Cl7A Cl6 C12 Cl7C -11.1(9) 46_546 . . . ?
Cl7A Cl7B Cl7C Cl7B 28.3(9) . . . 46_546 ?
Cl7A Cl7B Cl7C Cl7B -74.6(7) . . . 19_655 ?
Cl7A Cl7B Cl7C C12 -23.2(4) . . . . ?
Cl7A Cl7B C12 Cl6 -59.5(8) . . . 46_546 ?
Cl7A Cl7B C12 Cl6 11.4(10) . . . . ?
Cl7A Cl7B C12 Cl6 -10.4(5) . . . 19_655 ?
Cl7A Cl7B C12 Cl7A 96.6(7) . . . 46_546 ?
Cl7A Cl7B C12 Cl7A -120.4(7) . . . 19_655 ?
Cl7A Cl7B C12 Cl7B -158.2(6) . . . 19_655 ?
Cl7A Cl7B C12 Cl7B 113.8(4) . . . 46_546 ?
Cl7A Cl7B C12 Cl7C 157.8(4) . . . . ?
Cl7B Cl7A C12 Cl6 167.9(6) . . . 19_655 ?
Cl7B Cl7A C12 Cl6 -173.6(5) . . . . ?
Cl7B Cl7A C12 Cl6 133.8(5) . . . 46_546 ?
Cl7B Cl7A C12 Cl7A -110.6(10) . . . 46_546 ?
Cl7B Cl7A C12 Cl7A 75.3(11) . . . 19_655 ?
Cl7B Cl7A C12 Cl7B -70.2(7) . . . 46_546 ?
Cl7B Cl7A C12 Cl7B 27.0(9) . . . 19_655 ?
Cl7B Cl7A C12 Cl7C -17.7(3) . . . . ?
Cl7C Cl7B C12 Cl6 -168.1(4) . . . 19_655 ?
Cl7C Cl7B C12 Cl6 -146.3(9) . . . . ?
Cl7C Cl7B C12 Cl6 142.7(6) . . . 46_546 ?
Cl7C Cl7B C12 Cl7A -61.2(8) . . . 46_546 ?
Cl7C Cl7B C12 Cl7A -157.8(4) . . . . ?
Cl7C Cl7B C12 Cl7A 81.8(5) . . . 19_655 ?
Cl7C Cl7B C12 Cl7B -44.0(3) . . . 46_546 ?
Cl7C Cl7B C12 Cl7B 44.0(3) . . . 19_655 ?
C12 Cl7A Cl7B Cl7C 23.7(5) . . . . ?
C12 Cl7B Cl7C Cl7B -51.4(7) . . . 19_655 ?
C12 Cl7B Cl7C Cl7B 51.4(7) . . . 46_546 ?

_shelx_res_file                  
;
    jtj712.res created by SHELXL-2014/7

TITL C48H48N12 *5CCl4 in F23
CELL 0.71073 24.3478 24.3478 24.3478 90 90 90
ZERR 8 0.0005 0.0005 0.0005 0 0 0
LATT -4
SYMM -X,-Y,+Z
SYMM -X,+Y,-Z
SYMM +X,-Y,-Z
SYMM +Z,+X,+Y
SYMM +Z,-X,-Y
SYMM -Z,-X,+Y
SYMM -Z,+X,-Y
SYMM +Y,+Z,+X
SYMM -Y,+Z,-X
SYMM +Y,-Z,-X
SYMM -Y,-Z,+X
SFAC C H N Cl
UNIT 424 384 96 160

L.S. 10
PLAN  20
SIZE 0.18 0.15 0.08
TEMP -173
BOND $H
MORE -1
CONF
fmap 2
acta
MERG 2
SHEL 20 0.77
TWIN 0 1 0 1 0 0 0 0 -1 2
OMIT 0 0 4
REM <olex2.extras>
REM <HklSrc "%.\\jtj712.hkl">
REM </olex2.extras>

WGHT    0.097000    4.765000
BASF   0.54129
FVAR       0.03017   0.66126   0.58012
N2    3    0.546723    0.036127    0.728041    11.00000    0.04986    0.05611 =
         0.04761   -0.00097   -0.00171   -0.00936
C5    1    0.554984    0.132033    0.613766    11.00000    0.04506    0.04986 =
         0.05432   -0.00226   -0.00003    0.00349
AFIX  43
H5    2    0.524132    0.154000    0.623146    11.00000   -1.20000
AFIX   0
C6    1    0.568024    0.086640    0.645761    11.00000    0.05095    0.05644 =
         0.04919   -0.00866    0.00067   -0.00555
C7    1    0.534436    0.074373    0.694353    11.00000    0.05045    0.05015 =
         0.05495   -0.00574    0.00246   -0.00312
AFIX  43
H7    2    0.502414    0.095670    0.700944    11.00000   -1.20000
AFIX   0
C8    1    0.510584    0.029398    0.775270    11.00000    0.05880    0.06127 =
         0.04536   -0.00613   -0.00216   -0.01061
AFIX  23
H8A   2    0.479456    0.055446    0.772857    11.00000   -1.20000
H8B   2    0.530978    0.036897    0.809638    11.00000   -1.20000
AFIX   0

N1    3    0.520442    0.201701    0.787291    11.00000    0.04310    0.07654 =
         0.07779   -0.00663    0.00289   -0.00441
C1    1    0.635433    0.194898    0.882478    11.00000    0.04879    0.06623 =
         0.05465    0.00130    0.00503    0.00181
AFIX  43
H1    2    0.626342    0.225975    0.904248    11.00000   -1.20000
AFIX   0
C2    1    0.603771    0.181629    0.837707    11.00000    0.04747    0.05507 =
         0.06328   -0.00023    0.00946   -0.00426
C3    1    0.555596    0.215696    0.823878    11.00000    0.04611    0.06935 =
         0.06190   -0.00175    0.00889   -0.00280
AFIX  43
H3    2    0.550428    0.249383    0.842874    11.00000   -1.20000
AFIX   0
C4    1    0.474607    0.239267    0.779337    11.00000    0.03731    0.09155 =
         0.08835   -0.00300    0.00576    0.00028
AFIX  23
H4A   2    0.477751    0.270397    0.805306    11.00000   -1.20000
H4B   2    0.439619    0.219964    0.786854    11.00000   -1.20000
AFIX   0

CL4   4    0.468455    0.047926    0.929410    10.33333    0.12830    0.37369 =
         0.08088    0.00627   -0.01890    0.12143
CL5A  4    0.374576    0.044243    0.868546    21.00000    0.08052    0.07571 =
         0.10219   -0.03841    0.03468   -0.03206
CL5B  4    0.366112    0.069750    0.855584   -20.50000    0.07731    0.31801 =
         0.07541   -0.09460   -0.03991    0.08921
CL5C  4    0.397280    0.027983    0.886117   -20.50000    0.04057    0.12669 =
         0.14192   -0.07261    0.03051   -0.04380
C11   1    0.411189    0.088811    0.911189    10.33333    0.06656    0.06656 =
         0.06656   -0.00280    0.00280   -0.00280
CL6   4    0.309963    0.226784    0.673968    10.33333    0.17593    0.11978 =
         0.13856    0.00199    0.02503    0.02494
CL7A  4    0.374806    0.138651    0.717130    30.96667    0.10122    0.12994 =
         0.12298    0.06113   -0.04496   -0.04091
CL7B  4    0.387966    0.102089    0.682795   -30.96667    0.07051    0.18191 =
         0.13443   -0.01963   -0.00083   -0.02418
CL7C  4    0.386315    0.113685    0.613685    10.03333    0.09434    0.09434 =
         0.09434   -0.01723    0.01723    0.01723
C12   1    0.340870    0.159130    0.659130    10.33333    0.09997    0.09997 =
         0.09997    0.01801   -0.01801   -0.01801
CL2   4    0.708115    0.291885    0.791885    10.33333    0.09868    0.09868 =
         0.09868   -0.00746    0.00746    0.00746
C10   1    0.750000    0.250000    0.750000    10.08333    0.08611    0.08611 =
         0.08611    0.00000    0.00000    0.00000
CL1   4    0.457906    0.042094    0.542094    10.33333    0.09581    0.09581 =
         0.09581   -0.00957    0.00957    0.00957
C9    1    0.500000    0.000000    0.500000    10.08333    0.07710    0.07710 =
         0.07710    0.00000    0.00000    0.00000
HKLF 4

REM  C48H48N12 *5CCl4 in F23
REM R1 =  0.0468 for    2404 Fo > 4sig(Fo)  and  0.0551 for all    2780 data
REM    174 parameters refined using      0 restraints

END

WGHT      0.0963      4.8079

REM Highest difference peak  0.282,  deepest hole -0.166,  1-sigma level  0.052
Q1    1   0.3825  0.1080  0.6598  11.00000  0.05    0.28
Q2    1   0.3124  0.1876  0.6876  10.33333  0.05    0.26
Q3    1   0.3694  0.0775  0.8803  11.00000  0.05    0.23
Q4    1   0.7500  0.2500  0.7104  10.50000  0.05    0.22
Q5    1   0.5000  0.0000  0.7683  10.50000  0.05    0.22
Q6    1   0.7360  0.2620  0.7941  11.00000  0.05    0.22
Q7    1   0.4780  0.0220  0.5220  10.33333  0.05    0.22
Q8    1   0.4973  0.2500  0.7500  10.50000  0.05    0.20
Q9    1   0.4610  0.0113  0.5105  11.00000  0.05    0.20
Q10   1   0.3727  0.1273  0.8727  10.33333  0.05    0.19
Q11   1   0.3971  0.0600  0.8963  11.00000  0.05    0.19
Q12   1   0.5000  0.0465  0.5000  10.50000  0.05    0.19
Q13   1   0.3962  0.0145  0.9051  11.00000  0.05    0.19
Q14   1   0.3367  0.2210  0.6572  11.00000  0.05    0.18
Q15   1   0.4598  0.0409  0.9396  11.00000  0.05    0.17
Q16   1   0.6111  0.1614  0.8320  11.00000  0.05    0.17
Q17   1   0.5000  0.0000  0.7418  10.50000  0.05    0.16
Q18   1   0.3586  0.1384  0.6822  11.00000  0.05    0.16
Q19   1   0.5938  0.0736  0.6600  11.00000  0.05    0.16
Q20   1   0.5000  0.0000  1.0000  10.08333  0.05    0.15
;
_shelx_res_checksum              87504
_shelx_SHELXL_version_number     2014/7
_olex2_submission_special_instructions 'No special instructions were received'
loop_
_twin_individual_id
_twin_individual_mass_fraction_refined
1 0.459(4)
2 0.541(4)

####################################################################### 
# 
# This file contains crystal structure data downloaded from the 
# Cambridge Structural Database (CSD) hosted by the Cambridge 
# Crystallographic Data Centre (CCDC).
# 
# Full information about CCDC data access policies and citation 
# guidelines are available at http://www.ccdc.cam.ac.uk/access/V1 
# 
# Audit and citation data items may have been added by the CCDC. 
# Please retain this information to preserve the provenance of 
# this file and to allow appropriate attribution of the data. 
# 
#######################################################################

data_cc1_chcl3_150k
_database_code_depnum_ccdc_archive 'CCDC 1575914'
_audit_update_record             
;
2017-09-21 deposited with the CCDC.
2018-03-13 downloaded from the CCDC.
;
_audit_creation_date             2016-04-04
_audit_creation_method           
;
Olex2 1.2-beta
(compiled 2016.02.19 svn.r3266 for OlexSys, GUI svn.r5155)
;
_chemical_name_common            ?
_chemical_name_systematic        ?
_chemical_formula_moiety         '2(C48 H48 N12), 11.32(C H Cl3)'
_chemical_formula_sum            'C107.33 H107.33 Cl33.97 N24'
_chemical_formula_weight         2937.63
_chemical_melting_point          ?
loop_
_atom_type_symbol
_atom_type_description
_atom_type_scat_dispersion_real
_atom_type_scat_dispersion_imag
_atom_type_scat_source
C C 0.0033 0.0016 'International Tables Vol C Tables 4.2.6.8 and 6.1.1.4'
H H 0.0000 0.0000 'International Tables Vol C Tables 4.2.6.8 and 6.1.1.4'
Cl Cl 0.1484 0.1585 'International Tables Vol C Tables 4.2.6.8 and 6.1.1.4'
N N 0.0061 0.0033 'International Tables Vol C Tables 4.2.6.8 and 6.1.1.4'

_shelx_space_group_comment       
;
The symmetry employed for this shelxl refinement is uniquely defined
by the following loop, which should always be used as a source of
symmetry information in preference to the above space-group names.
They are only intended as comments.
;
_space_group_crystal_system      triclinic
_space_group_IT_number           2
_space_group_name_H-M_alt        'P -1'
_space_group_name_Hall           '-P 1'
loop_
_space_group_symop_operation_xyz
'x, y, z'
'-x, -y, -z'

_cell_length_a                   17.1487(11)
_cell_length_b                   18.3913(11)
_cell_length_c                   24.7171(15)
_cell_angle_alpha                73.378(2)
_cell_angle_beta                 72.980(2)
_cell_angle_gamma                76.700(2)
_cell_volume                     7050.9(8)
_cell_formula_units_Z            2
_cell_measurement_reflns_used    9327
_cell_measurement_temperature    150
_cell_measurement_theta_max      28.855
_cell_measurement_theta_min      2.344
_shelx_estimated_absorpt_T_max   ?
_shelx_estimated_absorpt_T_min   ?
_exptl_absorpt_coefficient_mu    0.704
_exptl_absorpt_correction_T_max  0.7458
_exptl_absorpt_correction_T_min  0.4830
_exptl_absorpt_correction_type   multi-scan
_exptl_absorpt_process_details   
;
SADABS-2014/5 (Bruker,2014/5) was used for absorption correction.
wR2(int) was 0.1000 before and 0.0786 after correction.
The Ratio of minimum to maximum transmission is 0.6476.
The \l/2 correction factor is Not present.
;
_exptl_absorpt_special_details   ?
_exptl_crystal_colour            colourless
_exptl_crystal_colour_primary    colourless
_exptl_crystal_density_diffrn    1.384
_exptl_crystal_density_meas      ?
_exptl_crystal_density_method    ?
_exptl_crystal_description       block
_exptl_crystal_F_000             2994
_exptl_crystal_size_max          0.368
_exptl_crystal_size_mid          0.199
_exptl_crystal_size_min          0.197
_exptl_transmission_factor_max   ?
_exptl_transmission_factor_min   ?
_diffrn_reflns_av_R_equivalents  0.0499
_diffrn_reflns_av_unetI/netI     0.0454
_diffrn_reflns_Laue_measured_fraction_full 1.000
_diffrn_reflns_Laue_measured_fraction_max 0.999
_diffrn_reflns_limit_h_max       21
_diffrn_reflns_limit_h_min       -21
_diffrn_reflns_limit_k_max       22
_diffrn_reflns_limit_k_min       -22
_diffrn_reflns_limit_l_max       30
_diffrn_reflns_limit_l_min       -30
_diffrn_reflns_number            117695
_diffrn_reflns_point_group_measured_fraction_full 1.000
_diffrn_reflns_point_group_measured_fraction_max 0.999
_diffrn_reflns_theta_full        26.000
_diffrn_reflns_theta_max         26.382
_diffrn_reflns_theta_min         0.886
_diffrn_ambient_temperature      150
_diffrn_detector                 CCD
_diffrn_detector_area_resol_mean 28.5714
_diffrn_detector_type            'Rigaku Saturn724+'
_diffrn_measured_fraction_theta_full 1.000
_diffrn_measured_fraction_theta_max 0.999
_diffrn_measurement_device       'AFC12 (Right): Kappa 3 circle'
_diffrn_measurement_device_type  'Rigaku Saturn724+ (2x2 bin mode)'
_diffrn_measurement_method       'profile data from \w-scans'
_diffrn_measurement_specimen_support 'Mitegen 50um'
_diffrn_radiation_collimation    0.3
_diffrn_radiation_monochromator  Confocal
_diffrn_radiation_probe          x-ray
_diffrn_radiation_type           MoK\a
_diffrn_radiation_wavelength     0.71073
_diffrn_source                   'Rotating Anode'
_diffrn_source_current           24.0
_diffrn_source_power             1.2
_diffrn_source_target            Mo
_diffrn_source_type              'Rotating Anode'
_diffrn_source_voltage           50.0
_diffrn_standards_number         0
_reflns_Friedel_coverage         0.000
_reflns_Friedel_fraction_full    .
_reflns_Friedel_fraction_max     .
_reflns_number_gt                22595
_reflns_number_total             28822
_reflns_special_details          
;
 Reflections were merged by SHELXL according to the crystal
 class for the calculation of statistics and refinement.
 
 _reflns_Friedel_fraction is defined as the number of unique
 Friedel pairs measured divided by the number that would be
 possible theoretically, ignoring centric projections and
 systematic absences.
;
_reflns_threshold_expression     'I > 2\s(I)'
_computing_cell_refinement       'SAINT v8.34A (Bruker, 2013)'
_computing_data_collection       
;
CrystalClear-SM Expert 2.0 r7 (Rigaku, 2011)
;
_computing_data_reduction        'SAINT v8.34A (Bruker, 2013)'
_computing_molecular_graphics    'Olex2 (Dolomanov et al., 2009)'
_computing_publication_material  'Olex2 (Dolomanov et al., 2009)'
_computing_structure_refinement  'ShelXL (Sheldrick, 2015)'
_computing_structure_solution    ?
_refine_diff_density_max         1.530
_refine_diff_density_min         -0.979
_refine_diff_density_rms         0.093
_refine_ls_extinction_coef       .
_refine_ls_extinction_method     none
_refine_ls_goodness_of_fit_ref   1.038
_refine_ls_hydrogen_treatment    constr
_refine_ls_matrix_type           full
_refine_ls_number_parameters     1707
_refine_ls_number_reflns         28822
_refine_ls_number_restraints     199
_refine_ls_R_factor_all          0.0967
_refine_ls_R_factor_gt           0.0798
_refine_ls_restrained_S_all      1.084
_refine_ls_shift/su_max          0.000
_refine_ls_shift/su_mean         0.000
_refine_ls_structure_factor_coef Fsqd
_refine_ls_weighting_details     
'w=1/[\s^2^(Fo^2^)+(0.1374P)^2^+10.4733P] where P=(Fo^2^+2Fc^2^)/3'
_refine_ls_weighting_scheme      calc
_refine_ls_wR_factor_gt          0.2284
_refine_ls_wR_factor_ref         0.2512
_refine_special_details          ?
_olex2_refinement_description    
;
1. Fixed Uiso
 At 1.2 times of:
  All C(H) groups, All C(H,H) groups
2. Restrained distances
 Cl16-C100 = Cl17-C100
 1.74 with sigma of 0.015
 Cl15-C99 = Cl13-C99 = Cl14-C99
 1.74 with sigma of 0.015
 Cl16-C100 = Cl17-C100 = Cl18-C100
 1.74 with sigma of 0.015
 Cl46-C108 = Cl47-C108 = Cl48-C108
 1.74 with sigma of 0.015
 Cl44-C107 = Cl43-C107 = Cl45-C107
 1.74 with sigma of 0.015
 Cl55-C113 = Cl57-C113 = Cl56-C113
 1.74 with sigma of 0.015
 Cl49-C109 = Cl54-C109 = Cl51-C109 = Cl52-C109 = Cl50-C109 = Cl53-C109
 1.74 with sigma of 0.015
 Cl21-C105 = Cl20-C105 = Cl19-C105
 1.74 with sigma of 0.015
 Cl11-C98 = Cl10-C98 = Cl9-C98 = Cl8-C98 = Cl7-C98
 1.74 with sigma of 0.015
 Cl10-C98 = Cl9-C98 = Cl12-C98 = Cl11-C98 = Cl7-C98 = Cl8-C98
 1.74 with sigma of 0.015
3. Uiso/Uaniso restraints and constraints
Uiso(Cl45) = Uiso(C107) = Uiso(Cl43) = Uiso(Cl44)
4. Rigid body (RIGU) restrains
 C109, Cl52, Cl53, Cl54, Cl49, Cl50, Cl51
 with sigma for 1-2 distances of 0.004 and sigma for 1-3 distances of 0.004
 Cl13, Cl14, Cl15, C99
 with sigma for 1-2 distances of 0.004 and sigma for 1-3 distances of 0.004
 Cl16, Cl17, Cl18, C100
 with sigma for 1-2 distances of 0.004 and sigma for 1-3 distances of 0.004
 Cl19, Cl20, Cl21, C105
 with sigma for 1-2 distances of 0.004 and sigma for 1-3 distances of 0.004
 Cl22, Cl23, Cl24, C104
 with sigma for 1-2 distances of 0.004 and sigma for 1-3 distances of 0.004
 Cl46, Cl47, Cl48, C108
 with sigma for 1-2 distances of 0.004 and sigma for 1-3 distances of 0.004
 C98, Cl7, Cl9, Cl11, Cl8, Cl10, Cl12
 with sigma for 1-2 distances of 0.004 and sigma for 1-3 distances of 0.004
5. Others
 Sof(H98A)=Sof(Cl8)=Sof(Cl10)=Sof(Cl12)=Sof(Cl16)=Sof(Cl17)=Sof(Cl18)=
 Sof(C100)=Sof(H100)=1-FVAR(1)
 Sof(H98)=Sof(Cl7)=Sof(Cl9)=Sof(Cl11)=Sof(Cl13)=Sof(Cl14)=Sof(Cl15)=Sof(C99)=
 Sof(H99)=FVAR(1)
 Sof(Cl19)=Sof(Cl20)=Sof(Cl21)=Sof(C105)=Sof(H105)=1-FVAR(2)
 Sof(Cl22)=Sof(Cl23)=Sof(Cl24)=Sof(C104)=Sof(H104)=FVAR(2)
 Sof(Cl37)=Sof(Cl38)=Sof(Cl39)=Sof(C111)=Sof(H111)=1-FVAR(3)
 Sof(Cl34)=Sof(Cl35)=Sof(Cl36)=Sof(C112)=Sof(H112)=0.5*FVAR(4)
 Sof(Cl40)=Sof(Cl41)=Sof(Cl42)=Sof(C110)=Sof(H110)=FVAR(3)
 Fixed Sof: H109(0.5) H10A(0.5) Cl52(0.5) Cl53(0.5) Cl54(0.5) Cl49(0.5)
 Cl50(0.5) Cl51(0.5) Cl43(0.25) Cl44(0.25) Cl45(0.25) C107(0.25) H107(0.25)
 Cl46(0.5) Cl47(0.5) Cl48(0.5) C108(0.5) H108(0.5) Cl55(0.25) Cl56(0.25)
 C113(0.25) H113(0.25) Cl57(0.25)
6.a Ternary CH refined with riding coordinates:
 C98(H98), C98(H98A), C109(H109), C109(H10A), C102(H102), C107(H107),
 C110(H110), C106(H106), C99(H99), C97(H97), C105(H105), C104(H104), C101(H101),
  C103(H103), C111(H111), C100(H100), C108(H108), C112(H112), C113(H113)
6.b Secondary CH2 refined with riding coordinates:
 C85(H85A,H85B), C86(H86A,H86B), C87(H87A,H87B), C88(H88A,H88B), C89(H89A,
 H89B), C90(H90A,H90B), C91(H91A,H91B), C92(H92A,H92B), C93(H93A,H93B),
 C94(H94A,H94B), C95(H95A,H95B), C96(H96A,H96B), C37(H37A,H37B), C38(H38A,H38B),
  C39(H39A,H39B), C40(H40A,H40B), C41(H41A,H41B), C42(H42A,H42B), C43(H43A,
 H43B), C44(H44A,H44B), C45(H45A,H45B), C46(H46A,H46B), C47(H47A,H47B),
 C48(H48A,H48B)
6.c Aromatic/amide H refined with riding coordinates:
 C50(H50), C52(H52), C54(H54), C55(H55), C56(H56), C57(H57), C59(H59),
 C61(H61), C63(H63), C64(H64), C65(H65), C66(H66), C68(H68), C70(H70), C72(H72),
  C73(H73), C74(H74), C75(H75), C77(H77), C79(H79), C81(H81), C82(H82),
 C83(H83), C84(H84), C1(H1), C3(H3), C5(H5), C7(H7), C8(H8), C9(H9), C11(H11),
 C13(H13), C15(H15), C16(H16), C17(H17), C18(H18), C20(H20), C22(H22), C24(H24),
  C25(H25), C26(H26), C27(H27), C29(H29), C31(H31), C33(H33), C34(H34),
 C35(H35), C36(H36)
;
_atom_sites_solution_hydrogens   geom
_atom_sites_solution_primary     ?
_atom_sites_solution_secondary   ?
loop_
_atom_site_label
_atom_site_type_symbol
_atom_site_fract_x
_atom_site_fract_y
_atom_site_fract_z
_atom_site_U_iso_or_equiv
_atom_site_adp_type
_atom_site_occupancy
_atom_site_site_symmetry_order
_atom_site_calc_flag
_atom_site_refinement_flags_posn
_atom_site_refinement_flags_adp
_atom_site_refinement_flags_occupancy
_atom_site_disorder_assembly
_atom_site_disorder_group
N1 N 1.11289(16) 0.58128(16) 0.51061(12) 0.0348(6) Uani 1 1 d . . . . .
N2 N 1.02117(17) 0.64757(16) 0.41994(11) 0.0368(6) Uani 1 1 d . . . . .
N3 N 0.7703(2) 0.95659(17) 0.47381(14) 0.0472(7) Uani 1 1 d . . . . .
N4 N 0.7035(2) 0.98845(17) 0.59349(15) 0.0503(7) Uani 1 1 d . . . . .
N5 N 0.55234(19) 0.55884(18) 0.57639(13) 0.0441(7) Uani 1 1 d . . . . .
N6 N 0.63150(18) 0.66406(17) 0.46892(12) 0.0408(6) Uani 1 1 d . . . . .
N7 N 0.73637(16) 0.36908(15) 0.77867(13) 0.0360(6) Uani 1 1 d . . . . .
N8 N 0.91379(16) 0.37346(14) 0.74203(12) 0.0339(5) Uani 1 1 d . . . . .
N9 N 1.02775(17) 0.67082(15) 0.75926(12) 0.0368(6) Uani 1 1 d . . . . .
N10 N 0.91103(19) 0.80861(18) 0.78253(14) 0.0464(7) Uani 1 1 d . . . . .
N11 N 0.52440(19) 0.78251(19) 0.84003(15) 0.0481(7) Uani 1 1 d . . . . .
N12 N 0.45878(18) 0.66069(16) 0.81927(13) 0.0410(6) Uani 1 1 d . . . . .
C49 C 1.03273(17) 0.54884(17) 0.61053(13) 0.0304(6) Uani 1 1 d . . . . .
C50 C 0.99323(18) 0.49062(17) 0.65168(13) 0.0308(6) Uani 1 1 d . . . . .
H50 H 0.9853 0.4487 0.6398 0.037 Uiso 1 1 calc R . . . .
C51 C 0.96522(18) 0.49346(17) 0.71033(13) 0.0307(6) Uani 1 1 d . . . . .
C52 C 0.97836(18) 0.55463(17) 0.72741(13) 0.0308(6) Uani 1 1 d . . . . .
H52 H 0.9601 0.5566 0.7672 0.037 Uiso 1 1 calc R . . . .
C53 C 1.01830(18) 0.61349(17) 0.68647(13) 0.0310(6) Uani 1 1 d . . . . .
C54 C 1.04441(18) 0.61059(17) 0.62799(13) 0.0302(6) Uani 1 1 d . . . . .
H54 H 1.0703 0.6508 0.5999 0.036 Uiso 1 1 calc R . . . .
C55 C 1.06398(18) 0.54036(17) 0.54985(14) 0.0322(6) Uani 1 1 d . . . . .
H55 H 1.0463 0.5019 0.5396 0.039 Uiso 1 1 calc R . . . .
C56 C 0.92539(18) 0.43155(17) 0.75461(13) 0.0317(6) Uani 1 1 d . . . . .
H56 H 0.9078 0.4353 0.7940 0.038 Uiso 1 1 calc R . . . .
C57 C 1.03633(19) 0.67532(17) 0.70605(14) 0.0334(6) Uani 1 1 d . . . . .
H57 H 1.0547 0.7193 0.6780 0.040 Uiso 1 1 calc R . . . .
C58 C 0.7749(2) 0.8243(2) 0.76879(16) 0.0443(8) Uani 1 1 d . . . . .
C59 C 0.6949(2) 0.8077(2) 0.79348(17) 0.0449(8) Uani 1 1 d . . . . .
H59 H 0.6824 0.7745 0.8311 0.054 Uiso 1 1 calc R . . . .
C60 C 0.6331(2) 0.8394(2) 0.76341(17) 0.0437(8) Uani 1 1 d . . . . .
C61 C 0.6520(2) 0.8871(2) 0.70814(17) 0.0447(8) Uani 1 1 d . . . . .
H61 H 0.6100 0.9085 0.6875 0.054 Uiso 1 1 calc R . . . .
C62 C 0.7321(2) 0.9041(2) 0.68234(17) 0.0441(8) Uani 1 1 d . . . . .
C63 C 0.7925(2) 0.8728(2) 0.71292(17) 0.0460(8) Uani 1 1 d . . . . .
H63 H 0.8468 0.8844 0.6958 0.055 Uiso 1 1 calc R . . . .
C64 C 0.8401(2) 0.7897(2) 0.80017(17) 0.0457(8) Uani 1 1 d . . . . .
H64 H 0.8284 0.7514 0.8353 0.055 Uiso 1 1 calc R . . . .
C65 C 0.5477(2) 0.8235(2) 0.78909(18) 0.0457(8) Uani 1 1 d . . . . .
H65 H 0.5082 0.8450 0.7664 0.055 Uiso 1 1 calc R . . . .
C66 C 0.7536(2) 0.9565(2) 0.62437(18) 0.0486(9) Uani 1 1 d . . . . .
H66 H 0.8088 0.9665 0.6097 0.058 Uiso 1 1 calc R . . . .
C67 C 0.7742(2) 0.82856(19) 0.46332(14) 0.0399(7) Uani 1 1 d . . . . .
C68 C 0.7252(2) 0.7756(2) 0.46811(14) 0.0407(7) Uani 1 1 d . . . . .
H68 H 0.6668 0.7887 0.4791 0.049 Uiso 1 1 calc R . . . .
C69 C 0.7606(2) 0.70287(19) 0.45698(14) 0.0391(7) Uani 1 1 d . . . . .
C70 C 0.8461(2) 0.68460(19) 0.44145(14) 0.0390(7) Uani 1 1 d . . . . .
H70 H 0.8708 0.6357 0.4337 0.047 Uiso 1 1 calc R . . . .
C71 C 0.8963(2) 0.73701(19) 0.43705(14) 0.0394(7) Uani 1 1 d . . . . .
C72 C 0.8603(2) 0.8089(2) 0.44750(14) 0.0414(7) Uani 1 1 d . . . . .
H72 H 0.8942 0.8451 0.4439 0.050 Uiso 1 1 calc R . . . .
C73 C 0.7334(2) 0.9041(2) 0.47524(15) 0.0436(8) Uani 1 1 d . . . . .
H73 H 0.6747 0.9139 0.4847 0.052 Uiso 1 1 calc R . . . .
C74 C 0.7093(2) 0.6471(2) 0.46104(14) 0.0413(7) Uani 1 1 d . . . . .
H74 H 0.7352 0.5965 0.4577 0.050 Uiso 1 1 calc R . . . .
C75 C 0.9866(2) 0.7147(2) 0.42360(14) 0.0388(7) Uani 1 1 d . . . . .
H75 H 1.0200 0.7523 0.4175 0.047 Uiso 1 1 calc R . . . .
C76 C 0.65038(18) 0.47023(17) 0.72670(14) 0.0335(6) Uani 1 1 d . . . . .
C77 C 0.61758(19) 0.50720(17) 0.77209(14) 0.0340(6) Uani 1 1 d . . . . .
H77 H 0.6363 0.4878 0.8069 0.041 Uiso 1 1 calc R . . . .
C78 C 0.55726(19) 0.57264(17) 0.76701(14) 0.0349(6) Uani 1 1 d . . . . .
C79 C 0.53086(19) 0.60092(18) 0.71529(15) 0.0364(7) Uani 1 1 d . . . . .
H79 H 0.4903 0.6458 0.7113 0.044 Uiso 1 1 calc R . . . .
C80 C 0.5632(2) 0.56422(18) 0.66982(15) 0.0372(7) Uani 1 1 d . . . . .
C81 C 0.62335(19) 0.49860(18) 0.67569(15) 0.0365(7) Uani 1 1 d . . . . .
H81 H 0.6459 0.4733 0.6446 0.044 Uiso 1 1 calc R . . . .
C82 C 0.71257(18) 0.39976(17) 0.73236(14) 0.0331(6) Uani 1 1 d . . . . .
H82 H 0.7354 0.3768 0.7001 0.040 Uiso 1 1 calc R . . . .
C83 C 0.5211(2) 0.60768(18) 0.81681(15) 0.0382(7) Uani 1 1 d . . . . .
H83 H 0.5456 0.5898 0.8491 0.046 Uiso 1 1 calc R . . . .
C84 C 0.5323(2) 0.5943(2) 0.61646(16) 0.0408(7) Uani 1 1 d . . . . .
H84 H 0.4961 0.6420 0.6122 0.049 Uiso 1 1 calc R . . . .
C85 C 0.7182(3) 1.0276(2) 0.48736(19) 0.0541(10) Uani 1 1 d . . . . .
H85A H 0.6593 1.0228 0.4953 0.065 Uiso 1 1 calc R . . . .
H85B H 0.7299 1.0711 0.4533 0.065 Uiso 1 1 calc R . . . .
C86 C 0.7335(3) 1.0439(2) 0.5394(2) 0.0578(10) Uani 1 1 d . . . . .
H86A H 0.7935 1.0422 0.5334 0.069 Uiso 1 1 calc R . . . .
H86B H 0.7055 1.0963 0.5430 0.069 Uiso 1 1 calc R . . . .
C87 C 0.87573(19) 0.31552(17) 0.79042(15) 0.0362(7) Uani 1 1 d . . . . .
H87A H 0.8599 0.3337 0.8268 0.043 Uiso 1 1 calc R . . . .
H87B H 0.9158 0.2673 0.7955 0.043 Uiso 1 1 calc R . . . .
C88 C 0.79946(19) 0.30030(17) 0.77852(16) 0.0366(7) Uani 1 1 d . . . . .
H88A H 0.8141 0.2871 0.7403 0.044 Uiso 1 1 calc R . . . .
H88B H 0.7778 0.2564 0.8088 0.044 Uiso 1 1 calc R . . . .
C89 C 0.9718(2) 0.7682(2) 0.81552(17) 0.0464(8) Uani 1 1 d . . . . .
H89A H 0.9483 0.7274 0.8481 0.056 Uiso 1 1 calc R . . . .
H89B H 0.9873 0.8044 0.8320 0.056 Uiso 1 1 calc R . . . .
C90 C 1.0478(2) 0.7329(2) 0.77575(16) 0.0400(7) Uani 1 1 d . . . . .
H90A H 1.0668 0.7727 0.7405 0.048 Uiso 1 1 calc R . . . .
H90B H 1.0930 0.7128 0.7961 0.048 Uiso 1 1 calc R . . . .
C91 C 0.4384(2) 0.7735(2) 0.8594(2) 0.0505(9) Uani 1 1 d . . . . .
H91A H 0.4093 0.8043 0.8290 0.061 Uiso 1 1 calc R . . . .
H91B H 0.4126 0.7930 0.8951 0.061 Uiso 1 1 calc R . . . .
C92 C 0.4289(2) 0.6891(2) 0.87219(18) 0.0474(8) Uani 1 1 d . . . . .
H92A H 0.4605 0.6578 0.9010 0.057 Uiso 1 1 calc R . . . .
H92B H 0.3700 0.6837 0.8891 0.057 Uiso 1 1 calc R . . . .
C93 C 0.5861(3) 0.6048(2) 0.47129(16) 0.0478(8) Uani 1 1 d . . . . .
H93A H 0.6243 0.5556 0.4703 0.057 Uiso 1 1 calc R . . . .
H93B H 0.5626 0.6194 0.4368 0.057 Uiso 1 1 calc R . . . .
C94 C 0.5171(2) 0.5942(2) 0.52604(16) 0.0471(8) Uani 1 1 d . . . . .
H94A H 0.4834 0.6447 0.5303 0.057 Uiso 1 1 calc R . . . .
H94B H 0.4808 0.5611 0.5236 0.057 Uiso 1 1 calc R . . . .
C95 C 1.1109(2) 0.6307(2) 0.40685(14) 0.0402(7) Uani 1 1 d . . . . .
H95A H 1.1333 0.6764 0.4055 0.048 Uiso 1 1 calc R . . . .
H95B H 1.1326 0.6182 0.3683 0.048 Uiso 1 1 calc R . . . .
C96 C 1.1383(2) 0.5632(2) 0.45330(14) 0.0387(7) Uani 1 1 d . . . . .
H96A H 1.1140 0.5183 0.4554 0.046 Uiso 1 1 calc R . . . .
H96B H 1.1992 0.5493 0.4424 0.046 Uiso 1 1 calc R . . . .
N13 N 0.36793(18) 0.35475(17) 1.02492(12) 0.0401(6) Uani 1 1 d . . . . .
N14 N 0.48375(19) 0.40902(18) 0.91337(13) 0.0440(7) Uani 1 1 d . . . . .
N15 N 0.66203(17) 0.22260(15) 0.71765(12) 0.0363(6) Uani 1 1 d . . . . .
N16 N 0.64475(16) 0.06023(15) 0.75665(13) 0.0367(6) Uani 1 1 d . . . . .
N17 N 0.36144(17) 0.50222(16) 0.67971(13) 0.0387(6) Uani 1 1 d . . . . .
N18 N 0.22040(18) 0.46196(15) 0.65807(13) 0.0386(6) Uani 1 1 d . . . . .
N19 N 0.34309(19) -0.00164(16) 1.07760(12) 0.0398(6) Uani 1 1 d . . . . .
N20 N 0.40372(18) -0.09658(15) 0.99016(12) 0.0376(6) Uani 1 1 d . . . . .
N21 N 0.30484(16) -0.01534(15) 0.74228(12) 0.0357(6) Uani 1 1 d . . . . .
N22 N 0.16237(17) 0.10735(15) 0.72287(12) 0.0354(6) Uani 1 1 d . . . . .
N23 N 0.03162(18) 0.25645(17) 1.02560(12) 0.0415(6) Uani 1 1 d . . . . .
N24 N -0.00461(16) 0.31636(16) 0.90821(12) 0.0378(6) Uani 1 1 d . . . . .
C1 C 0.37637(19) -0.03622(16) 0.87121(14) 0.0327(6) Uani 1 1 d . . . . .
H1 H 0.3303 -0.0553 0.8996 0.039 Uiso 1 1 calc R . . . .
C2 C 0.44481(19) -0.03036(16) 0.88872(14) 0.0319(6) Uani 1 1 d . . . . .
C3 C 0.51167(19) -0.00092(16) 0.84689(14) 0.0326(6) Uani 1 1 d . . . . .
H3 H 0.5583 0.0033 0.8585 0.039 Uiso 1 1 calc R . . . .
C4 C 0.51058(18) 0.02249(16) 0.78785(14) 0.0318(6) Uani 1 1 d . . . . .
C5 C 0.44209(19) 0.01524(17) 0.77129(14) 0.0324(6) Uani 1 1 d . . . . .
H5 H 0.4410 0.0306 0.7314 0.039 Uiso 1 1 calc R . . . .
C6 C 0.37483(18) -0.01455(16) 0.81311(14) 0.0317(6) Uani 1 1 d . . . . .
C7 C 0.4519(2) -0.05608(17) 0.94945(14) 0.0347(6) Uani 1 1 d . . . . .
H7 H 0.4951 -0.0415 0.9588 0.042 Uiso 1 1 calc R . . . .
C8 C 0.58126(19) 0.05329(17) 0.74335(15) 0.0351(6) Uani 1 1 d . . . . .
H8 H 0.5791 0.0683 0.7036 0.042 Uiso 1 1 calc R . . . .
C9 C 0.30314(19) -0.02354(17) 0.79484(14) 0.0332(6) Uani 1 1 d . . . . .
H9 H 0.2545 -0.0359 0.8237 0.040 Uiso 1 1 calc R . . . .
C10 C 0.1568(2) 0.23454(18) 0.73383(14) 0.0338(6) Uani 1 1 d . . . . .
C11 C 0.10502(19) 0.22265(18) 0.79017(14) 0.0335(6) Uani 1 1 d . . . . .
H11 H 0.0886 0.1737 0.8085 0.040 Uiso 1 1 calc R . . . .
C12 C 0.07752(19) 0.28111(18) 0.81952(14) 0.0332(6) Uani 1 1 d . . . . .
C13 C 0.10202(19) 0.35325(17) 0.79198(14) 0.0333(6) Uani 1 1 d . . . . .
H13 H 0.0831 0.3938 0.8116 0.040 Uiso 1 1 calc R . . . .
C14 C 0.15358(19) 0.36592(18) 0.73629(14) 0.0344(6) Uani 1 1 d . . . . .
C15 C 0.1814(2) 0.30609(18) 0.70737(14) 0.0345(6) Uani 1 1 d . . . . .
H15 H 0.2172 0.3143 0.6695 0.041 Uiso 1 1 calc R . . . .
C16 C 0.1874(2) 0.17191(18) 0.70316(14) 0.0348(6) Uani 1 1 d . . . . .
H16 H 0.2275 0.1801 0.6671 0.042 Uiso 1 1 calc R . . . .
C17 C 0.02200(19) 0.26714(18) 0.87804(14) 0.0343(6) Uani 1 1 d . . . . .
H17 H 0.0052 0.2181 0.8940 0.041 Uiso 1 1 calc R . . . .
C18 C 0.17772(19) 0.44288(18) 0.70982(14) 0.0353(6) Uani 1 1 d . . . . .
H18 H 0.1604 0.4799 0.7327 0.042 Uiso 1 1 calc R . . . .
C19 C 0.1697(2) 0.2423(2) 1.03694(14) 0.0382(7) Uani 1 1 d . . . . .
C20 C 0.2327(2) 0.2814(2) 1.03102(14) 0.0384(7) Uani 1 1 d . . . . .
H20 H 0.2240 0.3360 1.0201 0.046 Uiso 1 1 calc R . . . .
C21 C 0.3093(2) 0.24168(19) 1.04084(14) 0.0375(7) Uani 1 1 d . . . . .
C22 C 0.3209(2) 0.16235(19) 1.05687(14) 0.0385(7) Uani 1 1 d . . . . .
H22 H 0.3724 0.1349 1.0643 0.046 Uiso 1 1 calc R . . . .
C23 C 0.2580(2) 0.12150(19) 1.06244(14) 0.0379(7) Uani 1 1 d . . . . .
C24 C 0.1822(2) 0.1623(2) 1.05310(14) 0.0395(7) Uani 1 1 d . . . . .
H24 H 0.1387 0.1354 1.0578 0.047 Uiso 1 1 calc R . . . .
C25 C 0.0901(2) 0.2871(2) 1.02598(15) 0.0414(7) Uani 1 1 d . . . . .
H25 H 0.0826 0.3415 1.0189 0.050 Uiso 1 1 calc R . . . .
C26 C 0.3772(2) 0.2823(2) 1.03430(14) 0.0387(7) Uani 1 1 d . . . . .
H26 H 0.4299 0.2532 1.0372 0.046 Uiso 1 1 calc R . . . .
C27 C 0.2723(2) 0.0370(2) 1.07650(15) 0.0406(7) Uani 1 1 d . . . . .
H27 H 0.2269 0.0107 1.0850 0.049 Uiso 1 1 calc R . . . .
C28 C 0.4653(2) 0.39588(18) 0.82435(14) 0.0363(7) Uani 1 1 d . . . . .
C29 C 0.4272(2) 0.42998(18) 0.77935(15) 0.0370(7) Uani 1 1 d . . . . .
H29 H 0.3834 0.4720 0.7829 0.044 Uiso 1 1 calc R . . . .
C30 C 0.45283(19) 0.40309(17) 0.72816(14) 0.0343(6) Uani 1 1 d . . . . .
C31 C 0.51605(19) 0.34068(18) 0.72352(14) 0.0340(6) Uani 1 1 d . . . . .
H31 H 0.5332 0.3219 0.6891 0.041 Uiso 1 1 calc R . . . .
C32 C 0.55436(19) 0.30551(17) 0.76943(14) 0.0327(6) Uani 1 1 d . . . . .
C33 C 0.5286(2) 0.33317(18) 0.81966(14) 0.0356(6) Uani 1 1 d . . . . .
H33 H 0.5542 0.3092 0.8510 0.043 Uiso 1 1 calc R . . . .
C34 C 0.4163(2) 0.44311(18) 0.67838(15) 0.0375(7) Uani 1 1 d . . . . .
H34 H 0.4345 0.4239 0.6442 0.045 Uiso 1 1 calc R . . . .
C35 C 0.62551(19) 0.24305(17) 0.76448(14) 0.0334(6) Uani 1 1 d . . . . .
H35 H 0.6449 0.2168 0.7984 0.040 Uiso 1 1 calc R . . . .
C36 C 0.4418(2) 0.42890(19) 0.87582(15) 0.0400(7) Uani 1 1 d . . . . .
H36 H 0.3934 0.4663 0.8808 0.048 Uiso 1 1 calc R . . . .
C37 C 0.3516(2) -0.08539(19) 1.09214(15) 0.0446(8) Uani 1 1 d . . . . .
H37A H 0.2994 -0.1006 1.0929 0.054 Uiso 1 1 calc R . . . .
H37B H 0.3624 -0.1064 1.1313 0.054 Uiso 1 1 calc R . . . .
C38 C 0.4219(2) -0.11835(19) 1.04772(15) 0.0434(8) Uani 1 1 d . . . . .
H38A H 0.4729 -0.0994 1.0447 0.052 Uiso 1 1 calc R . . . .
H38B H 0.4317 -0.1751 1.0609 0.052 Uiso 1 1 calc R . . . .
C39 C -0.0430(2) 0.3087(2) 1.01419(16) 0.0444(8) Uani 1 1 d . . . . .
H39A H -0.0338 0.3625 1.0052 0.053 Uiso 1 1 calc R . . . .
H39B H -0.0892 0.3005 1.0493 0.053 Uiso 1 1 calc R . . . .
C40 C -0.0652(2) 0.2947(2) 0.96335(15) 0.0417(7) Uani 1 1 d . . . . .
H40A H -0.0689 0.2396 0.9710 0.050 Uiso 1 1 calc R . . . .
H40B H -0.1202 0.3247 0.9600 0.050 Uiso 1 1 calc R . . . .
C41 C 0.2318(2) -0.02535(18) 0.72790(15) 0.0364(7) Uani 1 1 d . . . . .
H41A H 0.1888 -0.0393 0.7641 0.044 Uiso 1 1 calc R . . . .
H41B H 0.2464 -0.0675 0.7075 0.044 Uiso 1 1 calc R . . . .
C42 C 0.1985(2) 0.04923(19) 0.68895(15) 0.0387(7) Uani 1 1 d . . . . .
H42A H 0.2439 0.0678 0.6559 0.046 Uiso 1 1 calc R . . . .
H42B H 0.1561 0.0397 0.6730 0.046 Uiso 1 1 calc R . . . .
C43 C 0.3318(2) 0.53865(19) 0.62735(16) 0.0408(7) Uani 1 1 d . . . . .
H43A H 0.3610 0.5101 0.5968 0.049 Uiso 1 1 calc R . . . .
H43B H 0.3439 0.5919 0.6127 0.049 Uiso 1 1 calc R . . . .
C44 C 0.2395(2) 0.54000(18) 0.63980(16) 0.0408(7) Uani 1 1 d . . . . .
H44A H 0.2103 0.5677 0.6708 0.049 Uiso 1 1 calc R . . . .
H44B H 0.2198 0.5678 0.6043 0.049 Uiso 1 1 calc R . . . .
C45 C 0.4561(3) 0.4478(2) 0.96110(16) 0.0511(9) Uani 1 1 d . . . . .
H45A H 0.4048 0.4848 0.9572 0.061 Uiso 1 1 calc R . . . .
H45B H 0.4989 0.4767 0.9599 0.061 Uiso 1 1 calc R . . . .
C46 C 0.4400(2) 0.3884(2) 1.01853(16) 0.0474(8) Uani 1 1 d . . . . .
H46A H 0.4889 0.3475 1.0198 0.057 Uiso 1 1 calc R . . . .
H46B H 0.4308 0.4129 1.0511 0.057 Uiso 1 1 calc R . . . .
C47 C 0.7319(2) 0.15974(19) 0.72030(16) 0.0396(7) Uani 1 1 d . . . . .
H47A H 0.7438 0.1463 0.7591 0.048 Uiso 1 1 calc R . . . .
H47B H 0.7816 0.1761 0.6907 0.048 Uiso 1 1 calc R . . . .
C48 C 0.7113(2) 0.08987(19) 0.70907(16) 0.0396(7) Uani 1 1 d . . . . .
H48A H 0.6943 0.1045 0.6719 0.047 Uiso 1 1 calc R . . . .
H48B H 0.7608 0.0496 0.7059 0.047 Uiso 1 1 calc R . . . .
C98 C 0.7380(3) 0.1878(3) 0.99210(19) 0.0773(14) Uani 1 1 d D U . . .
H98 H 0.7023 0.1468 1.0074 0.093 Uiso 0.663(4) 1 calc R . P A 1
H98A H 0.6840 0.1684 1.0053 0.093 Uiso 0.337(4) 1 calc R . P A 2
Cl7 Cl 0.81970(13) 0.16228(19) 0.93649(12) 0.0893(9) Uani 0.663(4) 1 d D U P A
1
Cl9 Cl 0.7618(2) 0.2064(3) 1.0515(2) 0.0747(12) Uani 0.663(4) 1 d D U P A 1
Cl11 Cl 0.6784(3) 0.27859(14) 0.95343(17) 0.1141(11) Uani 0.663(4) 1 d D U P A
1
Cl8 Cl 0.8283(3) 0.1078(3) 0.9806(3) 0.0964(19) Uani 0.337(4) 1 d D U P A 2
Cl10 Cl 0.7633(8) 0.2077(11) 1.0480(5) 0.133(5) Uani 0.337(4) 1 d D U P A 2
Cl12 Cl 0.7413(6) 0.2509(4) 0.9395(3) 0.119(3) Uani 0.337(4) 1 d D U P A 2
C109 C 1.2199(4) 0.7122(3) 0.4930(2) 0.0936(17) Uani 1 1 d D U . . .
H109 H 1.1684 0.6888 0.5053 0.112 Uiso 0.5 1 calc R . P B 1
H10A H 1.1989 0.6620 0.5076 0.112 Uiso 0.5 1 calc R . P C 2
Cl52 Cl 1.2180(2) 0.77936(16) 0.43422(12) 0.0791(9) Uani 0.5 1 d D U P D 1
Cl53 Cl 1.2313(6) 0.7405(7) 0.5510(5) 0.080(3) Uani 0.5 1 d D U P D 1
Cl54 Cl 1.31900(15) 0.63253(17) 0.46922(12) 0.0745(7) Uani 0.5 1 d D U P D 1
Cl49 Cl 1.1283(4) 0.8042(2) 0.4758(3) 0.169(3) Uani 0.5 1 d D U P D 2
Cl50 Cl 1.2574(6) 0.7337(7) 0.5439(4) 0.0713(19) Uani 0.5 1 d D U P D 2
Cl51 Cl 1.2735(3) 0.7241(4) 0.42719(18) 0.1266(17) Uani 0.5 1 d D U P D 2
Cl1 Cl 0.23541(9) 0.14345(11) 0.90138(7) 0.0964(5) Uani 1 1 d . . . . .
Cl2 Cl 0.31650(9) 0.25164(8) 0.80397(5) 0.0754(3) Uani 1 1 d . . . . .
Cl3 Cl 0.38535(11) 0.18545(12) 0.90288(7) 0.1011(5) Uani 1 1 d . . . . .
C102 C 0.3310(3) 0.1705(2) 0.85951(19) 0.0541(9) Uani 1 1 d . . . . .
H102 H 0.3639 0.1274 0.8413 0.065 Uiso 1 1 calc R . . . .
Cl43 Cl 1.0092(8) 0.9965(8) 0.5374(5) 0.154(2) Uiso 0.25 1 d D . P E 2
Cl44 Cl 1.0507(11) 0.9106(9) 0.6385(7) 0.154(2) Uiso 0.25 1 d D . P E 2
Cl45 Cl 0.9780(8) 1.0545(8) 0.6390(6) 0.154(2) Uiso 0.25 1 d D . P E 2
C107 C 0.9728(17) 0.9785(12) 0.6124(8) 0.154(2) Uiso 0.25 1 d D . P E 2
H107 H 0.9175 0.9615 0.6267 0.184 Uiso 0.25 1 calc R . P E 2
Cl40 Cl 0.9491(2) 0.98415(17) 0.76907(15) 0.0886(8) Uani 0.645(3) 1 d . . P F 1
Cl41 Cl 0.91293(17) 1.09805(13) 0.83618(13) 0.0840(8) Uani 0.645(3) 1 d . . P F
1
Cl42 Cl 0.95922(12) 1.14506(12) 0.71096(10) 0.0752(6) Uani 0.645(3) 1 d . . P F
1
C110 C 0.9739(4) 1.0692(4) 0.7722(4) 0.0619(18) Uani 0.645(3) 1 d . . P F 1
H110 H 1.0333 1.0600 0.7732 0.074 Uiso 0.645(3) 1 calc R . P F 1
Cl25 Cl 0.43949(8) 0.78873(10) 0.41330(9) 0.1018(6) Uani 1 1 d . . . . .
Cl26 Cl 0.54346(11) 0.90299(7) 0.39253(6) 0.0839(4) Uani 1 1 d . . . . .
Cl27 Cl 0.59354(9) 0.78503(8) 0.32956(6) 0.0758(3) Uani 1 1 d . . . . .
C106 C 0.5404(3) 0.8072(2) 0.39660(19) 0.0545(9) Uani 1 1 d . . . . .
H106 H 0.5683 0.7733 0.4274 0.065 Uiso 1 1 calc R . . . .
Cl13 Cl 0.26454(15) 0.62084(12) 0.7984(2) 0.1258(18) Uani 0.663(4) 1 d D U P A
1
Cl14 Cl 0.2350(4) 0.7748(3) 0.8070(3) 0.0665(11) Uani 0.663(4) 1 d D U P A 1
Cl15 Cl 0.2958(2) 0.7418(3) 0.69467(15) 0.1549(18) Uani 0.663(4) 1 d D U P A 1
C99 C 0.2989(4) 0.7095(4) 0.7669(3) 0.0643(18) Uani 0.663(4) 1 d D U P A 1
H99 H 0.3569 0.7042 0.7699 0.077 Uiso 0.663(4) 1 calc R . P A 1
Cl28 Cl 0.75059(9) 0.59074(9) 0.83681(6) 0.0827(4) Uani 1 1 d . . . . .
Cl29 Cl 0.87589(7) 0.52337(10) 0.89935(5) 0.0794(4) Uani 1 1 d . . . . .
Cl30 Cl 0.73173(11) 0.45173(8) 0.92493(9) 0.1045(6) Uani 1 1 d . . . . .
C97 C 0.7693(3) 0.5387(3) 0.9044(2) 0.0572(10) Uani 1 1 d . . . . .
H97 H 0.7399 0.5693 0.9342 0.069 Uiso 1 1 calc R . . . .
Cl19 Cl 0.4519(6) 0.8181(5) 0.5566(3) 0.135(4) Uani 0.301(6) 1 d D U P G 2
Cl20 Cl 0.4276(7) 0.9019(6) 0.6403(5) 0.139(4) Uani 0.301(6) 1 d D U P G 2
Cl21 Cl 0.5796(7) 0.7871(4) 0.6285(5) 0.063(2) Uani 0.301(6) 1 d D U P G 2
C105 C 0.5027(11) 0.8523(13) 0.5943(9) 0.137(8) Uani 0.301(6) 1 d D U P G 2
H105 H 0.5330 0.8923 0.5642 0.164 Uiso 0.301(6) 1 calc R . P G 2
Cl22 Cl 0.5796(4) 0.7914(3) 0.6205(3) 0.1023(18) Uani 0.699(6) 1 d . U P G 1
Cl23 Cl 0.44703(12) 0.91014(13) 0.65536(9) 0.0577(5) Uani 0.699(6) 1 d . U P G
1
Cl24 Cl 0.50246(13) 0.8917(2) 0.53881(9) 0.1120(15) Uani 0.699(6) 1 d . U P G 1
C104 C 0.5334(4) 0.8837(4) 0.6027(3) 0.0587(15) Uani 0.699(6) 1 d . U P G 1
H104 H 0.5745 0.9188 0.5940 0.070 Uiso 0.699(6) 1 calc R . P G 1
Cl4 Cl 0.12441(11) 0.48938(7) 0.95910(6) 0.0839(4) Uani 1 1 d . . . H 1
Cl5 Cl 0.08131(6) 0.53454(5) 0.84860(5) 0.0542(2) Uani 1 1 d . . . H 1
Cl6 Cl 0.22005(7) 0.41527(7) 0.86777(6) 0.0697(3) Uani 1 1 d . . . H 1
C101 C 0.1212(3) 0.4576(2) 0.89922(18) 0.0537(9) Uani 1 1 d . . . H 1
H101 H 0.0839 0.4179 0.9134 0.064 Uiso 1 1 calc R . . H 1
Cl34 Cl 1.0561(3) 0.9146(3) 0.88452(17) 0.0801(12) Uani 0.3226(17) 1 d . . P F
1
Cl35 Cl 0.9574(3) 0.9414(3) 0.9965(2) 0.0849(13) Uani 0.3226(17) 1 d . . P F 1
Cl36 Cl 1.1022(5) 1.0138(4) 0.9354(3) 0.131(2) Uani 0.3226(17) 1 d . . P F 1
Cl31 Cl 0.73836(10) 0.68195(9) 0.69844(6) 0.0895(4) Uani 1 1 d . . . . .
Cl33 Cl 0.85604(12) 0.74946(9) 0.59931(7) 0.0987(5) Uani 1 1 d . . . . .
C103 C 0.8217(3) 0.6637(2) 0.64138(17) 0.0505(9) Uani 1 1 d . . . . .
H103 H 0.8677 0.6295 0.6580 0.061 Uiso 1 1 calc R . . I .
Cl32 Cl 0.79461(14) 0.61704(11) 0.59939(8) 0.1100(6) Uani 1 1 d . . . J 1
Cl37 Cl 0.9845(5) 0.9560(3) 0.7931(3) 0.111(2) Uani 0.355(3) 1 d . . P F 2
Cl38 Cl 1.0013(4) 1.0283(4) 0.8761(2) 0.117(2) Uani 0.355(3) 1 d . . P F 2
Cl39 Cl 0.9118(3) 1.1113(3) 0.7918(4) 0.112(2) Uani 0.355(3) 1 d . . P F 2
C111 C 0.9969(8) 1.0374(7) 0.8095(6) 0.055(3) Uani 0.355(3) 1 d . . P F 2
H111 H 1.0493 1.0541 0.7829 0.065 Uiso 0.355(3) 1 calc R . P F 2
Cl16 Cl 0.2892(4) 0.6418(3) 0.7450(3) 0.0946(16) Uani 0.337(4) 1 d D U P A 2
Cl17 Cl 0.2435(4) 0.6310(3) 0.8628(3) 0.114(2) Uani 0.337(4) 1 d D U P A 2
Cl18 Cl 0.2459(9) 0.7834(6) 0.7909(7) 0.090(4) Uani 0.337(4) 1 d D U P A 2
C100 C 0.2922(11) 0.6873(6) 0.7966(4) 0.078(4) Uani 0.337(4) 1 d D U P A 2
H100 H 0.3513 0.6833 0.7967 0.094 Uiso 0.337(4) 1 calc R . P A 2
Cl46 Cl 1.0166(5) 0.9085(5) 0.5542(4) 0.196(3) Uani 0.5 1 d D U P K 1
Cl47 Cl 1.1025(4) 0.9093(3) 0.6404(2) 0.1188(19) Uani 0.5 1 d D U P K 1
Cl48 Cl 0.9700(4) 1.0338(5) 0.6102(4) 0.150(3) Uani 0.5 1 d D U P K 1
C108 C 1.0542(6) 0.9670(6) 0.5844(4) 0.098(3) Uani 0.5 1 d D U P K 1
H108 H 1.0957 0.9955 0.5530 0.117 Uiso 0.5 1 calc R . P K 1
C112 C 1.0540(11) 0.9327(9) 0.9496(7) 0.069(4) Uani 0.3226(17) 1 d . . P . .
H112 H 1.0889 0.8878 0.9696 0.083 Uiso 0.3226(17) 1 calc R . P F .
Cl55 Cl 1.0105(5) 0.8707(5) 0.5937(4) 0.101(2) Uiso 0.25 1 d D . P L 4
Cl56 Cl 1.1288(6) 0.8926(6) 0.6399(5) 0.082(2) Uiso 0.25 1 d D . P L 4
C113 C 1.0218(10) 0.9181(10) 0.6429(9) 0.081(7) Uiso 0.25 1 d D . P L 4
H113 H 0.9867 0.9017 0.6831 0.097 Uiso 0.25 1 calc R . P L 4
Cl57 Cl 0.9967(9) 1.0169(8) 0.6121(6) 0.117(4) Uiso 0.25 1 d D . P L 4

loop_
_atom_site_aniso_label
_atom_site_aniso_U_11
_atom_site_aniso_U_22
_atom_site_aniso_U_33
_atom_site_aniso_U_23
_atom_site_aniso_U_13
_atom_site_aniso_U_12
N1 0.0301(13) 0.0370(14) 0.0365(13) -0.0124(11) -0.0048(10) -0.0033(10)
N2 0.0376(14) 0.0418(15) 0.0300(13) -0.0115(11) -0.0044(10) -0.0056(11)
N3 0.0512(17) 0.0329(15) 0.0494(17) -0.0033(12) -0.0126(14) 0.0019(13)
N4 0.0571(19) 0.0325(15) 0.0597(19) -0.0177(14) -0.0125(15) 0.0024(13)
N5 0.0427(16) 0.0429(16) 0.0447(16) -0.0023(13) -0.0137(13) -0.0092(13)
N6 0.0460(16) 0.0420(15) 0.0341(14) -0.0051(12) -0.0145(12) -0.0048(12)
N7 0.0303(13) 0.0278(13) 0.0505(16) -0.0090(11) -0.0128(11) -0.0022(10)
N8 0.0299(12) 0.0269(12) 0.0438(14) -0.0017(11) -0.0133(11) -0.0054(10)
N9 0.0386(14) 0.0323(13) 0.0429(15) -0.0080(11) -0.0127(11) -0.0099(11)
N10 0.0438(16) 0.0426(16) 0.0580(18) -0.0223(14) -0.0129(14) -0.0030(13)
N11 0.0395(15) 0.0461(17) 0.062(2) -0.0233(15) -0.0094(14) -0.0036(13)
N12 0.0388(15) 0.0316(14) 0.0530(17) -0.0124(12) -0.0128(12) -0.0013(11)
C49 0.0252(13) 0.0286(14) 0.0366(15) -0.0067(12) -0.0103(11) -0.0006(11)
C50 0.0273(14) 0.0274(14) 0.0394(15) -0.0074(12) -0.0124(12) -0.0025(11)
C51 0.0275(14) 0.0255(14) 0.0380(15) -0.0041(12) -0.0103(11) -0.0031(11)
C52 0.0300(14) 0.0291(14) 0.0330(14) -0.0047(11) -0.0099(11) -0.0047(11)
C53 0.0293(14) 0.0271(14) 0.0368(15) -0.0060(12) -0.0099(12) -0.0041(11)
C54 0.0273(14) 0.0268(14) 0.0358(15) -0.0041(11) -0.0092(11) -0.0053(11)
C55 0.0285(14) 0.0301(14) 0.0396(16) -0.0101(12) -0.0107(12) -0.0021(11)
C56 0.0280(14) 0.0308(15) 0.0359(15) -0.0030(12) -0.0116(12) -0.0050(11)
C57 0.0316(15) 0.0289(14) 0.0394(16) -0.0046(12) -0.0089(12) -0.0082(12)
C58 0.0441(18) 0.0460(19) 0.0492(19) -0.0254(16) -0.0083(15) -0.0057(15)
C59 0.0409(18) 0.049(2) 0.051(2) -0.0286(16) -0.0076(15) -0.0038(15)
C60 0.0410(18) 0.0380(17) 0.057(2) -0.0261(16) -0.0093(15) -0.0006(14)
C61 0.0425(18) 0.0343(17) 0.063(2) -0.0267(16) -0.0149(16) 0.0037(14)
C62 0.0469(19) 0.0347(17) 0.054(2) -0.0226(15) -0.0106(16) 0.0001(14)
C63 0.0407(18) 0.0448(19) 0.056(2) -0.0260(17) -0.0057(15) -0.0040(15)
C64 0.0440(19) 0.053(2) 0.0465(19) -0.0248(16) -0.0083(15) -0.0070(16)
C65 0.0381(17) 0.0373(18) 0.069(2) -0.0290(17) -0.0145(16) 0.0035(14)
C66 0.049(2) 0.0351(17) 0.064(2) -0.0219(17) -0.0097(18) -0.0032(15)
C67 0.0488(19) 0.0349(16) 0.0305(15) -0.0035(12) -0.0119(13) 0.0016(14)
C68 0.0427(18) 0.0414(18) 0.0325(15) -0.0056(13) -0.0122(13) 0.0038(14)
C69 0.0463(18) 0.0374(17) 0.0304(15) -0.0035(13) -0.0123(13) -0.0026(14)
C70 0.0442(18) 0.0348(16) 0.0338(15) -0.0068(13) -0.0094(13) -0.0001(13)
C71 0.0453(18) 0.0374(17) 0.0296(15) -0.0028(13) -0.0083(13) -0.0026(14)
C72 0.0479(19) 0.0371(17) 0.0370(16) -0.0043(13) -0.0122(14) -0.0055(14)
C73 0.0495(19) 0.0383(18) 0.0368(17) -0.0035(14) -0.0136(14) 0.0025(15)
C74 0.050(2) 0.0385(17) 0.0331(16) -0.0060(13) -0.0133(14) -0.0022(14)
C75 0.0425(17) 0.0392(17) 0.0320(15) -0.0056(13) -0.0066(13) -0.0082(14)
C76 0.0267(14) 0.0270(14) 0.0425(16) -0.0028(12) -0.0071(12) -0.0042(11)
C77 0.0309(15) 0.0271(14) 0.0405(16) -0.0016(12) -0.0096(12) -0.0043(11)
C78 0.0316(15) 0.0262(14) 0.0440(17) -0.0043(12) -0.0092(13) -0.0040(12)
C79 0.0315(15) 0.0260(14) 0.0482(18) -0.0032(13) -0.0123(13) -0.0014(12)
C80 0.0333(15) 0.0301(15) 0.0455(17) -0.0007(13) -0.0125(13) -0.0064(12)
C81 0.0316(15) 0.0310(15) 0.0420(17) -0.0041(13) -0.0067(13) -0.0044(12)
C82 0.0256(14) 0.0261(14) 0.0437(17) -0.0047(12) -0.0059(12) -0.0044(11)
C83 0.0367(16) 0.0310(15) 0.0460(18) -0.0066(13) -0.0137(14) -0.0020(13)
C84 0.0362(16) 0.0368(17) 0.0482(19) -0.0024(14) -0.0159(14) -0.0055(13)
C85 0.059(2) 0.0283(17) 0.065(2) -0.0039(16) -0.0138(19) 0.0029(16)
C86 0.063(2) 0.0292(17) 0.076(3) -0.0119(17) -0.014(2) -0.0015(16)
C87 0.0331(15) 0.0247(14) 0.0495(18) 0.0038(13) -0.0189(13) -0.0064(12)
C88 0.0320(15) 0.0229(14) 0.0550(19) -0.0044(13) -0.0164(14) -0.0032(12)
C89 0.048(2) 0.052(2) 0.0480(19) -0.0206(16) -0.0155(16) -0.0092(16)
C90 0.0405(17) 0.0380(17) 0.0488(18) -0.0124(14) -0.0153(14) -0.0120(14)
C91 0.0396(18) 0.0417(19) 0.070(2) -0.0235(18) -0.0078(17) -0.0005(15)
C92 0.0430(19) 0.0394(18) 0.057(2) -0.0170(16) -0.0098(16) 0.0022(15)
C93 0.057(2) 0.049(2) 0.0446(19) -0.0129(16) -0.0209(16) -0.0092(17)
C94 0.0456(19) 0.051(2) 0.049(2) -0.0078(16) -0.0210(16) -0.0099(16)
C95 0.0343(16) 0.0508(19) 0.0340(16) -0.0159(14) 0.0023(12) -0.0103(14)
C96 0.0315(15) 0.0425(18) 0.0413(17) -0.0193(14) -0.0013(13) -0.0023(13)
N13 0.0446(15) 0.0421(16) 0.0375(14) -0.0143(12) -0.0082(12) -0.0107(12)
N14 0.0489(16) 0.0473(17) 0.0415(15) -0.0188(13) -0.0034(13) -0.0180(13)
N15 0.0362(14) 0.0302(13) 0.0454(15) -0.0125(11) -0.0111(11) -0.0048(11)
N16 0.0329(13) 0.0303(13) 0.0488(15) -0.0131(11) -0.0092(11) -0.0049(10)
N17 0.0358(14) 0.0340(14) 0.0459(15) -0.0083(12) -0.0111(12) -0.0046(11)
N18 0.0411(15) 0.0281(13) 0.0454(15) 0.0003(11) -0.0169(12) -0.0068(11)
N19 0.0504(17) 0.0325(14) 0.0380(14) 0.0020(11) -0.0204(12) -0.0102(12)
N20 0.0443(15) 0.0276(13) 0.0416(14) 0.0002(11) -0.0210(12) -0.0038(11)
N21 0.0349(13) 0.0328(13) 0.0424(15) -0.0084(11) -0.0155(11) -0.0040(11)
N22 0.0362(13) 0.0317(13) 0.0403(14) -0.0063(11) -0.0167(11) -0.0024(11)
N23 0.0370(14) 0.0459(16) 0.0396(14) -0.0090(12) -0.0101(12) -0.0033(12)
N24 0.0310(13) 0.0400(15) 0.0398(14) -0.0046(12) -0.0101(11) -0.0047(11)
C1 0.0338(15) 0.0240(13) 0.0393(16) -0.0027(12) -0.0131(12) -0.0034(11)
C2 0.0362(15) 0.0213(13) 0.0389(16) -0.0032(11) -0.0156(12) -0.0023(11)
C3 0.0340(15) 0.0231(13) 0.0435(16) -0.0052(12) -0.0174(13) -0.0030(11)
C4 0.0312(14) 0.0238(13) 0.0415(16) -0.0072(12) -0.0122(12) -0.0031(11)
C5 0.0344(15) 0.0265(14) 0.0372(15) -0.0063(12) -0.0132(12) -0.0020(11)
C6 0.0317(14) 0.0238(13) 0.0411(16) -0.0063(12) -0.0146(12) -0.0016(11)
C7 0.0353(15) 0.0281(14) 0.0429(17) -0.0047(12) -0.0181(13) -0.0030(12)
C8 0.0356(16) 0.0272(14) 0.0428(17) -0.0104(12) -0.0105(13) -0.0020(12)
C9 0.0327(15) 0.0270(14) 0.0411(16) -0.0056(12) -0.0124(12) -0.0053(11)
C10 0.0371(16) 0.0309(15) 0.0358(15) -0.0019(12) -0.0188(13) -0.0043(12)
C11 0.0341(15) 0.0299(15) 0.0381(16) -0.0017(12) -0.0168(12) -0.0055(12)
C12 0.0302(14) 0.0333(15) 0.0366(15) -0.0021(12) -0.0160(12) -0.0033(12)
C13 0.0327(15) 0.0279(14) 0.0400(16) -0.0030(12) -0.0178(12) -0.0009(12)
C14 0.0344(15) 0.0295(15) 0.0399(16) -0.0013(12) -0.0186(13) -0.0024(12)
C15 0.0378(16) 0.0329(15) 0.0332(15) -0.0007(12) -0.0160(12) -0.0056(12)
C16 0.0389(16) 0.0342(16) 0.0338(15) -0.0040(12) -0.0162(13) -0.0062(13)
C17 0.0298(14) 0.0331(15) 0.0398(16) -0.0029(13) -0.0143(12) -0.0043(12)
C18 0.0325(15) 0.0287(15) 0.0436(17) -0.0023(13) -0.0167(13) -0.0009(12)
C19 0.0387(17) 0.0429(18) 0.0336(15) -0.0102(13) -0.0109(13) -0.0035(14)
C20 0.0415(17) 0.0353(16) 0.0374(16) -0.0081(13) -0.0116(13) -0.0025(13)
C21 0.0404(17) 0.0392(17) 0.0342(15) -0.0108(13) -0.0087(13) -0.0067(13)
C22 0.0393(17) 0.0382(17) 0.0377(16) -0.0063(13) -0.0139(13) -0.0028(13)
C23 0.0417(17) 0.0361(16) 0.0342(15) -0.0033(13) -0.0118(13) -0.0059(13)
C24 0.0395(17) 0.0436(18) 0.0369(16) -0.0061(14) -0.0118(13) -0.0107(14)
C25 0.0416(18) 0.0419(18) 0.0393(17) -0.0101(14) -0.0104(14) -0.0026(14)
C26 0.0399(17) 0.0412(18) 0.0361(16) -0.0118(13) -0.0104(13) -0.0040(14)
C27 0.0474(19) 0.0370(17) 0.0383(17) 0.0000(13) -0.0150(14) -0.0136(15)
C28 0.0369(16) 0.0329(15) 0.0410(16) -0.0124(13) -0.0042(13) -0.0114(13)
C29 0.0353(16) 0.0306(15) 0.0459(18) -0.0123(13) -0.0073(13) -0.0063(12)
C30 0.0345(15) 0.0285(14) 0.0421(16) -0.0099(12) -0.0098(13) -0.0063(12)
C31 0.0365(16) 0.0309(15) 0.0381(16) -0.0122(12) -0.0082(12) -0.0078(12)
C32 0.0332(15) 0.0256(14) 0.0393(16) -0.0063(12) -0.0072(12) -0.0086(11)
C33 0.0363(16) 0.0317(15) 0.0396(16) -0.0068(13) -0.0086(13) -0.0098(12)
C34 0.0395(17) 0.0325(16) 0.0430(17) -0.0111(13) -0.0112(13) -0.0058(13)
C35 0.0349(15) 0.0268(14) 0.0403(16) -0.0050(12) -0.0108(13) -0.0097(12)
C36 0.0443(18) 0.0331(16) 0.0435(18) -0.0138(14) -0.0031(14) -0.0115(14)
C37 0.061(2) 0.0317(16) 0.0391(17) 0.0064(13) -0.0209(16) -0.0118(15)
C38 0.055(2) 0.0310(16) 0.0439(18) 0.0063(13) -0.0280(16) -0.0047(14)
C39 0.0344(17) 0.050(2) 0.0464(19) -0.0140(16) -0.0073(14) -0.0012(14)
C40 0.0304(15) 0.0460(19) 0.0463(18) -0.0086(15) -0.0085(13) -0.0055(13)
C41 0.0356(16) 0.0327(16) 0.0460(17) -0.0100(13) -0.0173(13) -0.0047(12)
C42 0.0458(18) 0.0362(16) 0.0395(16) -0.0103(13) -0.0192(14) -0.0038(14)
C43 0.0380(17) 0.0310(16) 0.0486(18) -0.0022(14) -0.0105(14) -0.0052(13)
C44 0.0367(17) 0.0286(15) 0.0515(19) 0.0022(14) -0.0140(14) -0.0050(13)
C45 0.064(2) 0.053(2) 0.047(2) -0.0227(17) -0.0047(17) -0.0280(19)
C46 0.051(2) 0.058(2) 0.0454(19) -0.0246(17) -0.0097(16) -0.0184(17)
C47 0.0301(15) 0.0375(17) 0.0533(19) -0.0161(15) -0.0080(14) -0.0053(13)
C48 0.0306(15) 0.0361(17) 0.0523(19) -0.0169(14) -0.0047(14) -0.0047(13)
C98 0.076(3) 0.086(3) 0.079(3) -0.035(2) 0.013(2) -0.051(2)
Cl7 0.0625(11) 0.145(2) 0.0806(15) -0.0612(17) 0.0040(10) -0.0397(13)
Cl9 0.0410(14) 0.102(2) 0.089(3) -0.0511(19) 0.0165(14) -0.0332(15)
Cl11 0.150(3) 0.0519(12) 0.140(3) -0.0001(13) -0.046(2) -0.0314(16)
Cl8 0.078(3) 0.128(4) 0.106(4) -0.080(4) 0.006(2) -0.030(3)
Cl10 0.121(8) 0.233(12) 0.080(6) -0.073(6) 0.017(5) -0.103(7)
Cl12 0.170(6) 0.106(4) 0.100(4) 0.019(3) -0.043(4) -0.100(5)
C109 0.136(5) 0.099(4) 0.066(3) 0.005(2) -0.030(3) -0.082(3)
Cl52 0.122(2) 0.0644(14) 0.0652(14) 0.0251(12) -0.0547(16) -0.0515(16)
Cl53 0.121(7) 0.064(4) 0.068(3) 0.0002(18) -0.035(3) -0.046(4)
Cl54 0.0584(12) 0.0978(18) 0.0746(14) -0.0153(13) -0.0132(11) -0.0366(12)
Cl49 0.196(5) 0.081(2) 0.294(7) -0.047(3) -0.163(5) -0.010(3)
Cl50 0.104(5) 0.055(2) 0.062(3) 0.0085(19) -0.041(3) -0.029(3)
Cl51 0.110(3) 0.193(5) 0.101(2) -0.053(3) 0.011(2) -0.097(3)
Cl1 0.0700(8) 0.1146(12) 0.0881(10) 0.0023(9) -0.0121(7) -0.0247(8)
Cl2 0.0875(8) 0.0667(7) 0.0611(6) 0.0031(5) -0.0314(6) 0.0031(6)
Cl3 0.1071(11) 0.1322(14) 0.0878(10) -0.0221(9) -0.0632(9) -0.0187(10)
C102 0.056(2) 0.048(2) 0.060(2) -0.0109(18) -0.0236(19) -0.0010(17)
Cl40 0.111(2) 0.0595(14) 0.105(2) -0.0237(13) -0.0313(15) -0.0211(13)
Cl41 0.0870(15) 0.0565(11) 0.0908(16) -0.0207(11) 0.0149(13) -0.0202(10)
Cl42 0.0634(11) 0.0655(11) 0.0849(13) -0.0019(9) -0.0235(9) -0.0002(8)
C110 0.049(4) 0.051(4) 0.084(5) -0.025(4) -0.004(3) -0.009(3)
Cl25 0.0475(6) 0.0886(10) 0.1395(14) 0.0067(9) -0.0121(7) -0.0093(6)
Cl26 0.1397(13) 0.0515(6) 0.0660(7) -0.0042(5) -0.0421(8) -0.0160(7)
Cl27 0.0808(8) 0.0696(7) 0.0706(7) -0.0160(6) -0.0156(6) -0.0035(6)
C106 0.049(2) 0.048(2) 0.061(2) 0.0009(18) -0.0201(18) -0.0050(17)
Cl13 0.0668(13) 0.0409(10) 0.266(6) -0.0419(18) -0.035(2) -0.0011(9)
Cl14 0.0624(15) 0.053(2) 0.097(2) -0.0241(18) -0.0379(17) -0.0018(13)
Cl15 0.116(2) 0.255(5) 0.110(2) -0.088(3) -0.0602(19) 0.039(3)
C99 0.041(3) 0.056(4) 0.115(5) -0.040(4) -0.040(4) 0.008(3)
Cl28 0.0815(8) 0.0850(9) 0.0812(8) -0.0128(7) -0.0371(7) 0.0014(7)
Cl29 0.0525(6) 0.1287(12) 0.0594(6) -0.0368(7) -0.0171(5) 0.0039(6)
Cl30 0.1030(11) 0.0511(7) 0.1464(15) -0.0279(8) -0.0051(10) -0.0138(7)
C97 0.053(2) 0.054(2) 0.065(3) -0.026(2) -0.0113(19) 0.0012(18)
Cl19 0.178(8) 0.126(6) 0.103(4) -0.057(4) -0.086(5) 0.075(6)
Cl20 0.116(6) 0.143(7) 0.191(9) -0.117(7) -0.029(6) 0.004(5)
Cl21 0.094(6) 0.027(2) 0.088(4) -0.017(2) -0.066(4) 0.013(2)
C105 0.158(12) 0.138(14) 0.112(12) -0.063(11) -0.078(10) 0.080(11)
Cl22 0.095(3) 0.089(3) 0.114(3) -0.040(2) -0.018(2) 0.013(2)
Cl23 0.0490(9) 0.0609(11) 0.0556(10) -0.0170(8) -0.0031(7) -0.0026(7)
Cl24 0.0664(12) 0.201(4) 0.0624(12) -0.0460(15) -0.0303(9) 0.0292(15)
C104 0.051(3) 0.074(4) 0.045(3) -0.017(3) -0.012(2) 0.006(3)
Cl4 0.1431(13) 0.0507(6) 0.0627(7) -0.0168(5) -0.0403(8) -0.0004(7)
Cl5 0.0567(5) 0.0403(5) 0.0632(6) -0.0034(4) -0.0201(4) -0.0068(4)
Cl6 0.0577(6) 0.0703(7) 0.0866(8) -0.0312(6) -0.0298(6) 0.0115(5)
C101 0.066(3) 0.0398(19) 0.053(2) -0.0085(16) -0.0151(19) -0.0059(17)
Cl34 0.094(3) 0.088(3) 0.056(2) -0.0120(18) -0.0030(19) -0.036(2)
Cl35 0.078(3) 0.096(3) 0.092(3) -0.048(2) -0.001(2) -0.030(2)
Cl36 0.146(5) 0.110(4) 0.157(6) -0.033(4) -0.017(4) -0.084(4)
Cl31 0.0960(10) 0.0917(10) 0.0619(7) -0.0290(7) 0.0047(7) 0.0045(8)
Cl33 0.1147(12) 0.0697(8) 0.0876(10) 0.0077(7) -0.0100(9) -0.0200(8)
C103 0.053(2) 0.048(2) 0.049(2) -0.0125(16) -0.0191(17) 0.0053(17)
Cl32 0.1566(17) 0.1081(12) 0.0967(11) -0.0591(10) -0.0532(11) -0.0089(11)
Cl37 0.173(6) 0.049(2) 0.110(4) -0.031(3) -0.014(4) -0.026(3)
Cl38 0.126(4) 0.141(5) 0.083(3) -0.031(3) -0.010(3) -0.032(4)
Cl39 0.077(3) 0.084(3) 0.191(7) -0.067(4) -0.054(4) 0.030(2)
C111 0.050(6) 0.038(6) 0.069(8) -0.008(5) -0.009(6) -0.006(5)
Cl16 0.101(3) 0.093(3) 0.110(4) -0.056(3) -0.012(3) -0.031(3)
Cl17 0.089(3) 0.096(4) 0.154(5) -0.019(3) -0.021(3) -0.030(3)
Cl18 0.088(5) 0.028(2) 0.153(11) -0.017(4) -0.041(6) 0.002(3)
C100 0.069(9) 0.057(7) 0.116(9) -0.035(6) -0.029(7) 0.001(6)
Cl46 0.202(7) 0.227(8) 0.225(8) -0.122(7) -0.055(6) -0.073(6)
Cl47 0.121(4) 0.072(3) 0.123(3) 0.013(2) 0.010(3) -0.033(3)
Cl48 0.097(4) 0.155(5) 0.214(7) -0.097(5) 0.021(4) -0.057(3)
C108 0.087(6) 0.120(8) 0.069(6) -0.003(5) 0.017(5) -0.051(6)
C112 0.083(10) 0.055(8) 0.071(9) -0.007(7) -0.031(8) -0.009(7)

_geom_special_details            
;
 All esds (except the esd in the dihedral angle between two l.s. planes)
 are estimated using the full covariance matrix.  The cell esds are taken
 into account individually in the estimation of esds in distances, angles
 and torsion angles; correlations between esds in cell parameters are only
 used when they are defined by crystal symmetry.  An approximate (isotropic)
 treatment of cell esds is used for estimating esds involving l.s. planes.
;
loop_
_geom_bond_atom_site_label_1
_geom_bond_atom_site_label_2
_geom_bond_distance
_geom_bond_site_symmetry_2
_geom_bond_publ_flag
N1 C55 1.268(4) . ?
N1 C96 1.466(4) . ?
N2 C75 1.256(4) . ?
N2 C95 1.455(4) . ?
N3 C73 1.258(5) . ?
N3 C85 1.468(5) . ?
N4 C66 1.249(5) . ?
N4 C86 1.466(6) . ?
N5 C84 1.261(5) . ?
N5 C94 1.460(5) . ?
N6 C74 1.268(5) . ?
N6 C93 1.459(5) . ?
N7 C82 1.262(4) . ?
N7 C88 1.463(4) . ?
N8 C56 1.265(4) . ?
N8 C87 1.458(4) . ?
N9 C57 1.260(4) . ?
N9 C90 1.456(4) . ?
N10 C64 1.260(5) . ?
N10 C89 1.448(5) . ?
N11 C65 1.271(5) . ?
N11 C91 1.444(5) . ?
N12 C83 1.270(4) . ?
N12 C92 1.456(5) . ?
C49 C50 1.395(4) . ?
C49 C54 1.397(4) . ?
C49 C55 1.478(4) . ?
C50 H50 0.9500 . ?
C50 C51 1.400(4) . ?
C51 C52 1.392(4) . ?
C51 C56 1.472(4) . ?
C52 H52 0.9500 . ?
C52 C53 1.405(4) . ?
C53 C54 1.395(4) . ?
C53 C57 1.479(4) . ?
C54 H54 0.9500 . ?
C55 H55 0.9500 . ?
C56 H56 0.9500 . ?
C57 H57 0.9500 . ?
C58 C59 1.393(5) . ?
C58 C63 1.404(6) . ?
C58 C64 1.468(5) . ?
C59 H59 0.9500 . ?
C59 C60 1.396(5) . ?
C60 C61 1.388(6) . ?
C60 C65 1.476(5) . ?
C61 H61 0.9500 . ?
C61 C62 1.402(5) . ?
C62 C63 1.381(6) . ?
C62 C66 1.477(6) . ?
C63 H63 0.9500 . ?
C64 H64 0.9500 . ?
C65 H65 0.9500 . ?
C66 H66 0.9500 . ?
C67 C68 1.385(5) . ?
C67 C72 1.400(5) . ?
C67 C73 1.474(5) . ?
C68 H68 0.9500 . ?
C68 C69 1.404(5) . ?
C69 C70 1.388(5) . ?
C69 C74 1.463(5) . ?
C70 H70 0.9500 . ?
C70 C71 1.396(5) . ?
C71 C72 1.387(5) . ?
C71 C75 1.471(5) . ?
C72 H72 0.9500 . ?
C73 H73 0.9500 . ?
C74 H74 0.9500 . ?
C75 H75 0.9500 . ?
C76 C77 1.389(5) . ?
C76 C81 1.390(5) . ?
C76 C82 1.478(4) . ?
C77 H77 0.9500 . ?
C77 C78 1.397(4) . ?
C78 C79 1.400(5) . ?
C78 C83 1.462(5) . ?
C79 H79 0.9500 . ?
C79 C80 1.387(5) . ?
C80 C81 1.399(4) . ?
C80 C84 1.477(5) . ?
C81 H81 0.9500 . ?
C82 H82 0.9500 . ?
C83 H83 0.9500 . ?
C84 H84 0.9500 . ?
C85 H85A 0.9900 . ?
C85 H85B 0.9900 . ?
C85 C86 1.507(6) . ?
C86 H86A 0.9900 . ?
C86 H86B 0.9900 . ?
C87 H87A 0.9900 . ?
C87 H87B 0.9900 . ?
C87 C88 1.522(4) . ?
C88 H88A 0.9900 . ?
C88 H88B 0.9900 . ?
C89 H89A 0.9900 . ?
C89 H89B 0.9900 . ?
C89 C90 1.520(5) . ?
C90 H90A 0.9900 . ?
C90 H90B 0.9900 . ?
C91 H91A 0.9900 . ?
C91 H91B 0.9900 . ?
C91 C92 1.531(5) . ?
C92 H92A 0.9900 . ?
C92 H92B 0.9900 . ?
C93 H93A 0.9900 . ?
C93 H93B 0.9900 . ?
C93 C94 1.512(5) . ?
C94 H94A 0.9900 . ?
C94 H94B 0.9900 . ?
C95 H95A 0.9900 . ?
C95 H95B 0.9900 . ?
C95 C96 1.521(5) . ?
C96 H96A 0.9900 . ?
C96 H96B 0.9900 . ?
N13 C26 1.265(5) . ?
N13 C46 1.455(5) . ?
N14 C36 1.261(5) . ?
N14 C45 1.458(4) . ?
N15 C35 1.261(4) . ?
N15 C47 1.463(4) . ?
N16 C8 1.268(4) . ?
N16 C48 1.455(4) . ?
N17 C34 1.265(4) . ?
N17 C43 1.454(5) . ?
N18 C18 1.268(4) . ?
N18 C44 1.459(4) . ?
N19 C27 1.261(5) . ?
N19 C37 1.461(4) . ?
N20 C7 1.272(4) . ?
N20 C38 1.469(4) . ?
N21 C9 1.257(4) . ?
N21 C41 1.460(4) . ?
N22 C16 1.269(4) . ?
N22 C42 1.461(4) . ?
N23 C25 1.261(5) . ?
N23 C39 1.459(4) . ?
N24 C17 1.257(4) . ?
N24 C40 1.465(4) . ?
C1 H1 0.9500 . ?
C1 C2 1.399(4) . ?
C1 C6 1.383(4) . ?
C2 C3 1.396(4) . ?
C2 C7 1.472(4) . ?
C3 H3 0.9500 . ?
C3 C4 1.403(4) . ?
C4 C5 1.396(4) . ?
C4 C8 1.476(4) . ?
C5 H5 0.9500 . ?
C5 C6 1.403(4) . ?
C6 C9 1.485(4) . ?
C7 H7 0.9500 . ?
C8 H8 0.9500 . ?
C9 H9 0.9500 . ?
C10 C11 1.402(5) . ?
C10 C15 1.392(4) . ?
C10 C16 1.472(5) . ?
C11 H11 0.9500 . ?
C11 C12 1.385(5) . ?
C12 C13 1.404(4) . ?
C12 C17 1.469(4) . ?
C13 H13 0.9500 . ?
C13 C14 1.389(5) . ?
C14 C15 1.399(5) . ?
C14 C18 1.478(4) . ?
C15 H15 0.9500 . ?
C16 H16 0.9500 . ?
C17 H17 0.9500 . ?
C18 H18 0.9500 . ?
C19 C20 1.383(5) . ?
C19 C24 1.394(5) . ?
C19 C25 1.478(5) . ?
C20 H20 0.9500 . ?
C20 C21 1.400(5) . ?
C21 C22 1.381(5) . ?
C21 C26 1.471(5) . ?
C22 H22 0.9500 . ?
C22 C23 1.405(5) . ?
C23 C24 1.391(5) . ?
C23 C27 1.470(5) . ?
C24 H24 0.9500 . ?
C25 H25 0.9500 . ?
C26 H26 0.9500 . ?
C27 H27 0.9500 . ?
C28 C29 1.376(5) . ?
C28 C33 1.396(5) . ?
C28 C36 1.476(4) . ?
C29 H29 0.9500 . ?
C29 C30 1.404(5) . ?
C30 C31 1.391(4) . ?
C30 C34 1.473(5) . ?
C31 H31 0.9500 . ?
C31 C32 1.400(5) . ?
C32 C33 1.390(4) . ?
C32 C35 1.474(4) . ?
C33 H33 0.9500 . ?
C34 H34 0.9500 . ?
C35 H35 0.9500 . ?
C36 H36 0.9500 . ?
C37 H37A 0.9900 . ?
C37 H37B 0.9900 . ?
C37 C38 1.516(6) . ?
C38 H38A 0.9900 . ?
C38 H38B 0.9900 . ?
C39 H39A 0.9900 . ?
C39 H39B 0.9900 . ?
C39 C40 1.517(5) . ?
C40 H40A 0.9900 . ?
C40 H40B 0.9900 . ?
C41 H41A 0.9900 . ?
C41 H41B 0.9900 . ?
C41 C42 1.530(4) . ?
C42 H42A 0.9900 . ?
C42 H42B 0.9900 . ?
C43 H43A 0.9900 . ?
C43 H43B 0.9900 . ?
C43 C44 1.517(5) . ?
C44 H44A 0.9900 . ?
C44 H44B 0.9900 . ?
C45 H45A 0.9900 . ?
C45 H45B 0.9900 . ?
C45 C46 1.519(6) . ?
C46 H46A 0.9900 . ?
C46 H46B 0.9900 . ?
C47 H47A 0.9900 . ?
C47 H47B 0.9900 . ?
C47 C48 1.524(4) . ?
C48 H48A 0.9900 . ?
C48 H48B 0.9900 . ?
C98 H98 1.0000 . ?
C98 H98A 1.0000 . ?
C98 Cl7 1.735(5) . ?
C98 Cl9 1.772(6) . ?
C98 Cl11 1.903(6) . ?
C98 Cl8 1.890(6) . ?
C98 Cl10 1.717(9) . ?
C98 Cl12 1.472(7) . ?
C109 H109 1.0000 . ?
C109 H10A 1.0000 . ?
C109 Cl52 1.618(5) . ?
C109 Cl53 1.732(10) . ?
C109 Cl54 2.036(7) . ?
C109 Cl49 2.065(7) . ?
C109 Cl50 1.740(9) . ?
C109 Cl51 1.597(6) . ?
Cl1 C102 1.759(5) . ?
Cl2 C102 1.741(4) . ?
Cl3 C102 1.722(4) . ?
C102 H102 1.0000 . ?
Cl43 Cl43 1.93(3) 2_776 ?
Cl43 C107 1.732(15) . ?
Cl44 C107 1.743(15) . ?
Cl45 C107 1.735(15) . ?
C107 H107 1.0000 . ?
Cl40 C110 1.741(7) . ?
Cl41 C110 1.770(8) . ?
Cl42 C110 1.776(9) . ?
C110 H110 1.0000 . ?
Cl25 C106 1.747(4) . ?
Cl26 C106 1.747(4) . ?
Cl27 C106 1.753(5) . ?
C106 H106 1.0000 . ?
Cl13 C99 1.749(7) . ?
Cl14 C99 1.751(8) . ?
Cl15 C99 1.725(8) . ?
C99 H99 1.0000 . ?
Cl28 C97 1.753(5) . ?
Cl29 C97 1.756(5) . ?
Cl30 C97 1.746(5) . ?
C97 H97 1.0000 . ?
Cl19 C105 1.756(14) . ?
Cl20 C105 1.727(13) . ?
Cl21 C105 1.798(13) . ?
C105 H105 1.0000 . ?
Cl22 C104 1.691(9) . ?
Cl23 C104 1.740(6) . ?
Cl24 C104 1.766(7) . ?
C104 H104 1.0000 . ?
Cl4 C101 1.759(4) . ?
Cl5 C101 1.755(4) . ?
Cl6 C101 1.746(4) . ?
C101 H101 1.0000 . ?
Cl34 C112 1.722(17) . ?
Cl35 Cl36 1.989(9) 2_777 ?
Cl35 C112 1.726(18) . ?
Cl36 Cl35 1.989(9) 2_777 ?
Cl36 C112 1.767(16) . ?
Cl31 C103 1.737(4) . ?
Cl33 C103 1.745(4) . ?
C103 H103 1.0000 . ?
C103 Cl32 1.734(4) . ?
Cl37 C111 1.730(13) . ?
Cl38 C111 1.629(15) . ?
Cl39 C111 1.814(14) . ?
C111 H111 1.0000 . ?
Cl16 C100 1.731(10) . ?
Cl17 C100 1.753(10) . ?
Cl18 C100 1.748(12) . ?
C100 H100 1.0000 . ?
Cl46 C108 1.787(11) . ?
Cl47 C108 1.776(11) . ?
Cl48 C108 1.759(11) . ?
C108 H108 1.0000 . ?
C112 H112 1.0000 . ?
Cl55 C113 1.761(14) . ?
Cl56 C113 1.772(13) . ?
C113 H113 1.0000 . ?
C113 Cl57 1.763(14) . ?

loop_
_geom_angle_atom_site_label_1
_geom_angle_atom_site_label_2
_geom_angle_atom_site_label_3
_geom_angle
_geom_angle_site_symmetry_1
_geom_angle_site_symmetry_3
_geom_angle_publ_flag
C55 N1 C96 116.1(3) . . ?
C75 N2 C95 118.4(3) . . ?
C73 N3 C85 116.5(3) . . ?
C66 N4 C86 116.6(4) . . ?
C84 N5 C94 117.2(3) . . ?
C74 N6 C93 117.9(3) . . ?
C82 N7 C88 117.1(3) . . ?
C56 N8 C87 116.5(3) . . ?
C57 N9 C90 118.7(3) . . ?
C64 N10 C89 118.1(4) . . ?
C65 N11 C91 116.7(3) . . ?
C83 N12 C92 117.3(3) . . ?
C50 C49 C54 119.7(3) . . ?
C50 C49 C55 117.7(3) . . ?
C54 C49 C55 122.5(3) . . ?
C49 C50 H50 119.7 . . ?
C49 C50 C51 120.6(3) . . ?
C51 C50 H50 119.7 . . ?
C50 C51 C56 121.4(3) . . ?
C52 C51 C50 119.2(3) . . ?
C52 C51 C56 119.4(3) . . ?
C51 C52 H52 119.6 . . ?
C51 C52 C53 120.8(3) . . ?
C53 C52 H52 119.6 . . ?
C52 C53 C57 119.9(3) . . ?
C54 C53 C52 119.3(3) . . ?
C54 C53 C57 120.7(3) . . ?
C49 C54 H54 119.8 . . ?
C53 C54 C49 120.3(3) . . ?
C53 C54 H54 119.8 . . ?
N1 C55 C49 124.1(3) . . ?
N1 C55 H55 118.0 . . ?
C49 C55 H55 118.0 . . ?
N8 C56 C51 122.4(3) . . ?
N8 C56 H56 118.8 . . ?
C51 C56 H56 118.8 . . ?
N9 C57 C53 121.3(3) . . ?
N9 C57 H57 119.4 . . ?
C53 C57 H57 119.4 . . ?
C59 C58 C63 118.9(4) . . ?
C59 C58 C64 120.4(4) . . ?
C63 C58 C64 120.7(3) . . ?
C58 C59 H59 119.7 . . ?
C58 C59 C60 120.6(4) . . ?
C60 C59 H59 119.7 . . ?
C59 C60 C65 121.5(4) . . ?
C61 C60 C59 119.4(3) . . ?
C61 C60 C65 119.1(3) . . ?
C60 C61 H61 119.6 . . ?
C60 C61 C62 120.9(4) . . ?
C62 C61 H61 119.6 . . ?
C61 C62 C66 122.2(4) . . ?
C63 C62 C61 119.0(4) . . ?
C63 C62 C66 118.9(4) . . ?
C58 C63 H63 119.4 . . ?
C62 C63 C58 121.2(3) . . ?
C62 C63 H63 119.4 . . ?
N10 C64 C58 122.8(4) . . ?
N10 C64 H64 118.6 . . ?
C58 C64 H64 118.6 . . ?
N11 C65 C60 123.3(4) . . ?
N11 C65 H65 118.4 . . ?
C60 C65 H65 118.4 . . ?
N4 C66 C62 124.0(4) . . ?
N4 C66 H66 118.0 . . ?
C62 C66 H66 118.0 . . ?
C68 C67 C72 119.4(3) . . ?
C68 C67 C73 118.5(3) . . ?
C72 C67 C73 122.1(3) . . ?
C67 C68 H68 119.5 . . ?
C67 C68 C69 121.1(3) . . ?
C69 C68 H68 119.5 . . ?
C68 C69 C74 121.4(3) . . ?
C70 C69 C68 118.6(3) . . ?
C70 C69 C74 120.0(3) . . ?
C69 C70 H70 119.5 . . ?
C69 C70 C71 121.1(3) . . ?
C71 C70 H70 119.5 . . ?
C70 C71 C75 119.9(3) . . ?
C72 C71 C70 119.6(3) . . ?
C72 C71 C75 120.5(3) . . ?
C67 C72 H72 119.8 . . ?
C71 C72 C67 120.4(3) . . ?
C71 C72 H72 119.8 . . ?
N3 C73 C67 125.0(4) . . ?
N3 C73 H73 117.5 . . ?
C67 C73 H73 117.5 . . ?
N6 C74 C69 122.1(3) . . ?
N6 C74 H74 119.0 . . ?
C69 C74 H74 119.0 . . ?
N2 C75 C71 122.4(3) . . ?
N2 C75 H75 118.8 . . ?
C71 C75 H75 118.8 . . ?
C77 C76 C81 119.9(3) . . ?
C77 C76 C82 120.8(3) . . ?
C81 C76 C82 119.3(3) . . ?
C76 C77 H77 119.7 . . ?
C76 C77 C78 120.5(3) . . ?
C78 C77 H77 119.7 . . ?
C77 C78 C79 119.1(3) . . ?
C77 C78 C83 118.9(3) . . ?
C79 C78 C83 121.9(3) . . ?
C78 C79 H79 119.6 . . ?
C80 C79 C78 120.8(3) . . ?
C80 C79 H79 119.6 . . ?
C79 C80 C81 119.4(3) . . ?
C79 C80 C84 119.4(3) . . ?
C81 C80 C84 121.2(3) . . ?
C76 C81 C80 120.3(3) . . ?
C76 C81 H81 119.8 . . ?
C80 C81 H81 119.8 . . ?
N7 C82 C76 122.2(3) . . ?
N7 C82 H82 118.9 . . ?
C76 C82 H82 118.9 . . ?
N12 C83 C78 123.6(3) . . ?
N12 C83 H83 118.2 . . ?
C78 C83 H83 118.2 . . ?
N5 C84 C80 122.4(3) . . ?
N5 C84 H84 118.8 . . ?
C80 C84 H84 118.8 . . ?
N3 C85 H85A 109.4 . . ?
N3 C85 H85B 109.4 . . ?
N3 C85 C86 111.3(3) . . ?
H85A C85 H85B 108.0 . . ?
C86 C85 H85A 109.4 . . ?
C86 C85 H85B 109.4 . . ?
N4 C86 C85 112.0(3) . . ?
N4 C86 H86A 109.2 . . ?
N4 C86 H86B 109.2 . . ?
C85 C86 H86A 109.2 . . ?
C85 C86 H86B 109.2 . . ?
H86A C86 H86B 107.9 . . ?
N8 C87 H87A 109.7 . . ?
N8 C87 H87B 109.7 . . ?
N8 C87 C88 109.9(3) . . ?
H87A C87 H87B 108.2 . . ?
C88 C87 H87A 109.7 . . ?
C88 C87 H87B 109.7 . . ?
N7 C88 C87 109.2(3) . . ?
N7 C88 H88A 109.8 . . ?
N7 C88 H88B 109.8 . . ?
C87 C88 H88A 109.8 . . ?
C87 C88 H88B 109.8 . . ?
H88A C88 H88B 108.3 . . ?
N10 C89 H89A 109.8 . . ?
N10 C89 H89B 109.8 . . ?
N10 C89 C90 109.3(3) . . ?
H89A C89 H89B 108.3 . . ?
C90 C89 H89A 109.8 . . ?
C90 C89 H89B 109.8 . . ?
N9 C90 C89 109.6(3) . . ?
N9 C90 H90A 109.7 . . ?
N9 C90 H90B 109.7 . . ?
C89 C90 H90A 109.7 . . ?
C89 C90 H90B 109.7 . . ?
H90A C90 H90B 108.2 . . ?
N11 C91 H91A 109.4 . . ?
N11 C91 H91B 109.4 . . ?
N11 C91 C92 111.0(3) . . ?
H91A C91 H91B 108.0 . . ?
C92 C91 H91A 109.4 . . ?
C92 C91 H91B 109.4 . . ?
N12 C92 C91 110.9(3) . . ?
N12 C92 H92A 109.5 . . ?
N12 C92 H92B 109.5 . . ?
C91 C92 H92A 109.5 . . ?
C91 C92 H92B 109.5 . . ?
H92A C92 H92B 108.1 . . ?
N6 C93 H93A 109.4 . . ?
N6 C93 H93B 109.4 . . ?
N6 C93 C94 110.9(3) . . ?
H93A C93 H93B 108.0 . . ?
C94 C93 H93A 109.4 . . ?
C94 C93 H93B 109.4 . . ?
N5 C94 C93 109.4(3) . . ?
N5 C94 H94A 109.8 . . ?
N5 C94 H94B 109.8 . . ?
C93 C94 H94A 109.8 . . ?
C93 C94 H94B 109.8 . . ?
H94A C94 H94B 108.2 . . ?
N2 C95 H95A 109.7 . . ?
N2 C95 H95B 109.7 . . ?
N2 C95 C96 109.8(3) . . ?
H95A C95 H95B 108.2 . . ?
C96 C95 H95A 109.7 . . ?
C96 C95 H95B 109.7 . . ?
N1 C96 C95 111.7(3) . . ?
N1 C96 H96A 109.3 . . ?
N1 C96 H96B 109.3 . . ?
C95 C96 H96A 109.3 . . ?
C95 C96 H96B 109.3 . . ?
H96A C96 H96B 107.9 . . ?
C26 N13 C46 117.2(3) . . ?
C36 N14 C45 117.1(3) . . ?
C35 N15 C47 116.4(3) . . ?
C8 N16 C48 117.1(3) . . ?
C34 N17 C43 117.4(3) . . ?
C18 N18 C44 115.6(3) . . ?
C27 N19 C37 118.2(3) . . ?
C7 N20 C38 116.2(3) . . ?
C9 N21 C41 118.6(3) . . ?
C16 N22 C42 117.6(3) . . ?
C25 N23 C39 116.4(3) . . ?
C17 N24 C40 116.2(3) . . ?
C2 C1 H1 119.5 . . ?
C6 C1 H1 119.5 . . ?
C6 C1 C2 120.9(3) . . ?
C1 C2 C7 123.4(3) . . ?
C3 C2 C1 119.3(3) . . ?
C3 C2 C7 117.2(3) . . ?
C2 C3 H3 119.7 . . ?
C2 C3 C4 120.5(3) . . ?
C4 C3 H3 119.7 . . ?
C3 C4 C8 120.8(3) . . ?
C5 C4 C3 119.2(3) . . ?
C5 C4 C8 120.0(3) . . ?
C4 C5 H5 119.7 . . ?
C4 C5 C6 120.5(3) . . ?
C6 C5 H5 119.7 . . ?
C1 C6 C5 119.5(3) . . ?
C1 C6 C9 120.4(3) . . ?
C5 C6 C9 120.0(3) . . ?
N20 C7 C2 124.1(3) . . ?
N20 C7 H7 118.0 . . ?
C2 C7 H7 118.0 . . ?
N16 C8 C4 121.8(3) . . ?
N16 C8 H8 119.1 . . ?
C4 C8 H8 119.1 . . ?
N21 C9 C6 122.0(3) . . ?
N21 C9 H9 119.0 . . ?
C6 C9 H9 119.0 . . ?
C11 C10 C16 120.9(3) . . ?
C15 C10 C11 119.3(3) . . ?
C15 C10 C16 119.7(3) . . ?
C10 C11 H11 119.5 . . ?
C12 C11 C10 121.0(3) . . ?
C12 C11 H11 119.5 . . ?
C11 C12 C13 119.0(3) . . ?
C11 C12 C17 119.6(3) . . ?
C13 C12 C17 121.4(3) . . ?
C12 C13 H13 119.6 . . ?
C14 C13 C12 120.7(3) . . ?
C14 C13 H13 119.6 . . ?
C13 C14 C15 119.6(3) . . ?
C13 C14 C18 118.2(3) . . ?
C15 C14 C18 122.3(3) . . ?
C10 C15 C14 120.4(3) . . ?
C10 C15 H15 119.8 . . ?
C14 C15 H15 119.8 . . ?
N22 C16 C10 122.8(3) . . ?
N22 C16 H16 118.6 . . ?
C10 C16 H16 118.6 . . ?
N24 C17 C12 123.8(3) . . ?
N24 C17 H17 118.1 . . ?
C12 C17 H17 118.1 . . ?
N18 C18 C14 123.3(3) . . ?
N18 C18 H18 118.3 . . ?
C14 C18 H18 118.3 . . ?
C20 C19 C24 119.7(3) . . ?
C20 C19 C25 118.7(3) . . ?
C24 C19 C25 121.6(3) . . ?
C19 C20 H20 119.5 . . ?
C19 C20 C21 121.0(3) . . ?
C21 C20 H20 119.5 . . ?
C20 C21 C26 121.6(3) . . ?
C22 C21 C20 118.8(3) . . ?
C22 C21 C26 119.5(3) . . ?
C21 C22 H22 119.4 . . ?
C21 C22 C23 121.1(3) . . ?
C23 C22 H22 119.4 . . ?
C22 C23 C27 120.8(3) . . ?
C24 C23 C22 118.9(3) . . ?
C24 C23 C27 120.2(3) . . ?
C19 C24 H24 119.8 . . ?
C23 C24 C19 120.5(3) . . ?
C23 C24 H24 119.8 . . ?
N23 C25 C19 123.1(3) . . ?
N23 C25 H25 118.5 . . ?
C19 C25 H25 118.5 . . ?
N13 C26 C21 122.3(3) . . ?
N13 C26 H26 118.8 . . ?
C21 C26 H26 118.8 . . ?
N19 C27 C23 121.9(3) . . ?
N19 C27 H27 119.0 . . ?
C23 C27 H27 119.0 . . ?
C29 C28 C33 119.9(3) . . ?
C29 C28 C36 119.4(3) . . ?
C33 C28 C36 120.6(3) . . ?
C28 C29 H29 119.8 . . ?
C28 C29 C30 120.4(3) . . ?
C30 C29 H29 119.8 . . ?
C29 C30 C34 120.4(3) . . ?
C31 C30 C29 119.6(3) . . ?
C31 C30 C34 120.0(3) . . ?
C30 C31 H31 120.0 . . ?
C30 C31 C32 120.1(3) . . ?
C32 C31 H31 120.0 . . ?
C31 C32 C35 121.7(3) . . ?
C33 C32 C31 119.6(3) . . ?
C33 C32 C35 118.7(3) . . ?
C28 C33 H33 119.8 . . ?
C32 C33 C28 120.4(3) . . ?
C32 C33 H33 119.8 . . ?
N17 C34 C30 122.1(3) . . ?
N17 C34 H34 118.9 . . ?
C30 C34 H34 118.9 . . ?
N15 C35 C32 123.5(3) . . ?
N15 C35 H35 118.3 . . ?
C32 C35 H35 118.3 . . ?
N14 C36 C28 122.1(3) . . ?
N14 C36 H36 118.9 . . ?
C28 C36 H36 118.9 . . ?
N19 C37 H37A 109.6 . . ?
N19 C37 H37B 109.6 . . ?
N19 C37 C38 110.3(3) . . ?
H37A C37 H37B 108.1 . . ?
C38 C37 H37A 109.6 . . ?
C38 C37 H37B 109.6 . . ?
N20 C38 C37 111.5(3) . . ?
N20 C38 H38A 109.3 . . ?
N20 C38 H38B 109.3 . . ?
C37 C38 H38A 109.3 . . ?
C37 C38 H38B 109.3 . . ?
H38A C38 H38B 108.0 . . ?
N23 C39 H39A 109.6 . . ?
N23 C39 H39B 109.6 . . ?
N23 C39 C40 110.2(3) . . ?
H39A C39 H39B 108.1 . . ?
C40 C39 H39A 109.6 . . ?
C40 C39 H39B 109.6 . . ?
N24 C40 C39 112.3(3) . . ?
N24 C40 H40A 109.1 . . ?
N24 C40 H40B 109.1 . . ?
C39 C40 H40A 109.1 . . ?
C39 C40 H40B 109.1 . . ?
H40A C40 H40B 107.9 . . ?
N21 C41 H41A 109.7 . . ?
N21 C41 H41B 109.7 . . ?
N21 C41 C42 109.8(3) . . ?
H41A C41 H41B 108.2 . . ?
C42 C41 H41A 109.7 . . ?
C42 C41 H41B 109.7 . . ?
N22 C42 C41 109.5(3) . . ?
N22 C42 H42A 109.8 . . ?
N22 C42 H42B 109.8 . . ?
C41 C42 H42A 109.8 . . ?
C41 C42 H42B 109.8 . . ?
H42A C42 H42B 108.2 . . ?
N17 C43 H43A 109.5 . . ?
N17 C43 H43B 109.5 . . ?
N17 C43 C44 110.7(3) . . ?
H43A C43 H43B 108.1 . . ?
C44 C43 H43A 109.5 . . ?
C44 C43 H43B 109.5 . . ?
N18 C44 C43 110.6(3) . . ?
N18 C44 H44A 109.5 . . ?
N18 C44 H44B 109.5 . . ?
C43 C44 H44A 109.5 . . ?
C43 C44 H44B 109.5 . . ?
H44A C44 H44B 108.1 . . ?
N14 C45 H45A 109.8 . . ?
N14 C45 H45B 109.8 . . ?
N14 C45 C46 109.2(3) . . ?
H45A C45 H45B 108.3 . . ?
C46 C45 H45A 109.8 . . ?
C46 C45 H45B 109.8 . . ?
N13 C46 C45 110.2(3) . . ?
N13 C46 H46A 109.6 . . ?
N13 C46 H46B 109.6 . . ?
C45 C46 H46A 109.6 . . ?
C45 C46 H46B 109.6 . . ?
H46A C46 H46B 108.1 . . ?
N15 C47 H47A 109.8 . . ?
N15 C47 H47B 109.8 . . ?
N15 C47 C48 109.6(3) . . ?
H47A C47 H47B 108.2 . . ?
C48 C47 H47A 109.8 . . ?
C48 C47 H47B 109.8 . . ?
N16 C48 C47 109.5(3) . . ?
N16 C48 H48A 109.8 . . ?
N16 C48 H48B 109.8 . . ?
C47 C48 H48A 109.8 . . ?
C47 C48 H48B 109.8 . . ?
H48A C48 H48B 108.2 . . ?
Cl7 C98 H98 108.7 . . ?
Cl7 C98 Cl9 117.8(3) . . ?
Cl7 C98 Cl11 103.4(3) . . ?
Cl9 C98 H98 108.7 . . ?
Cl9 C98 Cl11 109.4(3) . . ?
Cl11 C98 H98 108.7 . . ?
Cl8 C98 H98A 111.7 . . ?
Cl10 C98 H98A 111.7 . . ?
Cl10 C98 Cl8 95.3(6) . . ?
Cl12 C98 H98A 111.7 . . ?
Cl12 C98 Cl8 111.0(5) . . ?
Cl12 C98 Cl10 114.5(7) . . ?
Cl52 C109 H109 109.2 . . ?
Cl52 C109 Cl53 115.4(5) . . ?
Cl52 C109 Cl54 104.7(3) . . ?
Cl53 C109 H109 109.2 . . ?
Cl53 C109 Cl54 108.9(5) . . ?
Cl54 C109 H109 109.2 . . ?
Cl49 C109 H10A 112.5 . . ?
Cl50 C109 H10A 112.5 . . ?
Cl50 C109 Cl49 104.0(5) . . ?
Cl51 C109 H10A 112.5 . . ?
Cl51 C109 Cl49 95.0(4) . . ?
Cl51 C109 Cl50 118.5(5) . . ?
Cl1 C102 H102 108.1 . . ?
Cl2 C102 Cl1 110.4(2) . . ?
Cl2 C102 H102 108.1 . . ?
Cl3 C102 Cl1 110.7(3) . . ?
Cl3 C102 Cl2 111.4(2) . . ?
Cl3 C102 H102 108.1 . . ?
C107 Cl43 Cl43 148.8(14) . 2_776 ?
Cl43 C107 Cl44 104.1(14) . . ?
Cl43 C107 Cl45 111.5(15) . . ?
Cl43 C107 H107 113.5 . . ?
Cl44 C107 H107 113.5 . . ?
Cl45 C107 Cl44 99.5(14) . . ?
Cl45 C107 H107 113.5 . . ?
Cl40 C110 Cl41 110.4(4) . . ?
Cl40 C110 Cl42 112.1(5) . . ?
Cl40 C110 H110 108.5 . . ?
Cl41 C110 Cl42 108.7(4) . . ?
Cl41 C110 H110 108.5 . . ?
Cl42 C110 H110 108.5 . . ?
Cl25 C106 Cl26 112.4(2) . . ?
Cl25 C106 Cl27 108.4(3) . . ?
Cl25 C106 H106 108.9 . . ?
Cl26 C106 Cl27 109.4(2) . . ?
Cl26 C106 H106 108.9 . . ?
Cl27 C106 H106 108.9 . . ?
Cl13 C99 Cl14 107.3(5) . . ?
Cl13 C99 H99 109.1 . . ?
Cl14 C99 H99 109.1 . . ?
Cl15 C99 Cl13 111.9(4) . . ?
Cl15 C99 Cl14 110.3(4) . . ?
Cl15 C99 H99 109.1 . . ?
Cl28 C97 Cl29 109.1(3) . . ?
Cl28 C97 H97 109.0 . . ?
Cl29 C97 H97 109.0 . . ?
Cl30 C97 Cl28 109.5(3) . . ?
Cl30 C97 Cl29 111.2(2) . . ?
Cl30 C97 H97 109.0 . . ?
Cl19 C105 Cl21 119.1(11) . . ?
Cl19 C105 H105 105.2 . . ?
Cl20 C105 Cl19 107.2(10) . . ?
Cl20 C105 Cl21 113.7(11) . . ?
Cl20 C105 H105 105.2 . . ?
Cl21 C105 H105 105.2 . . ?
Cl22 C104 Cl23 114.4(5) . . ?
Cl22 C104 Cl24 105.2(4) . . ?
Cl22 C104 H104 109.4 . . ?
Cl23 C104 Cl24 108.8(4) . . ?
Cl23 C104 H104 109.4 . . ?
Cl24 C104 H104 109.4 . . ?
Cl4 C101 H101 108.6 . . ?
Cl5 C101 Cl4 110.1(2) . . ?
Cl5 C101 H101 108.6 . . ?
Cl6 C101 Cl4 109.7(3) . . ?
Cl6 C101 Cl5 111.3(2) . . ?
Cl6 C101 H101 108.6 . . ?
C112 Cl35 Cl36 139.6(6) . 2_777 ?
C112 Cl36 Cl35 102.3(6) . 2_777 ?
Cl31 C103 Cl33 110.0(2) . . ?
Cl31 C103 H103 108.5 . . ?
Cl33 C103 H103 108.5 . . ?
Cl32 C103 Cl31 110.3(3) . . ?
Cl32 C103 Cl33 111.0(2) . . ?
Cl32 C103 H103 108.5 . . ?
Cl37 C111 Cl39 106.3(8) . . ?
Cl37 C111 H111 107.8 . . ?
Cl38 C111 Cl37 116.3(8) . . ?
Cl38 C111 Cl39 110.4(8) . . ?
Cl38 C111 H111 107.8 . . ?
Cl39 C111 H111 107.8 . . ?
Cl16 C100 Cl17 104.0(7) . . ?
Cl16 C100 Cl18 118.4(10) . . ?
Cl16 C100 H100 108.2 . . ?
Cl17 C100 H100 108.2 . . ?
Cl18 C100 Cl17 109.6(9) . . ?
Cl18 C100 H100 108.2 . . ?
Cl46 C108 H108 108.9 . . ?
Cl47 C108 Cl46 110.6(7) . . ?
Cl47 C108 H108 108.9 . . ?
Cl48 C108 Cl46 107.7(6) . . ?
Cl48 C108 Cl47 112.0(7) . . ?
Cl48 C108 H108 108.9 . . ?
Cl34 C112 Cl35 114.7(9) . . ?
Cl34 C112 Cl36 109.2(9) . . ?
Cl34 C112 H112 106.8 . . ?
Cl35 C112 Cl36 112.1(9) . . ?
Cl35 C112 H112 106.8 . . ?
Cl36 C112 H112 106.8 . . ?
Cl55 C113 Cl56 102.5(9) . . ?
Cl55 C113 H113 112.6 . . ?
Cl55 C113 Cl57 105.2(11) . . ?
Cl56 C113 H113 112.6 . . ?
Cl57 C113 Cl56 110.7(11) . . ?
Cl57 C113 H113 112.6 . . ?

loop_
_geom_torsion_atom_site_label_1
_geom_torsion_atom_site_label_2
_geom_torsion_atom_site_label_3
_geom_torsion_atom_site_label_4
_geom_torsion
_geom_torsion_site_symmetry_1
_geom_torsion_site_symmetry_2
_geom_torsion_site_symmetry_3
_geom_torsion_site_symmetry_4
_geom_torsion_publ_flag
N2 C95 C96 N1 -63.7(3) . . . . ?
N3 C85 C86 N4 -69.2(4) . . . . ?
N6 C93 C94 N5 -69.8(4) . . . . ?
N8 C87 C88 N7 -66.7(4) . . . . ?
N10 C89 C90 N9 -68.8(4) . . . . ?
N11 C91 C92 N12 -64.8(4) . . . . ?
C49 C50 C51 C52 -1.0(4) . . . . ?
C49 C50 C51 C56 -178.4(3) . . . . ?
C50 C49 C54 C53 1.3(4) . . . . ?
C50 C49 C55 N1 -167.3(3) . . . . ?
C50 C51 C52 C53 0.8(4) . . . . ?
C50 C51 C56 N8 -0.7(4) . . . . ?
C51 C52 C53 C54 0.5(4) . . . . ?
C51 C52 C53 C57 -176.1(3) . . . . ?
C52 C51 C56 N8 -178.0(3) . . . . ?
C52 C53 C54 C49 -1.5(4) . . . . ?
C52 C53 C57 N9 10.5(5) . . . . ?
C54 C49 C50 C51 0.0(4) . . . . ?
C54 C49 C55 N1 10.0(5) . . . . ?
C54 C53 C57 N9 -166.1(3) . . . . ?
C55 N1 C96 C95 118.2(3) . . . . ?
C55 C49 C50 C51 177.3(3) . . . . ?
C55 C49 C54 C53 -176.0(3) . . . . ?
C56 N8 C87 C88 125.6(3) . . . . ?
C56 C51 C52 C53 178.2(3) . . . . ?
C57 N9 C90 C89 120.4(3) . . . . ?
C57 C53 C54 C49 175.1(3) . . . . ?
C58 C59 C60 C61 0.8(5) . . . . ?
C58 C59 C60 C65 -179.1(3) . . . . ?
C59 C58 C63 C62 -0.1(5) . . . . ?
C59 C58 C64 N10 -172.6(3) . . . . ?
C59 C60 C61 C62 -0.4(5) . . . . ?
C59 C60 C65 N11 2.1(5) . . . . ?
C60 C61 C62 C63 -0.3(5) . . . . ?
C60 C61 C62 C66 -178.1(3) . . . . ?
C61 C60 C65 N11 -177.8(3) . . . . ?
C61 C62 C63 C58 0.5(5) . . . . ?
C61 C62 C66 N4 -1.4(5) . . . . ?
C63 C58 C59 C60 -0.5(5) . . . . ?
C63 C58 C64 N10 9.0(5) . . . . ?
C63 C62 C66 N4 -179.1(3) . . . . ?
C64 N10 C89 C90 123.4(3) . . . . ?
C64 C58 C59 C60 -178.9(3) . . . . ?
C64 C58 C63 C62 178.2(3) . . . . ?
C65 N11 C91 C92 118.2(4) . . . . ?
C65 C60 C61 C62 179.6(3) . . . . ?
C66 N4 C86 C85 128.5(4) . . . . ?
C66 C62 C63 C58 178.4(3) . . . . ?
C67 C68 C69 C70 0.5(5) . . . . ?
C67 C68 C69 C74 -179.0(3) . . . . ?
C68 C67 C72 C71 -0.4(5) . . . . ?
C68 C67 C73 N3 178.3(3) . . . . ?
C68 C69 C70 C71 0.2(5) . . . . ?
C68 C69 C74 N6 7.2(5) . . . . ?
C69 C70 C71 C72 -1.0(5) . . . . ?
C69 C70 C71 C75 176.7(3) . . . . ?
C70 C69 C74 N6 -172.3(3) . . . . ?
C70 C71 C72 C67 1.1(5) . . . . ?
C70 C71 C75 N2 -5.3(5) . . . . ?
C72 C67 C68 C69 -0.4(5) . . . . ?
C72 C67 C73 N3 -1.6(5) . . . . ?
C72 C71 C75 N2 172.3(3) . . . . ?
C73 N3 C85 C86 120.1(4) . . . . ?
C73 C67 C68 C69 179.7(3) . . . . ?
C73 C67 C72 C71 179.5(3) . . . . ?
C74 N6 C93 C94 126.8(3) . . . . ?
C74 C69 C70 C71 179.7(3) . . . . ?
C75 N2 C95 C96 125.2(3) . . . . ?
C75 C71 C72 C67 -176.6(3) . . . . ?
C76 C77 C78 C79 -0.6(5) . . . . ?
C76 C77 C78 C83 176.9(3) . . . . ?
C77 C76 C81 C80 -0.1(5) . . . . ?
C77 C76 C82 N7 2.3(5) . . . . ?
C77 C78 C79 C80 0.8(5) . . . . ?
C77 C78 C83 N12 -170.4(3) . . . . ?
C78 C79 C80 C81 -0.6(5) . . . . ?
C78 C79 C80 C84 178.3(3) . . . . ?
C79 C78 C83 N12 7.0(5) . . . . ?
C79 C80 C81 C76 0.2(5) . . . . ?
C79 C80 C84 N5 -172.0(3) . . . . ?
C81 C76 C77 C78 0.3(5) . . . . ?
C81 C76 C82 N7 -176.3(3) . . . . ?
C81 C80 C84 N5 6.9(5) . . . . ?
C82 N7 C88 C87 119.6(3) . . . . ?
C82 C76 C77 C78 -178.3(3) . . . . ?
C82 C76 C81 C80 178.6(3) . . . . ?
C83 N12 C92 C91 115.7(4) . . . . ?
C83 C78 C79 C80 -176.6(3) . . . . ?
C84 N5 C94 C93 123.7(4) . . . . ?
C84 C80 C81 C76 -178.6(3) . . . . ?
C85 N3 C73 C67 -179.7(3) . . . . ?
C86 N4 C66 C62 174.8(3) . . . . ?
C87 N8 C56 C51 178.3(3) . . . . ?
C88 N7 C82 C76 -178.8(3) . . . . ?
C89 N10 C64 C58 -177.2(3) . . . . ?
C90 N9 C57 C53 179.0(3) . . . . ?
C91 N11 C65 C60 178.8(3) . . . . ?
C92 N12 C83 C78 179.0(3) . . . . ?
C93 N6 C74 C69 178.9(3) . . . . ?
C94 N5 C84 C80 179.5(3) . . . . ?
C95 N2 C75 C71 -179.6(3) . . . . ?
C96 N1 C55 C49 178.8(3) . . . . ?
N14 C45 C46 N13 -69.1(4) . . . . ?
N15 C47 C48 N16 -66.5(4) . . . . ?
N17 C43 C44 N18 -62.7(4) . . . . ?
N19 C37 C38 N20 -66.5(4) . . . . ?
N21 C41 C42 N22 -70.3(3) . . . . ?
N23 C39 C40 N24 -67.4(4) . . . . ?
C1 C2 C3 C4 -0.1(4) . . . . ?
C1 C2 C7 N20 11.5(5) . . . . ?
C1 C6 C9 N21 -169.2(3) . . . . ?
C2 C1 C6 C5 -1.4(4) . . . . ?
C2 C1 C6 C9 177.9(3) . . . . ?
C2 C3 C4 C5 -0.7(4) . . . . ?
C2 C3 C4 C8 -179.7(3) . . . . ?
C3 C2 C7 N20 -166.5(3) . . . . ?
C3 C4 C5 C6 0.5(4) . . . . ?
C3 C4 C8 N16 -0.5(5) . . . . ?
C4 C5 C6 C1 0.6(4) . . . . ?
C4 C5 C6 C9 -178.7(3) . . . . ?
C5 C4 C8 N16 -179.5(3) . . . . ?
C5 C6 C9 N21 10.0(4) . . . . ?
C6 C1 C2 C3 1.1(4) . . . . ?
C6 C1 C2 C7 -176.8(3) . . . . ?
C7 N20 C38 C37 117.7(3) . . . . ?
C7 C2 C3 C4 178.0(3) . . . . ?
C8 N16 C48 C47 125.0(3) . . . . ?
C8 C4 C5 C6 179.5(3) . . . . ?
C9 N21 C41 C42 119.2(3) . . . . ?
C10 C11 C12 C13 0.2(4) . . . . ?
C10 C11 C12 C17 178.8(3) . . . . ?
C11 C10 C15 C14 -1.1(4) . . . . ?
C11 C10 C16 N22 7.5(5) . . . . ?
C11 C12 C13 C14 -0.5(4) . . . . ?
C11 C12 C17 N24 178.6(3) . . . . ?
C12 C13 C14 C15 0.0(4) . . . . ?
C12 C13 C14 C18 -179.5(3) . . . . ?
C13 C12 C17 N24 -2.9(5) . . . . ?
C13 C14 C15 C10 0.8(4) . . . . ?
C13 C14 C18 N18 -175.7(3) . . . . ?
C15 C10 C11 C12 0.6(4) . . . . ?
C15 C10 C16 N22 -174.4(3) . . . . ?
C15 C14 C18 N18 4.8(5) . . . . ?
C16 N22 C42 C41 126.9(3) . . . . ?
C16 C10 C11 C12 178.7(3) . . . . ?
C16 C10 C15 C14 -179.2(3) . . . . ?
C17 N24 C40 C39 130.3(3) . . . . ?
C17 C12 C13 C14 -179.0(3) . . . . ?
C18 N18 C44 C43 115.3(3) . . . . ?
C18 C14 C15 C10 -179.7(3) . . . . ?
C19 C20 C21 C22 -0.3(5) . . . . ?
C19 C20 C21 C26 179.5(3) . . . . ?
C20 C19 C24 C23 -1.0(5) . . . . ?
C20 C19 C25 N23 173.9(3) . . . . ?
C20 C21 C22 C23 1.0(5) . . . . ?
C20 C21 C26 N13 6.8(5) . . . . ?
C21 C22 C23 C24 -1.8(5) . . . . ?
C21 C22 C23 C27 176.7(3) . . . . ?
C22 C21 C26 N13 -173.4(3) . . . . ?
C22 C23 C24 C19 1.7(5) . . . . ?
C22 C23 C27 N19 -8.1(5) . . . . ?
C24 C19 C20 C21 0.2(5) . . . . ?
C24 C19 C25 N23 -6.2(5) . . . . ?
C24 C23 C27 N19 170.4(3) . . . . ?
C25 N23 C39 C40 125.2(3) . . . . ?
C25 C19 C20 C21 -179.9(3) . . . . ?
C25 C19 C24 C23 179.2(3) . . . . ?
C26 N13 C46 C45 124.9(3) . . . . ?
C26 C21 C22 C23 -178.7(3) . . . . ?
C27 N19 C37 C38 130.4(3) . . . . ?
C27 C23 C24 C19 -176.8(3) . . . . ?
C28 C29 C30 C31 1.2(5) . . . . ?
C28 C29 C30 C34 -175.5(3) . . . . ?
C29 C28 C33 C32 0.9(5) . . . . ?
C29 C28 C36 N14 -167.3(3) . . . . ?
C29 C30 C31 C32 -0.6(5) . . . . ?
C29 C30 C34 N17 0.0(5) . . . . ?
C30 C31 C32 C33 0.2(4) . . . . ?
C30 C31 C32 C35 -175.4(3) . . . . ?
C31 C30 C34 N17 -176.6(3) . . . . ?
C31 C32 C33 C28 -0.4(4) . . . . ?
C31 C32 C35 N15 7.7(5) . . . . ?
C33 C28 C29 C30 -1.3(5) . . . . ?
C33 C28 C36 N14 9.3(5) . . . . ?
C33 C32 C35 N15 -168.0(3) . . . . ?
C34 N17 C43 C44 120.5(3) . . . . ?
C34 C30 C31 C32 176.1(3) . . . . ?
C35 N15 C47 C48 114.3(3) . . . . ?
C35 C32 C33 C28 175.4(3) . . . . ?
C36 N14 C45 C46 122.3(4) . . . . ?
C36 C28 C29 C30 175.3(3) . . . . ?
C36 C28 C33 C32 -175.6(3) . . . . ?
C37 N19 C27 C23 179.9(3) . . . . ?
C38 N20 C7 C2 178.4(3) . . . . ?
C39 N23 C25 C19 179.9(3) . . . . ?
C40 N24 C17 C12 174.7(3) . . . . ?
C41 N21 C9 C6 179.8(3) . . . . ?
C42 N22 C16 C10 -178.9(3) . . . . ?
C43 N17 C34 C30 177.9(3) . . . . ?
C44 N18 C18 C14 -179.0(3) . . . . ?
C45 N14 C36 C28 177.7(3) . . . . ?
C46 N13 C26 C21 -179.3(3) . . . . ?
C47 N15 C35 C32 179.7(3) . . . . ?
C48 N16 C8 C4 178.8(3) . . . . ?
Cl43 Cl43 C107 Cl44 128(2) 2_776 . . . ?
Cl43 Cl43 C107 Cl45 -125(3) 2_776 . . . ?
Cl35 Cl36 C112 Cl34 149.9(8) 2_777 . . . ?
Cl35 Cl36 C112 Cl35 21.6(10) 2_777 . . . ?
Cl36 Cl35 C112 Cl34 -159.0(6) 2_777 . . . ?
Cl36 Cl35 C112 Cl36 -33.8(15) 2_777 . . . ?

_shelx_res_file                  
;
    cc1_chcl3_150k.res created by SHELXL-2014/7

TITL CC1_CHCl3_150K.res in P-1
REM Old TITL AS_CC1_CHCl3 in P-1 #2
REM SHELXT solution in P-1
REM R1 0.286, Rweak 0.015, Alpha 0.057, Orientation as input
REM Formula found by SHELXT: C121 N32 Cl20
CELL 0.71073 17.1487 18.3913 24.7171 73.378 72.98 76.7
ZERR 2 0.0011 0.0011 0.0015 0.002 0.002 0.002
LATT 1
SFAC C H Cl N
UNIT 214.65 214.65 67.94 48
DFIX 1.74 0.015 Cl16 C100 Cl17 C100
DFIX 1.74 0.015 Cl15 C99 Cl13 C99 Cl14 C99
DFIX 1.74 0.015 Cl16 C100 Cl17 C100 Cl18 C100
DFIX 1.74 0.015 Cl46 C108 Cl47 C108 Cl48 C108
DFIX 1.74 0.015 Cl44 C107 Cl43 C107 Cl45 C107
DFIX 1.74 0.015 Cl55 C113 Cl57 C113 Cl56 C113
DFIX 1.74 0.015 Cl49 C109 Cl54 C109 Cl51 C109 Cl52 C109 Cl50 C109 Cl53 C109
DFIX 1.74 0.015 Cl21 C105 Cl20 C105 Cl19 C105
DFIX 1.74 0.015 Cl11 C98 Cl10 C98 Cl9 C98 Cl8 C98 Cl7 C98
DFIX 1.74 0.015 Cl10 C98 Cl9 C98 Cl12 C98 Cl11 C98 Cl7 C98 Cl8 C98
RIGU C109 Cl52 Cl53 Cl54 Cl49 Cl50 Cl51
RIGU Cl13 Cl14 Cl15 C99
RIGU Cl16 Cl17 Cl18 C100
RIGU Cl19 Cl20 Cl21 C105
RIGU Cl22 Cl23 Cl24 C104
RIGU Cl46 Cl47 Cl48 C108
RIGU C98 Cl7 Cl9 Cl11 Cl8 Cl10 Cl12
EADP Cl45 C107 Cl43 Cl44

L.S. 100
PLAN  50
TEMP -123.15
BOND $H
LIST 6
MORE -1
CONF
fmap 2
acta 52
OMIT -1 0 2
OMIT 1 3 2
OMIT -2 1 0
OMIT -1 0 1
OMIT -1 3 6
OMIT 3 4 2
OMIT -1 2 0
REM <olex2.extras>
REM <HklSrc "%.\\CC1_CHCl3_150K.hkl">
REM </olex2.extras>

WGHT    0.137400   10.473300
FVAR       0.06944   0.66304   0.69929   0.64527
N1    4    1.112888    0.581279    0.510606    11.00000    0.03006    0.03698 =
         0.03646   -0.01239   -0.00477   -0.00326
N2    4    1.021166    0.647570    0.419942    11.00000    0.03758    0.04184 =
         0.03000   -0.01145   -0.00438   -0.00558
N3    4    0.770350    0.956590    0.473809    11.00000    0.05115    0.03288 =
         0.04937   -0.00326   -0.01259    0.00186
N4    4    0.703493    0.988452    0.593488    11.00000    0.05706    0.03253 =
         0.05966   -0.01766   -0.01248    0.00235
N5    4    0.552340    0.558844    0.576386    11.00000    0.04272    0.04292 =
         0.04465   -0.00234   -0.01374   -0.00920
N6    4    0.631503    0.664064    0.468919    11.00000    0.04600    0.04198 =
         0.03412   -0.00512   -0.01450   -0.00483
N7    4    0.736371    0.369081    0.778673    11.00000    0.03026    0.02783 =
         0.05050   -0.00902   -0.01279   -0.00223
N8    4    0.913791    0.373462    0.742029    11.00000    0.02995    0.02695 =
         0.04379   -0.00173   -0.01328   -0.00541
N9    4    1.027745    0.670815    0.759262    11.00000    0.03857    0.03233 =
         0.04289   -0.00797   -0.01274   -0.00989
N10   4    0.911033    0.808613    0.782529    11.00000    0.04384    0.04261 =
         0.05797   -0.02231   -0.01287   -0.00295
N11   4    0.524396    0.782506    0.840031    11.00000    0.03945    0.04615 =
         0.06206   -0.02326   -0.00939   -0.00365
N12   4    0.458779    0.660690    0.819269    11.00000    0.03884    0.03157 =
         0.05297   -0.01242   -0.01277   -0.00127
C49   1    1.032732    0.548836    0.610528    11.00000    0.02516    0.02862 =
         0.03662   -0.00672   -0.01025   -0.00061
C50   1    0.993228    0.490615    0.651676    11.00000    0.02732    0.02741 =
         0.03937   -0.00741   -0.01236   -0.00246
AFIX  43
H50   2    0.985269    0.448657    0.639773    11.00000   -1.20000
AFIX   0
C51   1    0.965218    0.493463    0.710331    11.00000    0.02747    0.02550 =
         0.03801   -0.00415   -0.01031   -0.00308
C52   1    0.978358    0.554625    0.727412    11.00000    0.02998    0.02908 =
         0.03299   -0.00468   -0.00989   -0.00468
AFIX  43
H52   2    0.960100    0.556580    0.767227    11.00000   -1.20000
AFIX   0
C53   1    1.018296    0.613489    0.686467    11.00000    0.02929    0.02712 =
         0.03679   -0.00602   -0.00995   -0.00411
C54   1    1.044414    0.610592    0.627987    11.00000    0.02728    0.02684 =
         0.03578   -0.00408   -0.00922   -0.00534
AFIX  43
H54   2    1.070268    0.650810    0.599902    11.00000   -1.20000
AFIX   0
C55   1    1.063977    0.540361    0.549849    11.00000    0.02846    0.03010 =
         0.03964   -0.01011   -0.01074   -0.00210
AFIX  43
H55   2    1.046309    0.501868    0.539631    11.00000   -1.20000
AFIX   0
C56   1    0.925392    0.431546    0.754606    11.00000    0.02795    0.03083 =
         0.03588   -0.00296   -0.01161   -0.00497
AFIX  43
H56   2    0.907773    0.435340    0.794029    11.00000   -1.20000
AFIX   0
C57   1    1.036332    0.675316    0.706047    11.00000    0.03164    0.02889 =
         0.03943   -0.00462   -0.00890   -0.00822
AFIX  43
H57   2    1.054739    0.719261    0.677981    11.00000   -1.20000
AFIX   0
C58   1    0.774907    0.824255    0.768788    11.00000    0.04410    0.04604 =
         0.04921   -0.02543   -0.00828   -0.00571
C59   1    0.694947    0.807710    0.793481    11.00000    0.04093    0.04908 =
         0.05134   -0.02860   -0.00757   -0.00381
AFIX  43
H59   2    0.682437    0.774547    0.831127    11.00000   -1.20000
AFIX   0
C60   1    0.633067    0.839416    0.763413    11.00000    0.04097    0.03800 =
         0.05699   -0.02606   -0.00927   -0.00062
C61   1    0.651957    0.887081    0.708140    11.00000    0.04252    0.03426 =
         0.06348   -0.02668   -0.01486    0.00366
AFIX  43
H61   2    0.609988    0.908485    0.687513    11.00000   -1.20000
AFIX   0
C62   1    0.732129    0.904061    0.682344    11.00000    0.04686    0.03469 =
         0.05426   -0.02264   -0.01062    0.00010
C63   1    0.792456    0.872835    0.712923    11.00000    0.04071    0.04476 =
         0.05619   -0.02599   -0.00567   -0.00397
AFIX  43
H63   2    0.846817    0.884447    0.695837    11.00000   -1.20000
AFIX   0
C64   1    0.840149    0.789653    0.800171    11.00000    0.04397    0.05311 =
         0.04650   -0.02478   -0.00833   -0.00704
AFIX  43
H64   2    0.828405    0.751351    0.835261    11.00000   -1.20000
AFIX   0
C65   1    0.547671    0.823517    0.789091    11.00000    0.03811    0.03733 =
         0.06857   -0.02897   -0.01450    0.00352
AFIX  43
H65   2    0.508155    0.845018    0.766399    11.00000   -1.20000
AFIX   0
C66   1    0.753551    0.956491    0.624366    11.00000    0.04908    0.03505 =
         0.06382   -0.02190   -0.00974   -0.00316
AFIX  43
H66   2    0.808751    0.966500    0.609683    11.00000   -1.20000
AFIX   0
C67   1    0.774175    0.828563    0.463320    11.00000    0.04881    0.03493 =
         0.03051   -0.00348   -0.01194    0.00159
C68   1    0.725222    0.775605    0.468110    11.00000    0.04273    0.04141 =
         0.03249   -0.00563   -0.01220    0.00383
AFIX  43
H68   2    0.666804    0.788706    0.479097    11.00000   -1.20000
AFIX   0
C69   1    0.760564    0.702870    0.456984    11.00000    0.04635    0.03742 =
         0.03036   -0.00347   -0.01232   -0.00259
C70   1    0.846069    0.684604    0.441454    11.00000    0.04423    0.03481 =
         0.03383   -0.00680   -0.00943   -0.00015
AFIX  43
H70   2    0.870810    0.635657    0.433700    11.00000   -1.20000
AFIX   0
C71   1    0.896257    0.737014    0.437052    11.00000    0.04531    0.03740 =
         0.02960   -0.00282   -0.00834   -0.00260
C72   1    0.860264    0.808928    0.447495    11.00000    0.04787    0.03706 =
         0.03702   -0.00434   -0.01219   -0.00552
AFIX  43
H72   2    0.894211    0.845072    0.443891    11.00000   -1.20000
AFIX   0
C73   1    0.733404    0.904096    0.475242    11.00000    0.04949    0.03826 =
         0.03678   -0.00346   -0.01361    0.00247
AFIX  43
H73   2    0.674730    0.913906    0.484738    11.00000   -1.20000
AFIX   0
C74   1    0.709341    0.647055    0.461039    11.00000    0.05028    0.03849 =
         0.03310   -0.00597   -0.01334   -0.00221
AFIX  43
H74   2    0.735209    0.596458    0.457661    11.00000   -1.20000
AFIX   0
C75   1    0.986588    0.714677    0.423604    11.00000    0.04251    0.03924 =
         0.03203   -0.00565   -0.00660   -0.00820
AFIX  43
H75   2    1.019996    0.752337    0.417465    11.00000   -1.20000
AFIX   0
C76   1    0.650380    0.470234    0.726704    11.00000    0.02665    0.02695 =
         0.04251   -0.00281   -0.00705   -0.00423
C77   1    0.617578    0.507197    0.772092    11.00000    0.03091    0.02707 =
         0.04046   -0.00161   -0.00961   -0.00427
AFIX  43
H77   2    0.636304    0.487829    0.806865    11.00000   -1.20000
AFIX   0
C78   1    0.557255    0.572644    0.767015    11.00000    0.03160    0.02622 =
         0.04395   -0.00432   -0.00923   -0.00398
C79   1    0.530859    0.600924    0.715291    11.00000    0.03153    0.02603 =
         0.04816   -0.00320   -0.01232   -0.00136
AFIX  43
H79   2    0.490349    0.645768    0.711295    11.00000   -1.20000
AFIX   0
C80   1    0.563176    0.564216    0.669815    11.00000    0.03329    0.03005 =
         0.04549   -0.00070   -0.01250   -0.00637
C81   1    0.623349    0.498604    0.675690    11.00000    0.03161    0.03099 =
         0.04201   -0.00410   -0.00665   -0.00439
AFIX  43
H81   2    0.645856    0.473303    0.644648    11.00000   -1.20000
AFIX   0
C82   1    0.712572    0.399759    0.732359    11.00000    0.02561    0.02607 =
         0.04374   -0.00468   -0.00586   -0.00445
AFIX  43
H82   2    0.735390    0.376791    0.700071    11.00000   -1.20000
AFIX   0
C83   1    0.521107    0.607679    0.816812    11.00000    0.03671    0.03100 =
         0.04598   -0.00665   -0.01368   -0.00195
AFIX  43
H83   2    0.545567    0.589822    0.849079    11.00000   -1.20000
AFIX   0
C84   1    0.532313    0.594258    0.616464    11.00000    0.03624    0.03676 =
         0.04822   -0.00244   -0.01589   -0.00554
AFIX  43
H84   2    0.496062    0.641988    0.612184    11.00000   -1.20000
AFIX   0
C85   1    0.718191    1.027594    0.487361    11.00000    0.05898    0.02830 =
         0.06461   -0.00386   -0.01379    0.00291
AFIX  23
H85A  2    0.659342    1.022761    0.495317    11.00000   -1.20000
H85B  2    0.729907    1.071145    0.453294    11.00000   -1.20000
AFIX   0
C86   1    0.733529    1.043897    0.539430    11.00000    0.06307    0.02918 =
         0.07566   -0.01188   -0.01371   -0.00149
AFIX  23
H86A  2    0.793536    1.042150    0.533423    11.00000   -1.20000
H86B  2    0.705488    1.096343    0.543024    11.00000   -1.20000
AFIX   0
C87   1    0.875728    0.315520    0.790422    11.00000    0.03311    0.02472 =
         0.04949    0.00378   -0.01891   -0.00638
AFIX  23
H87A  2    0.859943    0.333657    0.826790    11.00000   -1.20000
H87B  2    0.915782    0.267319    0.795512    11.00000   -1.20000
AFIX   0
C88   1    0.799458    0.300304    0.778516    11.00000    0.03198    0.02295 =
         0.05497   -0.00441   -0.01640   -0.00316
AFIX  23
H88A  2    0.814096    0.287109    0.740265    11.00000   -1.20000
H88B  2    0.777811    0.256396    0.808823    11.00000   -1.20000
AFIX   0
C89   1    0.971805    0.768240    0.815521    11.00000    0.04803    0.05206 =
         0.04805   -0.02058   -0.01550   -0.00918
AFIX  23
H89A  2    0.948251    0.727368    0.848120    11.00000   -1.20000
H89B  2    0.987319    0.804437    0.832006    11.00000   -1.20000
AFIX   0
C90   1    1.047792    0.732944    0.775751    11.00000    0.04053    0.03803 =
         0.04884   -0.01236   -0.01530   -0.01196
AFIX  23
H90A  2    1.066827    0.772690    0.740459    11.00000   -1.20000
H90B  2    1.092973    0.712804    0.796104    11.00000   -1.20000
AFIX   0
C91   1    0.438386    0.773526    0.859425    11.00000    0.03962    0.04168 =
         0.07019   -0.02352   -0.00778   -0.00047
AFIX  23
H91A  2    0.409331    0.804314    0.829007    11.00000   -1.20000
H91B  2    0.412600    0.793019    0.895073    11.00000   -1.20000
AFIX   0
C92   1    0.428934    0.689065    0.872193    11.00000    0.04297    0.03939 =
         0.05742   -0.01696   -0.00982    0.00218
AFIX  23
H92A  2    0.460504    0.657828    0.901041    11.00000   -1.20000
H92B  2    0.370025    0.683720    0.889149    11.00000   -1.20000
AFIX   0
C93   1    0.586064    0.604760    0.471290    11.00000    0.05746    0.04874 =
         0.04459   -0.01292   -0.02093   -0.00922
AFIX  23
H93A  2    0.624344    0.555570    0.470269    11.00000   -1.20000
H93B  2    0.562610    0.619375    0.436813    11.00000   -1.20000
AFIX   0
C94   1    0.517136    0.594236    0.526042    11.00000    0.04565    0.05137 =
         0.04916   -0.00777   -0.02097   -0.00985
AFIX  23
H94A  2    0.483416    0.644713    0.530256    11.00000   -1.20000
H94B  2    0.480839    0.561114    0.523578    11.00000   -1.20000
AFIX   0
C95   1    1.110930    0.630734    0.406850    11.00000    0.03431    0.05075 =
         0.03404   -0.01586    0.00230   -0.01032
AFIX  23
H95A  2    1.133326    0.676422    0.405533    11.00000   -1.20000
H95B  2    1.132643    0.618193    0.368260    11.00000   -1.20000
AFIX   0
C96   1    1.138299    0.563193    0.453297    11.00000    0.03149    0.04252 =
         0.04133   -0.01929   -0.00127   -0.00229
AFIX  23
H96A  2    1.114048    0.518259    0.455360    11.00000   -1.20000
H96B  2    1.199185    0.549287    0.442363    11.00000   -1.20000
AFIX   0

N13   4    0.367927    0.354746    1.024919    11.00000    0.04458    0.04212 =
         0.03752   -0.01433   -0.00817   -0.01067
N14   4    0.483747    0.409017    0.913365    11.00000    0.04889    0.04735 =
         0.04147   -0.01881   -0.00340   -0.01797
N15   4    0.662033    0.222596    0.717646    11.00000    0.03616    0.03016 =
         0.04542   -0.01253   -0.01114   -0.00481
N16   4    0.644754    0.060225    0.756650    11.00000    0.03294    0.03033 =
         0.04877   -0.01307   -0.00919   -0.00490
N17   4    0.361438    0.502216    0.679709    11.00000    0.03580    0.03400 =
         0.04591   -0.00833   -0.01112   -0.00460
N18   4    0.220400    0.461957    0.658073    11.00000    0.04115    0.02809 =
         0.04545    0.00033   -0.01686   -0.00676
N19   4    0.343094   -0.001641    1.077602    11.00000    0.05040    0.03254 =
         0.03801    0.00200   -0.02035   -0.01015
N20   4    0.403717   -0.096582    0.990157    11.00000    0.04426    0.02761 =
         0.04159    0.00017   -0.02096   -0.00381
N21   4    0.304838   -0.015340    0.742279    11.00000    0.03493    0.03281 =
         0.04237   -0.00844   -0.01550   -0.00399
N22   4    0.162374    0.107350    0.722874    11.00000    0.03623    0.03173 =
         0.04027   -0.00631   -0.01672   -0.00240
N23   4    0.031622    0.256447    1.025604    11.00000    0.03703    0.04595 =
         0.03964   -0.00905   -0.01014   -0.00327
N24   4   -0.004612    0.316362    0.908212    11.00000    0.03103    0.03997 =
         0.03979   -0.00456   -0.01011   -0.00473
C1    1    0.376369   -0.036218    0.871213    11.00000    0.03381    0.02400 =
         0.03932   -0.00273   -0.01312   -0.00342
AFIX  43
H1    2    0.330327   -0.055345    0.899643    11.00000   -1.20000
AFIX   0
C2    1    0.444811   -0.030360    0.888718    11.00000    0.03620    0.02127 =
         0.03888   -0.00322   -0.01564   -0.00233
C3    1    0.511668   -0.000924    0.846890    11.00000    0.03403    0.02307 =
         0.04354   -0.00525   -0.01743   -0.00298
AFIX  43
H3    2    0.558280    0.003289    0.858490    11.00000   -1.20000
AFIX   0
C4    1    0.510576    0.022493    0.787848    11.00000    0.03122    0.02379 =
         0.04154   -0.00724   -0.01216   -0.00308
C5    1    0.442090    0.015244    0.771286    11.00000    0.03442    0.02646 =
         0.03718   -0.00625   -0.01324   -0.00196
AFIX  43
H5    2    0.441029    0.030614    0.731363    11.00000   -1.20000
AFIX   0
C6    1    0.374831   -0.014552    0.813111    11.00000    0.03167    0.02379 =
         0.04108   -0.00630   -0.01461   -0.00162
C7    1    0.451884   -0.056079    0.949455    11.00000    0.03534    0.02814 =
         0.04286   -0.00474   -0.01815   -0.00302
AFIX  43
H7    2    0.495114   -0.041518    0.958835    11.00000   -1.20000
AFIX   0
C8    1    0.581265    0.053294    0.743352    11.00000    0.03564    0.02720 =
         0.04280   -0.01040   -0.01048   -0.00198
AFIX  43
H8    2    0.579119    0.068342    0.703639    11.00000   -1.20000
AFIX   0
C9    1    0.303137   -0.023539    0.794839    11.00000    0.03267    0.02698 =
         0.04109   -0.00562   -0.01237   -0.00534
AFIX  43
H9    2    0.254520   -0.035856    0.823747    11.00000   -1.20000
AFIX   0
C10   1    0.156790    0.234538    0.733831    11.00000    0.03714    0.03085 =
         0.03579   -0.00192   -0.01884   -0.00432
C11   1    0.105023    0.222647    0.790172    11.00000    0.03410    0.02986 =
         0.03807   -0.00167   -0.01685   -0.00551
AFIX  43
H11   2    0.088576    0.173740    0.808482    11.00000   -1.20000
AFIX   0
C12   1    0.077518    0.281110    0.819519    11.00000    0.03021    0.03327 =
         0.03661   -0.00209   -0.01596   -0.00333
C13   1    0.102021    0.353248    0.791975    11.00000    0.03271    0.02794 =
         0.04001   -0.00300   -0.01783   -0.00086
AFIX  43
H13   2    0.083127    0.393826    0.811649    11.00000   -1.20000
AFIX   0
C14   1    0.153578    0.365922    0.736286    11.00000    0.03435    0.02946 =
         0.03989   -0.00128   -0.01855   -0.00236
C15   1    0.181352    0.306089    0.707373    11.00000    0.03775    0.03286 =
         0.03315   -0.00071   -0.01601   -0.00565
AFIX  43
H15   2    0.217172    0.314339    0.669476    11.00000   -1.20000
AFIX   0
C16   1    0.187351    0.171906    0.703156    11.00000    0.03889    0.03419 =
         0.03376   -0.00399   -0.01622   -0.00617
AFIX  43
H16   2    0.227453    0.180132    0.667084    11.00000   -1.20000
AFIX   0
C17   1    0.021998    0.267137    0.878037    11.00000    0.02976    0.03309 =
         0.03977   -0.00290   -0.01431   -0.00431
AFIX  43
H17   2    0.005226    0.218056    0.894009    11.00000   -1.20000
AFIX   0
C18   1    0.177716    0.442876    0.709821    11.00000    0.03251    0.02872 =
         0.04357   -0.00227   -0.01674   -0.00091
AFIX  43
H18   2    0.160380    0.479930    0.732731    11.00000   -1.20000
AFIX   0
C19   1    0.169655    0.242336    1.036936    11.00000    0.03869    0.04286 =
         0.03357   -0.01019   -0.01086   -0.00349
C20   1    0.232716    0.281405    1.031016    11.00000    0.04151    0.03534 =
         0.03742   -0.00809   -0.01162   -0.00254
AFIX  43
H20   2    0.223970    0.335990    1.020126    11.00000   -1.20000
AFIX   0
C21   1    0.309266    0.241682    1.040838    11.00000    0.04045    0.03919 =
         0.03419   -0.01081   -0.00873   -0.00674
C22   1    0.320925    0.162350    1.056873    11.00000    0.03930    0.03816 =
         0.03773   -0.00633   -0.01393   -0.00282
AFIX  43
H22   2    0.372355    0.134932    1.064265    11.00000   -1.20000
AFIX   0
C23   1    0.258010    0.121500    1.062442    11.00000    0.04170    0.03608 =
         0.03422   -0.00328   -0.01176   -0.00585
C24   1    0.182210    0.162277    1.053095    11.00000    0.03951    0.04359 =
         0.03695   -0.00609   -0.01184   -0.01067
AFIX  43
H24   2    0.138678    0.135367    1.057759    11.00000   -1.20000
AFIX   0
C25   1    0.090069    0.287101    1.025980    11.00000    0.04160    0.04185 =
         0.03926   -0.01010   -0.01041   -0.00256
AFIX  43
H25   2    0.082597    0.341518    1.018890    11.00000   -1.20000
AFIX   0
C26   1    0.377185    0.282334    1.034300    11.00000    0.03985    0.04123 =
         0.03615   -0.01184   -0.01039   -0.00397
AFIX  43
H26   2    0.429880    0.253175    1.037226    11.00000   -1.20000
AFIX   0
C27   1    0.272334    0.036995    1.076504    11.00000    0.04744    0.03704 =
         0.03827   -0.00001   -0.01500   -0.01361
AFIX  43
H27   2    0.226939    0.010735    1.085011    11.00000   -1.20000
AFIX   0
C28   1    0.465295    0.395879    0.824350    11.00000    0.03688    0.03287 =
         0.04101   -0.01240   -0.00424   -0.01144
C29   1    0.427249    0.429979    0.779347    11.00000    0.03535    0.03056 =
         0.04592   -0.01230   -0.00727   -0.00627
AFIX  43
H29   2    0.383412    0.471972    0.782938    11.00000   -1.20000
AFIX   0
C30   1    0.452826    0.403087    0.728163    11.00000    0.03452    0.02847 =
         0.04206   -0.00987   -0.00983   -0.00626
C31   1    0.516047    0.340682    0.723519    11.00000    0.03649    0.03091 =
         0.03806   -0.01218   -0.00821   -0.00780
AFIX  43
H31   2    0.533231    0.321919    0.689137    11.00000   -1.20000
AFIX   0
C32   1    0.554359    0.305513    0.769427    11.00000    0.03321    0.02564 =
         0.03934   -0.00631   -0.00719   -0.00863
C33   1    0.528595    0.333166    0.819663    11.00000    0.03628    0.03167 =
         0.03963   -0.00676   -0.00859   -0.00983
AFIX  43
H33   2    0.554230    0.309233    0.851008    11.00000   -1.20000
AFIX   0
C34   1    0.416273    0.443111    0.678376    11.00000    0.03946    0.03246 =
         0.04300   -0.01110   -0.01121   -0.00581
AFIX  43
H34   2    0.434479    0.423904    0.644174    11.00000   -1.20000
AFIX   0
C35   1    0.625514    0.243046    0.764480    11.00000    0.03493    0.02677 =
         0.04028   -0.00501   -0.01076   -0.00965
AFIX  43
H35   2    0.644890    0.216802    0.798360    11.00000   -1.20000
AFIX   0
C36   1    0.441763    0.428901    0.875824    11.00000    0.04434    0.03305 =
         0.04354   -0.01384   -0.00306   -0.01155
AFIX  43
H36   2    0.393428    0.466338    0.880817    11.00000   -1.20000
AFIX   0
C37   1    0.351568   -0.085389    1.092138    11.00000    0.06147    0.03168 =
         0.03911    0.00645   -0.02091   -0.01181
AFIX  23
H37A  2    0.299448   -0.100600    1.092874    11.00000   -1.20000
H37B  2    0.362390   -0.106367    1.131328    11.00000   -1.20000
AFIX   0
C38   1    0.421906   -0.118353    1.047722    11.00000    0.05513    0.03102 =
         0.04388    0.00627   -0.02802   -0.00474
AFIX  23
H38A  2    0.472946   -0.099448    1.044747    11.00000   -1.20000
H38B  2    0.431688   -0.175090    1.060912    11.00000   -1.20000
AFIX   0
C39   1   -0.042962    0.308660    1.014189    11.00000    0.03444    0.04957 =
         0.04641   -0.01399   -0.00731   -0.00117
AFIX  23
H39A  2   -0.033779    0.362503    1.005191    11.00000   -1.20000
H39B  2   -0.089159    0.300516    1.049272    11.00000   -1.20000
AFIX   0
C40   1   -0.065218    0.294677    0.963350    11.00000    0.03042    0.04598 =
         0.04630   -0.00856   -0.00849   -0.00549
AFIX  23
H40A  2   -0.068872    0.239555    0.970989    11.00000   -1.20000
H40B  2   -0.120197    0.324670    0.960020    11.00000   -1.20000
AFIX   0
C41   1    0.231827   -0.025354    0.727896    11.00000    0.03560    0.03270 =
         0.04601   -0.00998   -0.01729   -0.00468
AFIX  23
H41A  2    0.188772   -0.039328    0.764073    11.00000   -1.20000
H41B  2    0.246373   -0.067542    0.707482    11.00000   -1.20000
AFIX   0
C42   1    0.198515    0.049233    0.688947    11.00000    0.04575    0.03621 =
         0.03949   -0.01027   -0.01916   -0.00385
AFIX  23
H42A  2    0.243931    0.067754    0.655907    11.00000   -1.20000
H42B  2    0.156084    0.039724    0.673036    11.00000   -1.20000
AFIX   0
C43   1    0.331769    0.538650    0.627346    11.00000    0.03799    0.03100 =
         0.04864   -0.00224   -0.01048   -0.00517
AFIX  23
H43A  2    0.360996    0.510112    0.596820    11.00000   -1.20000
H43B  2    0.343898    0.591895    0.612660    11.00000   -1.20000
AFIX   0
C44   1    0.239454    0.540000    0.639801    11.00000    0.03667    0.02865 =
         0.05148    0.00221   -0.01398   -0.00502
AFIX  23
H44A  2    0.210286    0.567688    0.670850    11.00000   -1.20000
H44B  2    0.219822    0.567843    0.604348    11.00000   -1.20000
AFIX   0
C45   1    0.456068    0.447845    0.961103    11.00000    0.06399    0.05323 =
         0.04702   -0.02265   -0.00469   -0.02801
AFIX  23
H45A  2    0.404822    0.484771    0.957231    11.00000   -1.20000
H45B  2    0.498872    0.476741    0.959919    11.00000   -1.20000
AFIX   0
C46   1    0.440042    0.388357    1.018527    11.00000    0.05097    0.05772 =
         0.04539   -0.02461   -0.00972   -0.01837
AFIX  23
H46A  2    0.488882    0.347472    1.019832    11.00000   -1.20000
H46B  2    0.430811    0.412938    1.051140    11.00000   -1.20000
AFIX   0
C47   1    0.731894    0.159744    0.720301    11.00000    0.03011    0.03748 =
         0.05326   -0.01614   -0.00795   -0.00533
AFIX  23
H47A  2    0.743803    0.146296    0.759139    11.00000   -1.20000
H47B  2    0.781635    0.176107    0.690709    11.00000   -1.20000
AFIX   0
C48   1    0.711335    0.089865    0.709070    11.00000    0.03056    0.03615 =
         0.05233   -0.01689   -0.00465   -0.00474
AFIX  23
H48A  2    0.694302    0.104528    0.671925    11.00000   -1.20000
H48B  2    0.760816    0.049579    0.705923    11.00000   -1.20000
AFIX   0

C98   1    0.738006    0.187761    0.992098    11.00000    0.07550    0.08587 =
         0.07897   -0.03467    0.01270   -0.05069
PART 1
AFIX  13
H98   2    0.702314    0.146757    1.007447    21.00000   -1.20000
AFIX  13
PART 0
PART 2
H98A  2    0.684005    0.168350    1.005320   -21.00000   -1.20000
AFIX   0
PART 0
PART 1
CL7   3    0.819697    0.162278    0.936487    21.00000    0.06246    0.14485 =
         0.08063   -0.06115    0.00403   -0.03967
CL9   3    0.761781    0.206373    1.051492    21.00000    0.04096    0.10224 =
         0.08903   -0.05105    0.01651   -0.03316
CL11  3    0.678354    0.278594    0.953430    21.00000    0.15000    0.05190 =
         0.14037   -0.00014   -0.04555   -0.03138
PART 0
PART 2
CL8   3    0.828263    0.107843    0.980557   -21.00000    0.07774    0.12757 =
         0.10604   -0.07967    0.00573   -0.02996
CL10  3    0.763299    0.207729    1.048029   -21.00000    0.12062    0.23335 =
         0.08047   -0.07256    0.01669   -0.10283
CL12  3    0.741279    0.250911    0.939453   -21.00000    0.17036    0.10637 =
         0.10040    0.01897   -0.04330   -0.09973

PART 0
C109  1    1.219904    0.712240    0.492971    11.00000    0.13578    0.09912 =
         0.06600    0.00495   -0.02952   -0.08201
PART 1
AFIX  13
H109  2    1.168429    0.688825    0.505260    10.50000   -1.20000
AFIX  13
PART 0
PART 2
H10A  2    1.198939    0.661979    0.507597    10.50000   -1.20000
AFIX   0
PART 0
PART 1
CL52  3    1.217972    0.779361    0.434224    10.50000    0.12160    0.06438 =
         0.06522    0.02512   -0.05469   -0.05150
CL53  3    1.231309    0.740470    0.550975    10.50000    0.12069    0.06396 =
         0.06828    0.00016   -0.03454   -0.04556
CL54  3    1.318997    0.632526    0.469221    10.50000    0.05837    0.09784 =
         0.07459   -0.01528   -0.01316   -0.03656
PART 0
PART 2
CL49  3    1.128255    0.804173    0.475804    10.50000    0.19621    0.08093 =
         0.29422   -0.04743   -0.16342   -0.01012
CL50  3    1.257401    0.733698    0.543881    10.50000    0.10418    0.05522 =
         0.06182    0.00855   -0.04085   -0.02864
CL51  3    1.273532    0.724054    0.427193    10.50000    0.11031    0.19313 =
         0.10094   -0.05272    0.01141   -0.09722

PART 0
CL1   3    0.235408    0.143449    0.901376    11.00000    0.06996    0.11457 =
         0.08810    0.00226   -0.01211   -0.02472
CL2   3    0.316495    0.251640    0.803972    11.00000    0.08747    0.06667 =
         0.06114    0.00314   -0.03144    0.00315
CL3   3    0.385346    0.185450    0.902879    11.00000    0.10707    0.13222 =
         0.08778   -0.02211   -0.06319   -0.01873
C102  1    0.331016    0.170485    0.859508    11.00000    0.05580    0.04817 =
         0.05987   -0.01091   -0.02360   -0.00101
AFIX  13
H102  2    0.363917    0.127378    0.841264    11.00000   -1.20000
AFIX   0

PART 2
CL43  3    1.009192    0.996463    0.537388    10.25000    0.15372
CL44  3    1.050744    0.910600    0.638454    10.25000    0.15372
CL45  3    0.978041    1.054470    0.639010    10.25000    0.15372
C107  1    0.972808    0.978532    0.612350    10.25000    0.15372
AFIX  13
H107  2    0.917512    0.961457    0.626705    10.25000   -1.20000
AFIX   0

PART 0
PART 1
CL40  3    0.949112    0.984145    0.769070    41.00000    0.11105    0.05952 =
         0.10526   -0.02366   -0.03125   -0.02114
CL41  3    0.912932    1.098050    0.836183    41.00000    0.08696    0.05654 =
         0.09082   -0.02067    0.01493   -0.02024
CL42  3    0.959221    1.145057    0.710961    41.00000    0.06335    0.06547 =
         0.08487   -0.00188   -0.02349   -0.00023
C110  1    0.973921    1.069249    0.772197    41.00000    0.04888    0.05122 =
         0.08372   -0.02459   -0.00379   -0.00904
AFIX  13
H110  2    1.033339    1.060007    0.773167    41.00000   -1.20000
AFIX   0

PART 0
CL25  3    0.439485    0.788733    0.413300    11.00000    0.04749    0.08864 =
         0.13946    0.00674   -0.01205   -0.00926
CL26  3    0.543463    0.902992    0.392529    11.00000    0.13974    0.05152 =
         0.06598   -0.00418   -0.04208   -0.01602
CL27  3    0.593542    0.785026    0.329561    11.00000    0.08082    0.06958 =
         0.07058   -0.01598   -0.01562   -0.00352
C106  1    0.540394    0.807220    0.396597    11.00000    0.04852    0.04769 =
         0.06149    0.00089   -0.02006   -0.00501
AFIX  13
H106  2    0.568270    0.773298    0.427358    11.00000   -1.20000
AFIX   0

PART 1
CL13  3    0.264538    0.620843    0.798362    21.00000    0.06676    0.04086 =
         0.26610   -0.04195   -0.03504   -0.00106
CL14  3    0.235008    0.774823    0.806984    21.00000    0.06237    0.05261 =
         0.09718   -0.02406   -0.03794   -0.00176
CL15  3    0.295785    0.741799    0.694665    21.00000    0.11594    0.25512 =
         0.10990   -0.08844   -0.06021    0.03878
C99   1    0.298850    0.709495    0.766895    21.00000    0.04093    0.05630 =
         0.11496   -0.04024   -0.04046    0.00818
AFIX  13
H99   2    0.356900    0.704174    0.769877    21.00000   -1.20000
AFIX   0

PART 0
CL28  3    0.750587    0.590742    0.836807    11.00000    0.08154    0.08496 =
         0.08121   -0.01285   -0.03706    0.00141
CL29  3    0.875887    0.523372    0.899349    11.00000    0.05247    0.12874 =
         0.05943   -0.03682   -0.01709    0.00393
CL30  3    0.731730    0.451727    0.924927    11.00000    0.10298    0.05108 =
         0.14643   -0.02785   -0.00514   -0.01385
C97   1    0.769337    0.538687    0.904438    11.00000    0.05327    0.05373 =
         0.06538   -0.02628   -0.01130    0.00118
AFIX  13
H97   2    0.739918    0.569279    0.934169    11.00000   -1.20000
AFIX   0

PART 2
CL19  3    0.451934    0.818110    0.556587   -31.00000    0.17823    0.12645 =
         0.10286   -0.05678   -0.08606    0.07515
CL20  3    0.427578    0.901850    0.640346   -31.00000    0.11558    0.14263 =
         0.19070   -0.11706   -0.02857    0.00376
CL21  3    0.579552    0.787083    0.628461   -31.00000    0.09357    0.02734 =
         0.08835   -0.01748   -0.06596    0.01339
C105  1    0.502714    0.852294    0.594273   -31.00000    0.15813    0.13820 =
         0.11211   -0.06297   -0.07762    0.07952
AFIX  13
H105  2    0.532974    0.892327    0.564240   -31.00000   -1.20000
AFIX   0

PART 0
PART 1
CL22  3    0.579614    0.791419    0.620546    31.00000    0.09458    0.08930 =
         0.11422   -0.03991   -0.01824    0.01328
CL23  3    0.447027    0.910136    0.655355    31.00000    0.04903    0.06088 =
         0.05559   -0.01698   -0.00315   -0.00256
CL24  3    0.502459    0.891695    0.538813    31.00000    0.06639    0.20096 =
         0.06235   -0.04602   -0.03030    0.02916
C104  1    0.533407    0.883697    0.602691    31.00000    0.05090    0.07387 =
         0.04545   -0.01743   -0.01162    0.00582
AFIX  13
H104  2    0.574481    0.918787    0.593995    31.00000   -1.20000
AFIX   0

CL4   3    0.124408    0.489383    0.959096    11.00000    0.14314    0.05071 =
         0.06268   -0.01683   -0.04033   -0.00042
CL5   3    0.081310    0.534545    0.848598    11.00000    0.05667    0.04030 =
         0.06319   -0.00335   -0.02012   -0.00679
CL6   3    0.220052    0.415269    0.867769    11.00000    0.05770    0.07028 =
         0.08659   -0.03121   -0.02983    0.01146
C101  1    0.121241    0.457554    0.899219    11.00000    0.06627    0.03978 =
         0.05260   -0.00854   -0.01507   -0.00592
AFIX  13
H101  2    0.083941    0.417937    0.913384    11.00000   -1.20000
AFIX   0

CL34  3    1.056061    0.914620    0.884520    40.50000    0.09396    0.08789 =
         0.05634   -0.01197   -0.00296   -0.03628
CL35  3    0.957374    0.941365    0.996531    40.50000    0.07826    0.09627 =
         0.09198   -0.04788   -0.00142   -0.02959
CL36  3    1.102215    1.013762    0.935382    40.50000    0.14570    0.10964 =
         0.15659   -0.03253   -0.01707   -0.08398
PART 0
CL31  3    0.738358    0.681954    0.698445    11.00000    0.09596    0.09169 =
         0.06187   -0.02897    0.00470    0.00455
CL33  3    0.856043    0.749458    0.599311    11.00000    0.11469    0.06969 =
         0.08761    0.00770   -0.01003   -0.01995
C103  1    0.821749    0.663723    0.641382    11.00000    0.05296    0.04813 =
         0.04883   -0.01252   -0.01913    0.00525
AFIX  13
H103  2    0.867684    0.629461    0.658033    11.00000   -1.20000
AFIX   0
PART 1
CL32  3    0.794610    0.617042    0.599394    11.00000    0.15663    0.10814 =
         0.09671   -0.05913   -0.05322   -0.00888

PART 0
PART 2
CL37  3    0.984539    0.955976    0.793091   -41.00000    0.17266    0.04897 =
         0.10969   -0.03055   -0.01382   -0.02622
CL38  3    1.001313    1.028269    0.876130   -41.00000    0.12634    0.14134 =
         0.08278   -0.03082   -0.01033   -0.03185
CL39  3    0.911803    1.111300    0.791784   -41.00000    0.07660    0.08377 =
         0.19126   -0.06728   -0.05354    0.03026
C111  1    0.996885    1.037354    0.809508   -41.00000    0.04969    0.03794 =
         0.06864   -0.00820   -0.00856   -0.00561
AFIX  13
H111  2    1.049288    1.054106    0.782933   -41.00000   -1.20000
AFIX   0

CL16  3    0.289235    0.641849    0.744989   -21.00000    0.10132    0.09283 =
         0.10964   -0.05590   -0.01210   -0.03124
CL17  3    0.243479    0.630956    0.862762   -21.00000    0.08905    0.09566 =
         0.15400   -0.01885   -0.02108   -0.03044
CL18  3    0.245944    0.783439    0.790937   -21.00000    0.08785    0.02782 =
         0.15276   -0.01705   -0.04124    0.00242
C100  1    0.292169    0.687261    0.796632   -21.00000    0.06921    0.05685 =
         0.11642   -0.03487   -0.02883    0.00086
AFIX  13
H100  2    0.351282    0.683324    0.796700   -21.00000   -1.20000
AFIX   0

PART 0
PART 1
CL46  3    1.016592    0.908538    0.554207    10.50000    0.20242    0.22730 =
         0.22542   -0.12175   -0.05519   -0.07332
CL47  3    1.102512    0.909289    0.640425    10.50000    0.12148    0.07185 =
         0.12264    0.01336    0.00958   -0.03338
CL48  3    0.970043    1.033810    0.610210    10.50000    0.09669    0.15472 =
         0.21408   -0.09693    0.02125   -0.05696
C108  1    1.054241    0.967017    0.584433    10.50000    0.08698    0.11966 =
         0.06857   -0.00348    0.01655   -0.05112
AFIX  13
H108  2    1.095734    0.995512    0.552979    10.50000   -1.20000
AFIX   0

PART 0
C112  1    1.054037    0.932750    0.949555    40.50000    0.08330    0.05466 =
         0.07150   -0.00654   -0.03113   -0.00866
AFIX  13
H112  2    1.088928    0.887776    0.969646    40.50000   -1.20000
AFIX   0

PART 4
CL55  3    1.010453    0.870710    0.593709    10.25000    0.10082
CL56  3    1.128823    0.892641    0.639950    10.25000    0.08230
C113  1    1.021791    0.918114    0.642945    10.25000    0.08070
AFIX  13
H113  2    0.986688    0.901678    0.683069    10.25000   -1.20000
AFIX   0
CL57  3    0.996750    1.016911    0.612149    10.25000    0.11707
HKLF 4

REM  CC1_CHCl3_150K.res in P-1
REM R1 =  0.0798 for   22595 Fo > 4sig(Fo)  and  0.0967 for all   28822 data
REM   1707 parameters refined using    199 restraints

END

WGHT      0.1374     10.4859

REM Highest difference peak  1.530,  deepest hole -0.979,  1-sigma level  0.093
Q1    1   0.2198  0.5406  0.9309  11.00000  0.05    1.53
Q2    1   1.0995  1.0145  0.8843  11.00000  0.05    1.11
Q3    1   0.0652  0.5253  0.9174  11.00000  0.05    0.94
Q4    1   0.9921  0.9317  0.9916  11.00000  0.05    0.92
Q5    1   0.5371  0.7760  0.3485  11.00000  0.05    0.86
Q6    1   0.9464  0.9725  0.9816  11.00000  0.05    0.84
Q7    1   0.9440  0.9504  1.0304  11.00000  0.05    0.84
Q8    1   0.4373  0.8111  0.4488  11.00000  0.05    0.78
Q9    1   0.2146  0.1886  0.9068  11.00000  0.05    0.77
Q10   1   0.3820  0.8016  0.6469  11.00000  0.05    0.75
Q11   1   0.4679  0.9296  0.5711  11.00000  0.05    0.74
Q12   1   1.0297  0.9640  0.8786  11.00000  0.05    0.73
Q13   1   1.2935  0.6715  0.4517  11.00000  0.05    0.71
Q14   1   0.8729  0.7132  0.5772  11.00000  0.05    0.67
Q15   1   0.9638  1.0626  0.8531  11.00000  0.05    0.66
Q16   1   0.7475  0.4491  0.9740  11.00000  0.05    0.65
Q17   1   0.2422  0.1380  0.8710  11.00000  0.05    0.64
Q18   1   0.7460  0.4413  0.9977  11.00000  0.05    0.64
Q19   1   0.2785  0.6873  0.7208  11.00000  0.05    0.64
Q20   1   0.3554  0.2280  0.8977  11.00000  0.05    0.61
Q21   1   0.3186  0.1994  0.7979  11.00000  0.05    0.60
Q22   1   1.3224  0.6137  0.4719  11.00000  0.05    0.60
Q23   1   0.7975  0.5853  0.6301  11.00000  0.05    0.60
Q24   1   0.6784  0.7369  0.6310  11.00000  0.05    0.59
Q25   1   0.2754  0.7856  0.6759  11.00000  0.05    0.56
Q26   1   0.5277  0.8989  0.4322  11.00000  0.05    0.56
Q27   1   0.8518  0.4725  0.9080  11.00000  0.05    0.56
Q28   1   0.6434  0.3245  0.9092  11.00000  0.05    0.54
Q29   1   0.7378  0.5397  0.8540  11.00000  0.05    0.53
Q30   1   1.3380  0.6220  0.4627  11.00000  0.05    0.53
Q31   1   0.2643  0.1255  0.9191  11.00000  0.05    0.51
Q32   1   0.4441  0.8108  0.6891  11.00000  0.05    0.49
Q33   1   0.3337  0.7698  0.6855  11.00000  0.05    0.48
Q34   1   0.8590  0.7393  0.6314  11.00000  0.05    0.47
Q35   1   0.7980  0.6784  0.7003  11.00000  0.05    0.47
Q36   1   0.3198  0.7649  0.6980  11.00000  0.05    0.47
Q37   1   1.1214  0.9974  0.9386  11.00000  0.05    0.46
Q38   1   1.0203  0.9371  0.8211  11.00000  0.05    0.46
Q39   1   0.7338  0.4970  0.8689  11.00000  0.05    0.45
Q40   1   1.1797  0.7401  0.4905  11.00000  0.05    0.44
Q41   1   1.0604  1.0031  0.5934  11.00000  0.05    0.42
Q42   1   0.4174  0.1817  0.8684  11.00000  0.05    0.42
Q43   1   0.8082  0.7680  0.6030  11.00000  0.05    0.41
Q44   1   0.9211  1.0929  0.8832  11.00000  0.05    0.40
Q45   1   1.3624  0.6169  0.4425  11.00000  0.05    0.40
Q46   1   0.9525  1.0835  0.5705  11.00000  0.05    0.40
Q47   1   1.2597  0.6908  0.4822  11.00000  0.05    0.39
Q48   1   0.9636  0.9344  0.5379  11.00000  0.05    0.38
Q49   1   0.7590  0.6376  0.6047  11.00000  0.05    0.38
Q50   1   0.7842  0.6447  0.7189  11.00000  0.05    0.36
;
_shelx_res_checksum              88599
_shelx_SHELXL_version_number     2014/7
_olex2_submission_special_instructions 'No special instructions were received'
